# Supplementary material for: An Information Theoretic Clustering Approach for Unveiling Authorship Affinities in Shakespearean Era Plays and Poems
Source: PLoS One. 2014 Oct 27;9(10):e111445. doi: 10.1371/journal.pone.0111445 (PMC4210181; doi:10.1371/journal.pone.0111445)
Supplement: File S1 — Complete text corpus dataset (i.e. the frequencies of 66,907 unique words in the 256 texts). (TXT) [file pone.0111445.s001.txt]

<MicroarrayData>
66907	256
the	2.6297085	2.2563474	2.8269577	3.1376603	3.6776214	3.0103273	2.3295846	2.606697	4.4778433	2.8386605	3.1848743	3.2844718	3.609698	3.1406734	4.40486	4.0445485	4.0060143	2.870521	2.054893	3.5970078	2.354817	4.617714	4.241817	2.6248538	2.9111252	2.9815814	2.6329956	2.970477	3.0509856	3.247612	3.7934332	2.9726443	2.626425	3.1699202	3.8983366	2.8239202	2.6314254	2.6391833	2.518912	3.6303167	2.7038445	2.8760962	2.4951055	2.2726073	3.232534	3.4117959	1.8321826	2.5652175	5.4480853
and	3.7431889	2.708559	2.6992512	3.3319554	2.9733958	2.9004614	2.0541656	2.873113	4.0285096	3.3181126	3.4275315	4.093425	3.9019375	3.3556244	3.7901156	3.7710042	4.1026745	4.7333064	2.8452363	4.050613	2.8576684	4.2139792	4.6426187	2.8154373	2.648553	3.4852955	3.132188	2.388209	2.8421535	3.5855987	2.9646158	2.4924011	2.3903983	2.6740317	3.0759223	2.5823014	2.4622207	2.7740319	2.5832932	2.7075136	1.9433882	2.1900132	2.6575582	2.13024	2.4409897	4.363925	3.9830058	3.826087	3.7768128
i	3.4778488	4.093457	1.3002844	2.534105	0.8998435	1.5820699	2.4041772	2.4969964	0.20142548	3.4855404	1.7693746	1.849036	1.942851	1.5225699	0.5760201	0.13677217	0.11813983	0.66164494	3.4104517	0.14324367	3.7652543	0	0.13360053	3.174947	2.4316456	1.6434313	2.8434396	2.25174	2.8829012	1.7119765	2.3111253	1.9817629	0.4569879	0.8536815	0.16262428	0.18121414	0.22755119	0.115584664	2.1889586	2.763725	3.0460498	2.3990185	2.53676	3.19536	1.3603185	0.10579212	2.1109931	0.10869565	0.47374654
of	1.7910448	1.2435819	2.2174494	1.9636214	2.3474178	1.5161504	1.3885701	1.650734	2.2931516	1.7047185	2.2546887	2.706648	2.657214	2.161452	2.5945108	2.0711215	2.169477	2.4938924	1.5279974	2.0213275	1.5085546	2.8766086	3.9412158	1.793217	2.072036	2.1522336	1.8450546	2.3700132	1.8998625	2.593681	1.9285942	1.6778115	1.9032793	1.8077961	1.672707	1.706433	1.31863	1.7915623	1.6739095	2.5388796	1.373046	1.6447817	1.8244679	1.5502241	1.8769552	1.3752975	1.0621349	1.5	2.0660613
a	1.8526416	1.6251354	1.0390666	2.0835056	0.5477308	1.5161504	1.4803764	1.9275975	1.2240471	1.4611872	1.7491533	1.3077064	1.2176642	1.1523764	0.9245365	1.3481829	0.9343787	0.9873778	1.5279974	1.2812351	1.6373336	1.0093364	0.7682031	2.2783384	2.0549119	1.1905973	1.8646307	1.8241369	1.5586003	0.9625276	1.0041441	1.6899697	0.71812385	1.0859331	0.8363535	1.2684989	0.51928353	0.8861491	0.539192	2.314034	2.484157	1.7356536	1.5912026	1.8718692	1.5072519	1.5075377	0.9426447	1.673913	1.2633241
you	2.018479	2.01611	0.53985023	2.4142208	0.23474178	0.79103494	1.1475786	2.0216267	0.3718624	1.9939117	1.2031747	1.2468828	1.0986037	0.73441607	0.1694177	0.11723329	0.25775963	0.31555375	2.40935	0.09549578	3.0600355	0.050466817	0.06680027	2.2263613	1.678178	1.2414776	2.0946507	2.0242915	1.5993481	0.37472448	0.27095953	1.5015198	0.13056797	0.36407006	0.009292817	0.015101178	0	0.019264111	0.9254788	1.5317594	2.1630757	1.1995093	1.2496356	1.8929607	1.7110627	0.05289606	0.5576208	0.08695652	0.07895776
is	1.2935324	1.6015828	1.0738956	1.6246383	0.9389671	0.79103494	1.1074134	1.316408	0.8986675	1.1491629	1.3750569	1.0157533	1.055309	1.1762599	0.3678784	0.4493943	0.5584792	0.8346906	1.5232073	0.50135285	1.8090391	0.42896795	0.46760187	1.4120501	1.678178	1.3941182	1.5905643	1.4647682	1.456731	0.94783247	0.621613	1.6413374	1.2102647	1.1361496	2.0165412	2.3557837	2.5264018	1.6567135	1.2554321	1.3584411	2.1335022	1.6584125	1.7120006	1.6134986	1.303441	2.1687384	1.181625	1.1521739	0.28951177
my	1.4925373	1.7381884	1.1087247	1.0004134	1.0954616	1.3403648	1.7041543	1.3790942	0.12395414	2.039574	1.7440978	1.3198711	1.9212036	1.5404824	0.5372961	0.25400546	0.12887982	0.5802117	2.1506922	0.0875378	1.8213037	0.025233408	0.33400133	1.2604496	1.7580912	1.1702453	1.9625117	1.1690851	1.9507971	1.4474651	3.7615557	1.6170213	0.5373374	0.33896178	0.06040331	0.18121414	0.14586616	0.057792332	1.7141478	1.7331834	1.5420363	0.7814985	1.1246719	2.6733456	0.59721303	0	0.9559214	0.2826087	0.5658639
to__infinitive__	0.8623549	1.455556	1.7704766	1.5419595	0.7824726	1.1645793	1.6754647	1.6141671	1.100093	1.3546423	1.0818462	1.4536829	1.5044918	1.3673275	0.9051745	1.152794	0.9988186	1.4047232	1.092111	1.2255292	1.2509965	1.0345697	0.73480296	1.2431239	1.5697243	1.353414	1.1452063	1.4147296	1.1001885	2.1895666	1.4663692	1.6656535	1.8982574	1.8391814	1.2684695	2.1745696	1.417819	1.7145059	1.4244326	1.2413341	1.2040558	1.190422	1.2829591	1.0018455	1.3887572	1.6926739	1.2081784	1.3043479	1.0659298
in__preposition__	0.9997631	0.885581	1.3235039	1.3766019	1.6040689	1.3183916	1.021345	1.185812	2.3086457	1.217656	1.6126586	1.9950125	1.5694339	2.1017435	1.8442326	1.7975771	1.9868972	2.1579804	1.1112708	1.8382938	1.1467468	2.0439062	2.6386106	1.2864382	1.5526	1.6027272	1.336074	1.2873584	1.2326186	1.2931668	1.4663692	1.3920972	1.556772	1.2867993	1.8167456	1.6460284	2.1704884	1.73377	1.8348624	1.5926551	1.1322349	1.1858785	1.4745699	1.0914843	1.3840175	1.5075377	1.1683484	1.5869565	2.1976576
it	1.2651031	1.7287673	0.4934115	1.3311286	0.31298906	0.6372226	1.124627	1.2171551	0.24790828	1.0045662	1.2587837	0.9670945	1.1310748	1.1046095	0.45984802	0.664322	0.4295994	0.71254075	1.5136274	1.1459494	1.1651438	0.42896795	0.13360053	1.3557414	1.4612706	1.3686781	1.2822396	1.6057863	0.67743087	0.63923585	0.44628626	1.3434651	0.778386	0.80346495	1.3567512	1.3289037	1.4703308	1.3292236	1.1588604	1.424021	1.478665	1.1767913	0.91223395	1.06512	1.0474926	1.1372653	1.4073287	0.9782609	0.17107514
to__preposition__	0.8007581	0.90913373	0.55726475	0.81852007	1.1737089	0.8130081	1.1705302	1.0656637	1.2705299	1.065449	1.1323998	1.2103887	1.1635458	1.0508717	1.5780047	1.3481829	1.1813984	1.4149023	0.7711836	1.0982015	0.9014534	1.2112036	1.5698063	0.97457445	1.0902449	1.1804212	0.88582194	1.1008507	0.88116944	0.8008817	0.9244501	1.112462	0.79847336	1.0608248	1.115138	0.7701601	0.9218741	0.63571566	1.078384	0.92280304	0.8660752	1.0768322	0.84142125	0.97548115	0.97639585	0.899233	0.8629846	1.2826087	1.0659298
not	0.98554844	1.4225823	0.94038427	0.96320796	0.5477308	0.5932762	1.3770944	1.0917829	0.6042764	0.95129377	0.9453516	0.79070616	0.7089512	0.8478624	0.48889104	0.5861665	0.5906992	0.4173453	1.1016909	0.44564697	1.1099528	0.40373453	0.33400133	1.0698662	0.94183457	0.9158441	1.0424314	1.200928	0.7843936	0.80822927	0.6853682	0.80851066	0.5925777	0.59004456	0.87817115	0.92117184	0.939378	0.59718746	0.8047642	1.0820686	1.009717	0.70425737	0.86224854	1.0809386	0.8057636	1.0579212	1.101965	0.9782609	0.23687327
me	1.0234542	1.6675303	0.31926626	0.70276976	0.43035993	0.571303	0.7401882	0.6111895	0.07747134	1.0426179	0.82907844	0.6568943	0.75765777	0.6448531	0.32915437	0.13677217	0.06443991	0.38680783	0.9771519	0.079579815	0.91371804	0	0.13360053	1.0655347	0.6849706	0.5902106	0.6411198	0.7778738	1.0085061	0.5584129	1.0360217	0.68085104	0.29628885	0.3954554	0.018585633	0.07550589	0.052511815	0.019264111	1.2232416	0.8010118	0.8660752	0.708801	0.9538885	1.0334828	0.47871837	0.05289606	1.1683484	0.13043478	0.092117384
with	0.81023455	0.7395544	1.0797005	0.892931	1.2519562	0.6372226	0.7574019	0.79924774	1.0071274	0.81430745	0.97568375	1.3259534	1.1040156	1.0508717	1.2246479	1.4067996	1.3210181	1.2214984	0.80950326	1.4403948	0.7420126	1.5140046	1.6366066	0.7320137	0.82196474	0.9158441	0.9005041	0.7642269	0.8658891	0.92578983	1.0997769	0.8449848	1.3709637	1.3558471	1.0036242	1.011779	0.7001575	1.1558467	0.97376466	0.8478546	0.608365	0.7814985	0.7414504	0.7118376	0.88160014	0.3438244	0.43813065	0.3478261	1.7765496
will__verb__	1.1608623	1.2247398	0.45858246	0.9342704	0.31298906	0.6591958	0.6483819	0.825367	0.10845987	1.2480974	0.7785249	0.6568943	0.66565645	0.5015524	0.24202527	0.23446658	0.20405972	0.1730456	1.2166499	0.039789908	1.3736433	0.17663386	0.06680027	1.1261749	0.91329414	0.63600284	1.0669016	0.8825001	0.8913564	0.40411463	0.2550207	0.94832826	0.2008738	0.30129936	0.26949167	0.422833	0.19254333	0.23116933	0.37823918	0.90406597	1.0646387	0.9723295	0.9580539	0.980754	0.6351313	0.07934409	0.5443441	0.17391305	0.17107514
be	0.8670931	0.93739694	0.7198003	0.959074	0.74334896	0.6152494	1.1992197	0.9037246	0.5577936	0.9284627	0.667307	0.73596495	0.54659593	0.55529016	0.34367588	0.3516999	0.3007196	0.46824104	1.0011017	0.27057138	0.858527	0.37850115	0.33400133	0.90093994	1.095953	0.72249925	0.80751723	0.87795115	0.8302348	0.7127112	0.5100414	0.6200608	0.73318934	0.5335509	0.86887836	1.706433	1.0969135	0.866885	0.85305005	0.871276	0.9378961	0.7269753	0.77060854	0.9649354	0.7394066	1.0314732	1.2480085	0.8913044	0.36846954
your	0.88604593	0.69244903	0.6327277	1.099628	0.31298906	0.6591958	0.71149874	1.4052134	0.7127363	1.0350076	0.96051764	1.2225534	1.0931919	0.75829947	0.15005566	0.19538882	0.17183976	0.40716612	1.3747185	0.11936973	1.1651438	0.12616704	0.43420175	0.8402997	1.3071523	0.9158441	0.94455045	1.5239048	0.876076	0.25716385	0.17532675	1.4528875	0.17576458	0.16320382	0.013939225	0.030202355	0.005834646	0.077056445	0.35409626	1.0680157	1.1068864	0.7724113	0.645645	1.0229369	1.0664518	0.02644803	0.15932024	0.02173913	0.13159627
but	0.72020847	0.87615997	0.986823	0.9342704	0.82159626	1.0986596	1.182006	0.8776054	0.9916331	0.87519026	0.6723624	0.58998847	0.66024464	0.62096965	0.50825304	0.64478314	0.5906992	0.7023616	0.8190832	0.71621835	0.9689091	0.80746907	0.73480296	0.7363451	0.91329414	0.7682914	0.7879411	0.96893054	0.88116944	0.98457015	0.54191905	0.80851066	0.98930347	1.0984873	1.2080661	1.7215343	1.4528269	1.9649394	1.2393368	0.92280304	0.7858048	0.69517016	0.8455867	0.79620355	0.84842163	1.1901613	1.3542219	1.1086956	0.4605869
his	0.71547025	0.42394838	1.1667731	0.5952873	1.7214397	0.5273566	0.7574019	1.1231259	1.3634955	0.761035	1.1475658	1.5996594	1.5477866	1.1464056	1.8635945	2.4618993	1.6754377	0.8855863	0.74244386	1.4006048	0.6316306	0.47943476	0.93520373	0.75800234	0.8904618	1.129541	0.6068615	0.8870491	0.7742067	0.6098457	0.12751035	0.9361702	1.8379953	0.7783567	1.0733203	0.8758683	1.9662757	1.0980543	0.4587156	0.74480045	0.5111956	0.6451906	0.68729955	0.5167414	0.31756565	0.4496165	0.34519383	0.5	0.9211738
he	0.8623549	0.69244903	0.55726475	0.81852007	0.6259781	0.19775873	0.6828093	0.8776054	0.77471334	0.85235924	0.72291595	1.1069887	1.022838	0.5970862	1.1084757	0.4493943	0.67661905	0.46824104	0.6514346	0.77192426	0.895321	0.17663386	0.16700067	0.86628836	0.7705919	0.8751399	0.95433855	0.6277578	0.7283655	0.59515065	0.06375518	0.68085104	1.0495656	0.72186303	1.2545302	0.5587436	2.2988505	1.4255443	0.2897151	0.754169	0.6590621	0.663365	0.4998542	0.7223833	0.32230544	0.5289606	0.51779073	0.3478261	0.82905644
this	0.7865435	1.078713	0.621118	0.49193883	0.11737089	0.48341024	0.47050723	0.8149193	0.3253796	0.82952815	0.56114453	0.56565905	0.5249486	0.6149988	0.5760201	0.5080109	0.61217916	0.6107492	0.84782296	0.32627726	0.821733	0.37850115	0.7014028	0.7969853	0.71921915	0.70723516	0.5921793	0.9871264	0.8251414	0.8817046	0.5100414	0.7841945	0.7934515	0.5147197	0.46464083	0.2718212	0.49594492	0.71277213	0.4184774	0.6183249	0.90409803	1.0132219	1.2829591	0.8436594	0.7725851	1.1637133	1.0488582	1.3695652	1.0659298
have	0.8813077	0.9185548	0.21477912	0.88879704	0.078247264	0.24170512	0.6598577	0.6999948	0.20142548	0.76864535	0.5510338	0.55349433	0.74142224	0.42990208	0.17425819	0.17584994	0.2147997	0.21376221	0.57479525	0.11936973	0.76654196	0.07570022	0.06680027	0.8099796	0.5765169	0.447746	0.6558019	0.5458764	0.60102886	0.6612785	0.6056742	0.5653495	0.21593934	0.30129936	0.19979556	0.33222592	0.30923626	0.28896168	0.27361983	0.92280304	0.7984791	0.7814985	0.6123214	0.653836	0.6872689	0.47606453	0.59745085	0.45652175	0.15791552
for__preposition__	0.77706707	0.53700125	0.43536308	0.8557255	0.3912363	0.37354428	0.92380077	0.658204	0.54229933	0.63165903	0.55608916	0.63864726	0.6007144	0.9135419	0.7260758	0.332161	0.5906992	0.62092835	0.7711836	0.59684867	0.858527	0.40373453	0.43420175	0.9096028	0.7363434	0.84461176	0.783047	0.81426555	0.7538328	0.48493755	0.28689831	0.5167173	0.9039321	0.50844264	0.3484806	0.67955303	0.48427564	0.82835674	0.52309674	0.8010118	0.747782	0.70425737	0.6248178	0.9543897	0.4929377	0.21158424	0.42485395	0.45652175	0.21055402
as	0.47382137	0.67831737	0.6153132	0.79371643	0.46948355	0.681169	0.5680514	0.6999948	0.6662535	0.79908675	0.7633588	0.7967885	0.51412493	0.7284452	0.4646885	0.97694415	0.94511867	0.7939739	0.70412415	0.883336	0.62549824	1.0598031	0.7014028	0.68003637	0.8790456	0.94128424	0.6313317	0.69599235	0.55009425	0.4555474	0.3187759	0.5714286	0.6628835	0.91017514	0.9710993	1.1778919	1.2894568	1.1943749	0.99790764	0.76822186	0.57456696	0.46344677	0.4665306	0.52201426	0.5498152	0.95212907	1.0223048	1.2173913	1.0132912
all	0.6491353	0.72071224	0.73721486	0.6738322	1.1737089	0.50538343	0.37296304	0.78880006	1.564921	0.456621	0.9857944	1.2225534	1.0336616	1.3553857	1.3069365	1.8561938	1.5358179	1.7813518	0.68975425	0.90720993	0.50898385	0.9336361	1.1690047	0.49378437	0.6507221	1.1702453	0.5481329	0.57771915	0.5551877	0.9331374	0.66942936	0.5106383	0.79847336	0.8913439	1.1244308	0.5285412	1.0910789	0.9054132	0.50700146	0.4122166	0.6294888	0.7587805	0.64147955	0.46928552	0.90529907	1.1108172	1.0355815	0.95652175	0.72377944
that__relative__	0.49277422	0.7160017	0.6501422	0.50434065	0.82159626	0.76906174	0.7631398	0.38656428	1.394484	0.4718417	0.80885696	0.6629767	0.81177616	0.6687366	0.86160994	0.91832745	1.3532381	1.068811	0.47420606	0.9708738	0.47832218	0.8327025	0.63460255	0.40715554	0.4908956	0.5647705	0.4355699	0.4821908	0.58065504	0.764144	1.0838381	0.60790277	1.1399589	1.0608248	0.8363535	0.93627304	0.85769296	1.2906954	0.85305005	0.26700392	0.38445288	0.3225953	0.46236515	0.24782494	0.8152431	0.31737635	0.30536377	0.2173913	0.013159626
what	0.43117744	0.52286965	0.6501422	0.47540307	0.15649453	0.2856515	0.37296304	0.7104425	0.1859312	0.5707763	0.43476063	0.4744237	0.38965255	0.45378554	0.18877971	0.39077765	0.25775963	0.3460912	0.5939551	0.18303359	0.9259827	0.025233408	0.1002004	0.5370988	0.59364116	0.52915436	0.52855676	0.6868944	0.47878572	0.764144	0.27095953	0.43161094	0.43690053	0.5335509	0.5064585	0.422833	0.29756695	0.30822578	0.3058104	0.49184936	0.5576679	0.62247264	0.36655974	0.5167414	0.48345816	0.18513621	0.33191717	0.45652175	0.07895776
him	0.94764274	0.50873804	0.3366808	0.45473337	0.5086072	0.15381235	0.35574937	0.88805306	0.26340255	0.7762557	0.47014812	0.7177179	0.6548328	0.42990208	0.48405054	0.4298554	0.2899796	0.25447884	0.6514346	0.3501512	0.4967192	0.050466817	0.23380093	0.97890586	0.55939263	0.8039076	0.5677091	0.5322294	0.5246269	0.4335048	0.06375518	0.34042552	0.64279616	0.22597452	0.43211597	0.24161884	0.56596065	0.42381045	0.12071463	0.37474236	0.48584706	0.46344677	0.40821427	0.55365145	0.26068822	0.13224015	0.10621349	0.1521739	0.42110804
thou	0.63965887	1.1493711	0.27863237	0.2397685	0.58685446	0.48341024	0.70002294	0.29253513	0	0.4870624	0.30332136	0.09731768	0.07576577	0.29257226	0.41144297	0.2149277	0	0.14250815	0.28260764	0.039789908	0.34954315	0.17663386	0.2004008	0.6670421	0.13699412	0.22896102	0.24959624	0.4367011	0.6264962	0.6171932	0.54191905	0.34042552	0.8486918	0.30757642	0.40888393	0.69465417	0.21004726	0.038528223	1.0703363	0.2529511	0.49007183	0.7678677	0.645645	0.66438174	0.18485165	0.74054486	1.2214551	1.4565217	0.3553099
are	0.45960674	0.51815915	0.45277762	0.686234	0.82159626	0.3295979	0.32132202	0.4649219	0.35636815	0.4718417	0.45498204	0.5048355	0.4491828	0.34631002	0.16457719	0.27354434	0.36515948	0.44788274	0.3496671	0.15120165	0.5825719	0.3028009	0.36740148	0.30320093	0.35960957	0.50371426	0.3915235	0.5094846	0.45841187	0.26451138	0.33471468	0.668693	0.3465073	0.59004456	0.5482762	0.46813652	0.80518115	0.36601812	0.5552873	0.435638	0.70553446	0.60429823	0.53734326	0.38491958	0.90529907	0.6876488	0.65055764	0.41304347	0.118436635
that__demonstrative__	0.39327174	0.49460644	0.38892436	0.5828855	0.078247264	0.6591958	0.2409915	0.3761166	0.15494268	0.3805175	0.4954249	0.377106	0.34635782	0.4060186	0.33399487	0.17584994	0.2684996	0.6412867	0.46462613	0.33423525	0.38633716	0.45420137	0.26720107	0.519773	0.4452309	0.49862623	0.53834486	0.5868171	0.51953346	0.42615724	0.3506535	0.32826748	0.5373374	0.4833344	0.64120436	0.5436424	0.9685513	0.40454632	0.6196684	0.5059022	0.5154204	0.61338544	0.4831924	0.369101	0.41710114	0.6083047	0.3983006	0.47826087	0.21055402
shall	0.53067994	0.4427905	0.26121786	0.37205458	0.43035993	0.41749066	0.430342	0.34477356	0.1859312	0.6392694	0.34881958	0.2980354	0.34635782	0.31048483	0.19846071	0.19538882	0.19331972	0.071254075	0.4933659	0.039789908	0.5273809	0.3280343	0.23380093	0.45913285	0.6507221	0.21878497	0.4110997	0.4639949	0.3514491	0.34533432	0.5100414	0.42553192	0.22096118	0.09415605	0.13009943	0.10570825	0.09918898	0.038528223	0.16900048	0.35600525	0.4435995	0.6588214	0.55817056	0.56947005	0.48345816	0.02644803	0.30536377	0.08695652	0.23687327
thy	0.46908316	0.82434404	0.35990015	0.10748243	1.7605634	0.70314217	0.591003	0.19328214	0.06197707	0.4414003	0.38926244	0.054741196	0.12988418	0.19106759	0.5421366	0.5275498	0.1503598	0.20358306	0.26344782	0.14324367	0.16557306	1.665405	0.7682031	0.4851215	0.108453676	0.23404905	0.24470219	0.3138789	0.47878572	0.49228507	0.90851134	0.5714286	1.3558981	0.08160191	0.23696682	1.102386	0.3034016	0.077056445	1.0461935	0.2997939	0.295733	0.5134263	0.53317785	0.41128394	0.132714	0.3438244	0.69038767	0.9782609	0.4079484
if	0.58280027	0.62179095	0.3250711	0.43406367	0.11737089	0.6152494	0.47050723	0.5067126	0.26340255	0.41856927	0.31848744	0.3102001	0.33553416	0.2985431	0.25170627	0.23446658	0.19331972	0.31555375	0.5460555	0.12732771	0.4967192	0.2523341	0.2004008	0.5457617	0.47377133	0.2900173	0.5334508	0.5549743	0.35654256	0.23512124	0.3506535	0.4924012	0.31637624	0.46450317	0.5482762	0.67955303	0.4434331	0.46233866	0.77257365	0.5059022	0.49852133	0.5088827	0.34989795	0.37964672	0.31756565	0.31737635	0.7833245	0.23913044	0.17107514
do	0.57332385	0.7254228	0.41794857	0.5291443	0.078247264	0.19775873	0.46476933	0.33432585	0.15494268	0.5251142	0.2628785	0.19463536	0.12988418	0.13732983	0.0919696	0.07815553	0.17183976	0.14250815	0.4933659	0.09549578	0.5948366	0.050466817	0.16700067	0.50244725	0.3424853	0.26457718	0.4355699	0.3320748	0.26995364	0.4555474	0.43034747	0.1762918	0.4318787	0.7344172	0.5064585	0.69465417	0.659315	0.520131	0.5955255	0.5105865	0.45627376	0.3180517	0.28741616	0.4218297	0.3649635	0.39672044	0.4779607	0.36956522	0.27635214
now	0.45960674	0.29676387	0.21477912	0.51674247	0.3912363	0.48341024	0.53362405	0.33432585	0.1394484	0.608828	0.3235428	0.21896479	0.29765126	0.41796035	0.31947336	0.62524426	0.31145957	0.26465797	0.52689564	0.38198313	0.38020483	0.42896795	0.46760187	0.48079005	0.45664707	0.38160172	0.47472227	0.23654643	0.3514491	0.69801617	0.33471468	0.36474165	0.49716267	0.14437261	0.10222098	0.030202355	0.15753545	0.19264111	0.18509577	0.29042533	0.36755386	0.4180108	0.387387	0.37437385	0.35548392	0.5025126	0.31864047	0.3478261	0.5000658
by__preposition__	0.37431887	0.23081633	0.38311952	0.42992973	0.2738654	0.37354428	0.4246041	0.47536957	0.464828	0.43378997	0.38926244	0.45617664	0.54659593	0.52543586	0.5179341	0.27354434	0.25775963	0.40716612	0.36403698	0.38198313	0.30661678	0.3028009	0.3006012	0.4244813	0.4338147	0.39177775	0.28385454	0.38666242	0.67743087	0.3085966	0.2550207	0.34650457	0.57249033	0.57749045	0.6783756	0.5889459	1.0619056	0.4816028	0.68404955	0.32321528	0.35065484	0.37257487	0.47069606	0.52201426	0.35548392	0.5025126	0.70366436	0.54347825	0.9474931
we__truePlural__	0.35536602	0.33444816	0.7081906	0.94253826	0.35211268	0.21973193	0.28689465	0.26119208	0.26340255	0.3652968	0.25782317	0.29195306	0.27059206	0.27465966	0.1694177	0.11723329	0.51551926	0.091612376	0.30655745	0.19099157	0.30661678	0.22710069	0.26720107	0.33785248	0.29682058	0.38668972	0.46004012	0.2729382	0.4074772	0.5069802	0.06375518	0.42553192	0.18078642	0.44567195	0.5715082	0.28692237	1.0093938	0.8476209	0.1529052	0.40753233	0.31263202	0.36803126	0.27908528	0.29528078	0.43132052	0.7934409	0.63728094	0.36956522	0.026319252
that__conjunction__	0.2084814	0.31089547	0.45858246	0.33898306	0.2738654	0.17578554	0.54509985	0.42313117	0.34087387	0.41856927	0.4600374	0.52308255	0.66024464	0.3164557	0.2855898	0.23446658	0.36515948	0.62092835	0.21554822	0.3899411	0.30661678	0.2523341	0.46760187	0.2685494	0.30823678	0.30019334	0.25938433	0.3320748	0.23939286	0.6098457	0.47816384	0.3525836	0.4117913	0.4582261	0.41353035	0.19631532	0.38508666	0.5586592	0.35409626	0.2951096	0.24926066	0.19991821	0.30824342	0.22673346	0.47871837	1.2695054	0.8364312	1.3043479	0.3553099
no__adjective__	0.32219854	0.39568514	0.41214374	0.5332782	0.3912363	0.39551747	0.430342	0.36044508	0.48032227	0.2435312	0.36398563	0.32844716	0.3517697	0.46572724	0.1839392	0.48847207	0.34367952	0.25447884	0.44067633	0.19894955	0.38020483	0.2523341	0.26720107	0.39849266	0.40527427	0.4884502	0.3132188	0.40940726	0.43294454	0.34533432	0.52598023	0.32218844	0.30633256	0.33896178	0.44140878	0.46813652	0.47260633	0.36601812	0.39433447	0.30916244	0.5154204	0.31350812	0.3540634	0.29528078	0.31756565	0.3438244	0.4912374	0.4347826	0.118436635
or	0.28903103	0.24494796	0.24380334	0.71103764	0.31298906	0.6372226	0.1663989	0.35522124	0.5268051	0.26636225	0.29826602	0.273706	0.2110618	0.41198948	0.29527083	0.29308325	0.16109978	0.5191368	0.24907793	0.12732771	0.40473416	0.22710069	0.4008016	0.3205267	0.42810664	0.3561616	0.332795	0.23199745	0.33107522	0.20573108	0.14344916	0.19452888	0.28122333	0.40800953	0.58544743	0.6191483	0.5309528	0.5393951	0.47481087	0.2529511	0.20278834	0.25898495	0.26242346	0.2003691	0.27964735	0.899233	0.9028147	0.6304348	0.22371365
they	0.31746033	0.2261058	0.2670227	0.64902854	0.46948355	0.37354428	0.30410832	0.2768636	0.3253796	0.21308981	0.32859814	0.462259	0.37341705	0.26271793	0.4550075	0.27354434	0.45107937	0.6311075	0.21075825	0.3899411	0.2943521	0.40373453	0.2004008	0.186252	0.32536104	0.40704182	0.42088777	0.24564436	0.19864514	0.3085966	0.3028371	0.54711246	0.65283984	1.2365828	0.7713038	0.5889459	0.8985355	0.71277213	0.4828585	0.36537382	0.2746092	0.46344677	0.3124089	0.2741893	0.6967485	0.6347527	0.51779073	0.7173913	0.3553099
she	0.18479033	0.3014744	0.3366808	0.21083093	0.039123632	0.9009009	0.7918292	0.24552056	0.29439107	0.12937595	0.3791517	0.07907061	0.1190605	0.08956293	0.26622778	0.3516999	0.40811944	0.24429968	0.3257173	1.305109	0.39860183	0.555135	0.4008016	0.5111101	0.4338147	0.23913707	0.3474771	0.52768046	0.31070137	0.58780307	0.701307	0.3586626	0.18580827	0.9164522	0.58080107	0.99667776	0.12252757	0.23116933	0.52309674	0.25763538	0.608365	0.12267709	0.28741616	0.32164514	0.34600437	1.3752975	0.2920871	1.5434783	1.1054085
her__adjective__	0.1705757	0.19313204	0.3947292	0.16535759	0.23474178	1.1645793	0.94675237	0.34477356	0.97613883	0.22070014	0.51564634	0.26154128	0.20023812	0.34631002	0.49857205	1.152794	1.2780582	0.71254075	0.21554822	2.3237307	0.34341082	1.2616705	0.73480296	0.45913285	0.6393059	0.25948915	0.36215925	0.7642269	0.28014058	0.6465834	1.785145	0.42553192	0.26113594	0.5461051	0.5203977	0.90607065	0.09918898	0.21190523	0.3058104	0.25763538	0.3929024	0.072697535	0.4665306	0.18982336	0.42184094	0.6876488	0.11949018	0.5652174	1.6712725
thee	0.4169628	0.67831737	0.15673071	0.16122365	0.5477308	0.19775873	0.37870094	0.19328214	0.1859312	0.3957382	0.27298924	0.02432942	0.032471046	0.07165035	0.2855898	0.11723329	0.032219954	0.071254075	0.14369881	0.039789908	0.23916109	0.20186727	0	0.4764586	0.18265882	0.17299278	0.17618558	0.25929126	0.30560791	0.29390153	0.27095953	0.1762918	0.552403	0.1255414	0.06040331	0.24161884	0.12252757	0.038528223	0.651859	0.2061083	0.28305873	0.44072878	0.40821427	0.3638281	0.08057636	0.21158424	0.73021775	0.54347825	0.28951177
come	0.57332385	0.28263226	0.06385326	0.2604382	0.19561815	0.043946385	0.14344732	0.36566892	0.0464828	0.5251142	0.2881553	0.10340004	0.30847496	0.21495104	0.12585314	0.039077766	0.06443991	0.03053746	0.4454663	0.10345376	0.6806893	0.100933634	0.13360053	0.4548014	0.27398825	0.21369696	0.42088777	0.28203613	0.43294454	0.31594416	0.07969397	0.2006079	0.07030583	0.13181847	0.04646408	0.045303535	0.0758504	0.096320555	0.06438114	0.30916244	0.34220532	0.30442092	0.26658893	0.5167414	0.25594842	0.15868817	0.15932024	0.02173913	0.06579813
so__adverbDegree__	0.1753139	0.34386924	0.37150985	0.2397685	0.35211268	0.15381235	0.47050723	0.329102	0.40285096	0.3500761	0.31343207	0.45009428	0.476242	0.35228086	0.3727189	0.31262213	0.41885942	0.4580619	0.32092732	0.437689	0.36180782	0.20186727	0.2004008	0.24689218	0.35960957	0.4935382	0.46493417	0.32297686	0.25976673	0.3600294	0.6375518	0.5714286	0.47205344	0.22597452	0.34383422	0.39263064	0.1517008	0.77056444	0.46676323	0.2061083	0.26193494	0.20446181	0.1374599	0.27946216	0.33652478	0.39672044	0.21242698	0.5652174	0.092117384
then	0.2795546	0.33915868	0.31346142	0.32658124	0.3912363	0.72511536	0.4131283	0.17238678	0.3718624	0.3805175	0.29826602	0.20680007	0.1840026	0.31048483	0.4356455	0.23446658	0.31145957	0.29519543	0.3736169	0.24669744	0.31888145	0.52990156	0.46760187	0.35517824	0.18265882	0.2696652	0.43067586	0.18195878	0.25976673	0.31594416	0.3665923	0.2674772	0.6377743	0.42056367	0.76665735	1.3893083	0.9860552	0.71277213	0.9254788	0.28105676	0.3633291	0.25898495	0.2499271	0.26364356	0.2749076	0.5025126	0.45140734	0.26086956	0.1973944
their	0.12793177	0.103631824	0.41214374	0.4671352	0.58685446	0.35157108	0.20656414	0.3395497	0.72823054	0.28158295	0.47014812	0.60823554	0.66024464	0.8717459	0.75511885	0.62524426	1.1706583	1.3436482	0.17243856	0.8037562	0.19010241	1.3121372	0.73480296	0.099623166	0.30252868	0.63600284	0.31811285	0.2410954	0.26995364	0.4335048	0.2550207	0.39513677	0.4117913	0.90389806	0.51110494	0.48323768	0.659315	0.65497977	0.3058104	0.47779652	0.13096747	0.34531328	0.27075437	0.15818614	0.6019528	0.42316848	0.31864047	0.23913044	0.90801424
from	0.31746033	0.2779217	0.51082605	0.22736669	0.6259781	0.8789277	0.5967409	0.3029828	0.34087387	0.26636225	0.39431778	0.4318472	0.43835914	0.40004778	0.5421366	0.62524426	0.5047793	0.43770358	0.24428797	0.41381505	0.12264672	0.35326773	0.63460255	0.24256074	0.30252868	0.35107356	0.22512603	0.28203613	0.26486018	0.4188097	0.2550207	0.38297874	0.4017476	0.3326847	0.65049714	0.422833	0.44926775	0.46233866	0.39433447	0.10305415	0.19011407	0.31350812	0.24576165	0.16873187	0.45027965	0.42316848	0.3983006	0.3043478	0.72377944
at	0.31272212	0.2873428	0.15092587	0.35138488	0.15649453	0.24170512	0.1721368	0.38656428	0.232414	0.34246576	0.3336535	0.3102001	0.32471046	0.26271793	0.33399487	0.17584994	0.3544195	0.27483714	0.22991809	0.25465542	0.33727846	0.100933634	0.13360053	0.4548014	0.37102574	0.26457718	0.31811285	0.3457217	0.25467324	0.16164584	0.22314313	0.21884498	0.11048059	0.26363695	0.19050275	0.24161884	0.15753545	0.23116933	0.24142925	0.36068952	0.39712715	0.45890316	0.29158163	0.39019245	0.34600437	0.31737635	0.33191717	0.3043478	0.1973944
good	0.2748164	0.1884215	0.17995007	0.3637867	0.19561815	0.043946385	0.09754418	0.329102	0.3718624	0.2283105	0.27298924	0.29195306	0.24894468	0.3642226	0.17425819	0.25400546	0.4295994	0.26465797	0.41672653	0.14324367	0.5580426	0.12616704	0	0.519773	0.45664707	0.35107356	0.6117555	0.3320748	0.219019	0.19838354	0.07969397	0.15805471	0.12554613	0.20086624	0.3902983	0.63424945	0.41425988	0.25043344	0.12071463	0.3419524	0.40557668	0.25898495	0.16661806	0.5641972	0.24646886	0.18513621	0.1991503	0.13043478	0.052638505
was	0.23691069	0.30618495	0.15673071	0.2811079	0.15649453	0.39551747	0.44181776	0.32387817	0.38735667	0.3957382	0.19715889	0.27978835	0.23270917	0.24480535	0.3727189	0.3516999	0.3007196	0.27483714	0.2778177	0.70826036	0.24529344	0.2775675	0.23380093	0.29453805	0.38815	0.25440115	0.23980816	0.3320748	0.28523403	0.26451138	0.20720434	0.3586626	0.28624517	0.5461051	0.17656352	0.18121414	0.3034016	0.5008669	0.08047642	0.18268691	0.35065484	0.13630788	0.1207981	0.163459	0.19433121	0.5025126	0.34519383	0.65217394	0.38162917
would	0.24638711	0.48047483	0.20897429	0.31417942	0.039123632	0.06591958	0.23525362	0.39178813	0.21691974	0.2587519	0.27298924	0.26762363	0.32471046	0.17315501	0.19362022	0.15631106	0.23627967	0.14250815	0.40714663	0.35810918	0.3250138	0.12616704	0.06680027	0.35950968	0.23973972	0.33072147	0.45514607	0.24564436	0.1884582	0.16899338	0.047816385	0.42553192	0.16069904	0.25735986	0.1672707	0.1359106	0.12836221	0.13484877	0.18509577	0.2951096	0.28305873	0.19083102	0.16245262	0.24782494	0.27964735	0.3438244	0.31864047	0.19565217	0.1973944
our__truePlural__	0.22743426	0.24023741	0.81848264	0.51674247	0.43035993	0.2636783	0.28115675	0.19850598	0.232414	0.1978691	0.31343207	0.39535308	0.238121	0.59111536	0.48405054	0.64478314	0.6658791	0.1526873	0.29218757	0.20690753	0.15944073	0.6056018	0.73480296	0.1559319	0.29682058	0.2900173	0.2789605	0.22744848	0.26995364	0.6612785	0.047816385	0.5045593	0.2561141	0.2071433	0.3345414	0.2114165	0.5251182	1.1751108	0.12071463	0.435638	0.109843686	0.27715933	0.20410714	0.22673346	0.42658073	0.76699287	0.33191717	0.39130434	0.13159627
more	0.3506278	0.2637901	0.26121786	0.2811079	0.3912363	0.5273566	0.3327978	0.29253513	0.48032227	0.2587519	0.3336535	0.27978835	0.24353285	0.2209219	0.19362022	0.39077765	0.31145957	0.3053746	0.23470806	0.23873946	0.25142577	0.2523341	0.3006012	0.17325768	0.18836692	0.43756995	0.26917243	0.25929126	0.23939286	0.3232917	0.19126554	0.26139817	0.33646363	0.42056367	0.30201653	0.64935064	0.42009452	0.46233866	0.42652503	0.21079259	0.29150823	0.3180517	0.32490525	0.23727919	0.28438714	0.31737635	0.43813065	0.45652175	0.10527701
which__relative__	0.14214641	0.14131613	0.6501422	0.2190988	0.23474178	0.681169	0.14344732	0.17238678	0.54229933	0.2739726	0.369041	0.48050606	0.43835914	0.5493193	0.50341254	0.4493943	0.5369992	0.6718241	0.25865784	0.4058571	0.17170541	0.2523341	0.16700067	0.11261749	0.18836692	0.43756995	0.19576176	0.18650776	0.12733662	0.5216752	0.49410266	0.23708206	0.48209712	1.1110413	1.1197844	0.33222592	0.98022056	0.5008669	0.66795427	0.1592655	0.16054077	0.24989776	0.2499271	0.121276036	0.3602237	0.5554086	0.8098779	0.82608694	1.5001974
them	0.22743426	0.19313204	0.09287746	0.479537	0.15649453	0.043946385	0.13197154	0.35522124	0.1394484	0.25114155	0.28309995	0.24937657	0.34635782	0.3343683	0.28074932	0.2149277	0.32219955	0.35627037	0.15327872	0.31831926	0.26369044	0.47943476	0.2004008	0.2772123	0.32536104	0.25440115	0.42578182	0.20470363	0.18336475	0.16899338	0.09563277	0.18237083	0.18580827	0.67792356	0.2834309	0.24161884	0.30923626	0.36601812	0.2655722	0.44969085	0.31263202	0.3544005	0.2499271	0.2530978	0.5592947	0.10579212	0.23898035	0.19565217	0.026319252
how	0.21795782	0.25907958	0.41214374	0.31417942	0.078247264	0.13183916	0.1663989	0.19850598	0.015494267	0.25114155	0.19715889	0.17030594	0.14070787	0.13732983	0.043564547	0.17584994	0.10739985	0.2850163	0.33529723	0.15120165	0.3250138	0.050466817	0.033400133	0.3118638	0.2911125	0.22896102	0.24470219	0.2729382	0.1884582	0.35268185	0.23908192	0.27963525	0.28624517	0.19458917	0.18120992	0.015101178	0.08751969	0.13484877	0.14485756	0.28105676	0.30840728	0.25444135	0.22909984	0.3480095	0.24172908	0.18513621	0.14604355	0.36956522	0.052638505
o	0.26533997	0.21668473	0.41214374	0.19842911	0.31298906	0.15381235	0.2524673	0.1253722	0.0929656	0.37290716	0.23760174	0.10340004	0.1190605	0.25674707	0.14037466	0.25400546	0.09665986	0.091612376	0.47420606	0.14324367	0.4476605	0.12616704	0.06680027	0.21224065	0.21119927	0.16281673	0.2789605	0.20925261	0.3208883	0.25716385	0.15938795	0.16413374	0.5122282	0.15064968	0.13474584	0.12080942	0.064181104	0.32748988	0.3460486	0.13584411	0.27038446	0.15902585	0.4915233	0.4218297	0.23698929	0.05289606	0.18587361	0.04347826	0.026319252
on__preposition__	0.1753139	0.17428988	0.19155976	0.24803638	0.3912363	0.43946385	0.25820518	0.32387817	0.15494268	0.3348554	0.24771245	0.3527766	0.3138868	0.32839742	0.39208093	0.332161	0.24701965	0.25447884	0.31134742	0.36606717	0.14104372	0.3280343	0.2004008	0.186252	0.25686398	0.3358095	0.23491411	0.2410954	0.3208883	0.18368846	0.3506535	0.18844984	0.31637624	0.2510828	0.18120992	0.15101178	0.22171655	0.44307455	0.38628682	0.16863406	0.29150823	0.27261576	0.3790561	0.1845505	0.5498152	0.21158424	0.1991503	0.3478261	0.4605869
here	0.31746033	0.31089547	0.06385326	0.42166185	0.039123632	0.19775873	0.091806285	0.29775897	0.0929656	0.28158295	0.28309995	0.24937657	0.21647364	0.16121328	0.15489617	0.09769441	0.19331972	0.14250815	0.28739762	0.079579815	0.31274912	0.07570022	0	0.33352104	0.16553456	0.22896102	0.21044388	0.24564436	0.26995364	0.34533432	0.15938795	0.3100304	0.1004369	0.20086624	0.1115138	0.015101178	0.11669292	0.057792332	0.03219057	0.17800263	0.3633291	0.48162115	0.36655974	0.42710257	0.23698929	0.10579212	0.15932024	0.2173913	0.06579813
there	0.3790571	0.40981677	0.19155976	0.25630426	0.2738654	0.5493298	0.11475786	0.19328214	0.1394484	0.152207	0.1617714	0.17030594	0.11364866	0.2030093	0.10165061	0.13677217	0.12887982	0.1730456	0.23470806	0.11936973	0.34954315	0.17663386	0.16700067	0.25555506	0.34819338	0.13737662	0.30832475	0.30478096	0.23939286	0.18368846	0.12751035	0.18237083	0.16572088	0.24480572	0.26484528	0.16611296	0.15753545	0.096320555	0.16900048	0.19673975	0.26193494	0.3544005	0.20827259	0.17927761	0.22750972	0.2644803	0.15932024	0.2826087	0.14475589
for__conjunction__	0.25586355	0.25436902	0.20316945	0.090946674	0.31298906	0.48341024	0.36148727	0.27163976	0.4183452	0.42617962	0.10110712	0.10948239	0.1569434	0.26271793	0.14037466	0.039077766	0.12887982	0.20358306	0.24428797	0.28648734	0.26982278	0.15140045	0.13360053	0.2902066	0.2854044	0.13228859	0.30832475	0.18195878	0.18336475	0.3085966	0.28689831	0.23708206	0.5875559	0.8348503	1.0222099	0.6040471	1.1085827	0.75130033	0.56333494	0.32789958	0.2070131	0.09541551	0.3374016	0.13709465	0.17063229	0.47606453	0.37174723	0.4347826	0.14475589
am	0.4169628	0.51815915	0.040633887	0.28524184	0.039123632	0.043946385	0.14344732	0.20895366	0.030988535	0.40334857	0.111217834	0.14597653	0.1190605	0.10747552	0.014521516	0	0.010739985	0.03053746	0.19159842	0.007957982	0.31274912	0	0	0.19058345	0.194075	0.07123232	0.22023198	0.15921395	0.34126216	0.095518	0	0.18844984	0.06026214	0.03138535	0.032524858	0	0.040842522	0	0.20119105	0.24826682	0.295733	0.3180517	0.3540634	0.369101	0.085316144	0	0.14604355	0.02173913	0.06579813
when	0.15636106	0.23552687	0.36570498	0.19016123	0.43035993	0.5493298	0.21230204	0.14626756	0.2788968	0.19025876	0.32859814	0.273706	0.2651802	0.20898017	0.2904303	0.41031653	0.25775963	0.23412052	0.19638836	0.3501512	0.19623475	0.42896795	0.4008016	0.22090355	0.25686398	0.4019538	0.17129155	0.14556703	0.20883207	0.4335048	0.38253108	0.32826748	0.3013107	0.30129936	0.32060218	0.33222592	0.29756695	0.21190523	0.27361983	0.11710699	0.28728348	0.23172338	0.30824342	0.163459	0.34126458	0.6347527	0.61072755	0.32608697	0.23687327
her__personalPronoun__	0.24638711	0.20726365	0.08707262	0.24390244	0	0.48341024	0.45903143	0.3761166	0.44933376	0.304414	0.21738032	0.072988264	0.086589456	0.13732983	0.17425819	0.15631106	0.24701965	0.2850163	0.26344782	0.429731	0.38633716	0.15140045	0.1002004	0.5457617	0.39956617	0.10684848	0.28385454	0.34117272	0.219019	0.191036	0.7331846	0.27963525	0.13056797	0.3766242	0.10222098	0.4077318	0.02917323	0.13484877	0.13680992	0.17800263	0.3633291	0.06361034	0.23743075	0.29528078	0.22276993	0.39672044	0.2788104	0.45652175	0.4474273
yet	0.23217247	0.22139525	0.24380334	0.13228607	0.31298906	0.3295979	0.51641035	0.3029828	0.1859312	0.14459665	0.19210353	0.29195306	0.27059206	0.34631002	0.3533569	0.27354434	0.25775963	0.13232899	0.22991809	0.27852938	0.22076409	0.2523341	0.033400133	0.20357777	0.20549119	0.26457718	0.17618558	0.24564436	0.18336475	0.54371786	0.57379663	0.23100305	0.5373374	0.4582261	0.51110494	0.845666	0.87519693	0.5008669	0.5955255	0.2061083	0.30840728	0.24081057	0.2332653	0.2003691	0.25594842	0.2644803	0.43813065	0.26086956	0.32899067
man	0.21795782	0.2637901	0.06965809	0.14468789	0.2738654	0.021973193	0.063116826	0.26119208	0.34087387	0.2891933	0.40442848	0.21288243	0.25976837	0.3164557	0.23234425	0.27354434	0.16109978	0.3053746	0.2778177	0.079579815	0.38633716	0.050466817	0.16700067	0.372504	0.25115588	0.36124963	0.23980816	0.12282218	0.17317781	0.11756062	0	0.04255319	0.49716267	0.11926433	0.42746955	0.6191483	0.34424412	0.23116933	0.024142927	0.27168822	0.38867766	0.25444135	0.14162536	0.20564197	0.118494645	0.7934409	0.14604355	0.2826087	0.07895776
may	0.23217247	0.26850063	0.30185175	0.27697396	0.35211268	0.41749066	0.20082626	0.24029672	0.15494268	0.25114155	0.27298924	0.3223648	0.23270917	0.34631002	0.12585314	0.13677217	0.22553968	0.22394137	0.19638836	0.031831928	0.19623475	0.050466817	0.2004008	0.21224065	0.20549119	0.18316881	0.21533793	0.21835054	0.13243009	0.36737692	0.23908192	0.30395138	0.17074274	0.23852865	0.24161324	0.37752944	0.3150709	0.32748988	0.18509577	0.16394979	0.19433883	0.12267709	0.1207981	0.18982336	0.31282586	0.13224015	0.45140734	0.26086956	0.052638505
well	0.30324566	0.21668473	0.13931619	0.2811079	0.11737089	0.043946385	0.20082626	0.44402653	0.0464828	0.34246576	0.1263839	0.121647105	0.1569434	0.16121328	0.1694177	0.07815553	0.04295994	0.1526873	0.52689564	0.071621835	0.54577786	0.050466817	0.13360053	0.4548014	0.3824419	0.2951053	0.30832475	0.42760316	0.26995364	0.19838354	0.09563277	0.103343464	0.09039321	0.15692675	0.17191711	0.2114165	0.20421262	0.26969755	0.25752455	0.20142402	0.29995775	0.15902585	0.1207981	0.3480095	0.14693336	0.23803227	0.09293681	0.08695652	0.092117384
must	0.1753139	0.32973763	0.17414524	0.24803638	0.078247264	0.39551747	0.22377783	0.2141775	0.17043693	0.20547946	0.30837673	0.20071772	0.238121	0.26271793	0.12585314	0.058616646	0.1503598	0.13232899	0.31613737	0.19894955	0.23916109	0.050466817	0.06680027	0.2598865	0.21119927	0.28492928	0.17618558	0.300232	0.16808435	0.49228507	0.3506535	0.3768997	0.19585195	0.18203503	0.29737014	0.6040471	0.32674018	0.32748988	0.16095284	0.19205546	0.16899028	0.2271798	0.18744533	0.1845505	0.2322495	0.13224015	0.25225705	0.17391305	0.026319252
see	0.21321961	0.19313204	0.24960817	0.27284002	0.23474178	0.19775873	0.21803993	0.3761166	0.21691974	0.304414	0.2628785	0.13989417	0.16235523	0.20898017	0.15005566	0.15631106	0.08591988	0.19340391	0.3496671	0.15120165	0.41699883	0.07570022	0.033400133	0.31619525	0.25686398	0.23913707	0.24470219	0.1956057	0.15280396	0.26451138	0.20720434	0.14589666	0.53231555	0.23225158	0.25555247	0.06040471	0.15753545	0.23116933	0.29776275	0.2763725	0.28305873	0.2271798	0.44570333	0.26364356	0.22750972	0.21158424	0.15932024	0.19565217	0.118436635
one	0.11845534	0.21668473	0.24380334	0.21496487	0.15649453	0.19775873	0.13197154	0.2507444	0.232414	0.19025876	0.21738032	0.1763883	0.2651802	0.25674707	0.11617213	0.39077765	0.23627967	0.40716612	0.17243856	0.27057138	0.22076409	0.12616704	0.033400133	0.25555506	0.21119927	0.32563347	0.23491411	0.25019333	0.15280396	0.13225569	0.09563277	0.0668693	0.16069904	0.13809554	0.4507016	0.2718212	0.43176383	0.096320555	0.096571706	0.22016114	0.29150823	0.37257487	0.2415962	0.20564197	0.26068822	0.4496165	0.59745085	0.47826087	0.13159627
so__adverbManner__	0.15636106	0.2261058	0.14512104	0.24390244	0.23474178	0.24170512	0.091806285	0.2141775	0.29439107	0.2891933	0.21232496	0.11556475	0.10282498	0.15524241	0.09681011	0.27354434	0.12887982	0.23412052	0.28739762	0.24669744	0.21463175	0.2775675	0.1002004	0.23389786	0.22832353	0.30528137	0.21533793	0.15466496	0.10696277	0.23512124	0.12751035	0.07294833	0.23602672	0.24480572	0.65979	0.66445184	0.74100006	0.63571566	0.4426203	0.14052838	0.24926066	0.19083102	0.17911443	0.22673346	0.1658925	0.39672044	0.37174723	0.41304347	0.10527701
make	0.123193555	0.2637901	0.20897429	0.13228607	0.11737089	0.13183916	0.22377783	0.23507287	0.12395414	0.19025876	0.29321066	0.32844716	0.24353285	0.16121328	0.14521515	0.11723329	0.2899796	0.27483714	0.28739762	0.19099157	0.22076409	0.2775675	0.23380093	0.24256074	0.19978309	0.26457718	0.27406645	0.1956057	0.1018693	0.14695077	0.09563277	0.3525836	0.30633256	0.23852865	0.28807732	0.49833888	0.3034016	0.28896168	0.38628682	0.24826682	0.19856358	0.15448226	0.28741616	0.20564197	0.199071	0.15868817	0.21242698	0.17391305	0.03947888
lord	0.028429283	0.23081633	0.18575493	0.033071518	0.58685446	0	0.18935047	0.020895366	0.07747134	0.40334857	0.51564634	0.3223648	0.56283146	0.24480535	0.029043032	0	0.0751799	0.010179153	1.1304306	0.007957982	0.49058688	0	0	0.047645863	0.51372796	0.23913707	0.7438947	0.15466496	0.27504712	0.08817046	0.03187759	0.103343464	0.15065534	0.03138535	0.02323204	0.06040471	0.02917323	0.019264111	0.016095284	0.11710699	0.41825095	0.07724113	0.06664723	0.5589243	0.028438715	0	0	0.02173913	0
were	0.25586355	0.29676387	0.20897429	0.22323275	0.039123632	0.17578554	0.3385357	0.25596824	0.232414	0.15981735	0.12132855	0.22504714	0.17317891	0.19106759	0.23718476	0.25400546	0.2147997	0.14250815	0.20596829	0.29444534	0.3250138	0.2523341	0.2004008	0.17758912	0.22832353	0.24931312	0.2006558	0.14556703	0.17827128	0.11021308	0.07969397	0.2431611	0.22096118	0.44567195	0.29272372	0.24161884	0.29756695	0.28896168	0.19314341	0.24826682	0.19856358	0.14539507	0.15412171	0.11073029	0.16115272	0.23803227	0.2920871	0.3043478	0.2500329
can	0.12793177	0.23552687	0.35990015	0.22323275	0.5086072	0.17578554	0.27541888	0.28208745	0.24790828	0.1674277	0.15671603	0.20680007	0.18941444	0.23286362	0.08228859	0.19538882	0.12887982	0.23412052	0.26823777	0.007957982	0.2759551	0.050466817	0.1002004	0.17758912	0.21690735	0.223873	0.17129155	0.17740981	0.14261702	0.39676708	0.20720434	0.26139817	0.30633256	0.33896178	0.5947403	0.34732708	0.58929926	0.5586592	0.3058104	0.14521267	0.16899028	0.213549	0.19161078	0.22146058	0.15641293	0.31737635	0.4779607	0.3478261	0.03947888
us__truePlural__	0.2084814	0.16486882	0.31926626	0.48367095	0.19561815	0.19775873	0.16066101	0.19850598	0.015494267	0.2435312	0.1617714	0.17030594	0.09741314	0.17315501	0.17425819	0.039077766	0.12887982	0.04071661	0.17243856	0.071621835	0.22076409	0.37850115	0.13360053	0.21224065	0.13699412	0.13228859	0.24959624	0.18195878	0.25467324	0.3012491	0.03187759	0.1762918	0.13056797	0.11926433	0.08828176	0.030202355	0.30923626	0.23116933	0.04023821	0.21079259	0.105618924	0.17720024	0.17494898	0.15291326	0.22750972	0.31737635	0.3850239	0.17391305	0.026319252
should	0.12793177	0.28263226	0.3076566	0.14055395	0.039123632	0.08789277	0.2467294	0.24029672	0.21691974	0.2283105	0.24771245	0.13381182	0.20023812	0.17315501	0.11617213	0.27354434	0.10739985	0.22394137	0.20117833	0.18303359	0.23916109	0.15140045	0.13360053	0.17758912	0.18836692	0.22896102	0.20554985	0.21835054	0.13243009	0.24981631	0.14344916	0.27355623	0.2008738	0.25735986	0.36241984	0.39263064	0.30923626	0.21190523	0.25752455	0.318531	0.2534854	0.13176428	0.15828717	0.1265489	0.16115272	0.21158424	0.22570367	0.10869565	0.092117384
such	0.09002606	0.24494796	0.34248564	0.22323275	0.19561815	0.17578554	0.1663989	0.24552056	0.20142548	0.17503805	0.16682675	0.26154128	0.21647364	0.24480535	0.18877971	0.23446658	0.19331972	0.20358306	0.17243856	0.27852938	0.15330839	0.3280343	0.2004008	0.17758912	0.23973972	0.21369696	0.1566094	0.22744848	0.15280396	0.23512124	0.22314313	0.32826748	0.291267	0.26363695	0.2787845	0.39263064	0.16337009	0.5586592	0.23338161	0.17800263	0.14364174	0.17265664	0.16661806	0.121276036	0.22276993	0.23803227	0.31864047	0.39130434	0.10527701
too	0.11845534	0.24965848	0.08707262	0.2397685	0.039123632	0.08789277	0.20656414	0.2141775	0.17043693	0.1826484	0.10110712	0.10948239	0.07576577	0.16718414	0.07260758	0.039077766	0.1396198	0.06107492	0.24428797	0.11141174	0.14104372	0.025233408	0.033400133	0.14726903	0.194075	0.18316881	0.23491411	0.15466496	0.16299088	0.11021308	0.09563277	0.39513677	0.105458744	0.15692675	0.10686739	0.36242828	0.1400315	0.30822578	0.29776275	0.24358253	0.1267427	0.20446181	0.08747449	0.121276036	0.09005593	0.18513621	0.15932024	0.13043478	0.026319252
than	0.11845534	0.17428988	0.17414524	0.2811079	0.15649453	0.24170512	0.26968098	0.2141775	0.232414	0.15981735	0.2426571	0.26154128	0.28141573	0.24480535	0.08228859	0.37123877	0.2147997	0.23412052	0.114959046	0.16711763	0.11651438	0.17663386	0.36740148	0.12561181	0.194075	0.26457718	0.23491411	0.16376291	0.14771049	0.191036	0.06375518	0.2006079	0.27117965	0.32640764	0.23696682	0.45303532	0.27422836	0.4816028	0.21728633	0.17331834	0.1774398	0.14539507	0.18744533	0.14764039	0.12323443	0.2644803	0.30536377	0.3478261	0.052638505
had	0.16583748	0.21197419	0.1973646	0.21083093	0.078247264	0.2636783	0.69428504	0.23507287	0.1859312	0.15981735	0.21738032	0.188553	0.30847496	0.113446385	0.22750375	0.29308325	0.10739985	0.10179153	0.12932892	0.25465542	0.06132336	0.07570022	0.23380093	0.1645948	0.23973972	0.21878497	0.19576176	0.16376291	0.16808435	0.25716385	0.33471468	0.25531915	0.18078642	0.2071433	0.15797788	0.09060707	0.09918898	0.26969755	0.056333493	0.22484542	0.16476552	0.24989776	0.12496355	0.105457425	0.132714	0.31737635	0.22570367	0.17391305	0.3553099
why	0.20374319	0.26850063	0.17414524	0.11575031	0	0	0.18935047	0.20895366	0.015494267	0.28158295	0.111217834	0.04865884	0.037882887	0.08956293	0.06292657	0.058616646	0.0751799	0.12214984	0.23470806	0.023873946	0.5335132	0.025233408	0.06680027	0.19491489	0.18836692	0.08649639	0.40620565	0.104626305	0.17827128	0.13225569	0.09563277	0.17021276	0.05021845	0.01883121	0.06969613	0.015101178	0.02917323	0.077056445	0.17704813	0.20142402	0.18166456	0.12722068	0.18327987	0.16873187	0.132714	0.02644803	0.053106744	0.08695652	0.026319252
these	0.1374082	0.16957934	0.30185175	0.13228607	0.039123632	0.21973193	0.080330506	0.17761062	0.12395414	0.152207	0.116273195	0.121647105	0.18941444	0.16121328	0.3630379	0.13677217	0.2792396	0.3053746	0.21075825	0.10345376	0.14717606	0.100933634	0.16700067	0.09096028	0.13699412	0.223873	0.117457055	0.22744848	0.17827128	0.21307862	0.3665923	0.17021276	0.2762015	0.18203503	0.17656352	0.12080942	0.10502363	0.077056445	0.12071463	0.12647554	0.18166456	0.3225953	0.3790561	0.2583707	0.31756565	0.07934409	0.18587361	0.2173913	0.31583104
ye	0.018952854	0.032973763	0.023219366	0.14055395	0.039123632	0	0.005737893	0.047014575	0.20142548	0.0456621	0.12132855	0.02432942	0.10823682	0.14927155	0.0919696	0.09769441	0.06443991	0.08143322	0.07663936	0.039789908	0.006132336	0.050466817	0.1002004	0.08662884	0.028540442	0.17299278	0.2789605	0.08643042	0.12224316	0.014695077	0	0	0.13558982	0.10671019	0.05111049	0	0	0.077056445	0.07242878	0.037474237	0.11406844	0.059066746	0.020827258	0.036910098	0.04739786	0	0	0	0
upon__preposition__	0.21795782	0.20726365	0.09287746	0.24803638	0	0.08789277	0.11475786	0.13059604	0.0929656	0.1217656	0.0808857	0.10948239	0.17859076	0.047766898	0.08228859	0.058616646	0.032219954	0.111970685	0.16285865	0.11141174	0.15330839	0.100933634	0	0.22956643	0.13128603	0.050880227	0.12724514	0.16376291	0.17827128	0.08817046	0.20720434	0.23100305	0.08034952	0.0627707	0.0557569	0.06040471	0.035007875	0.057792332	0.03219057	0.17800263	0.19011407	0.090871915	0.16245262	0.23727919	0.23698929	0.07934409	0.026553372	0.13043478	0.38162917
did	0.15636106	0.20255311	0.3947292	0.078544855	0.15649453	0.571303	0.8778976	0.13059604	0.30988535	0.15981735	0.0808857	0.10340004	0.081177615	0.07165035	0.6244252	0.39077765	0.45107937	0.33591205	0.13890885	0.93108386	0.14104372	0.52990156	0.16700067	0.09529173	0.108453676	0.09158441	0.09298684	0.12282218	0.14771049	0.24981631	0.12751035	0.20668693	0.33646363	0.59632164	0.24161324	0.12080942	0.26839373	0.46233866	0.12876227	0.07963275	0.118293196	0.09541551	0.1207981	0.073820196	0.12797421	0.6347527	0.35847053	0.41304347	0.2500329
an	0.18479033	0.13189505	0.08707262	0.14882183	0.11737089	0.13183916	0.1721368	0.16193908	0.0464828	0.15981735	0.14154997	0.11556475	0.17317891	0.13732983	0.10649112	0.09769441	0.0751799	0.08143322	0.16285865	0.19099157	0.22076409	0.100933634	0	0.22956643	0.30823678	0.13228859	0.17129155	0.17740981	0.17317781	0.10286554	0.047816385	0.12765957	0.07532767	0.14437261	0.10222098	0.25672004	0.1517008	0.115584664	0.11266699	0.2763725	0.24503592	0.15902585	0.15412171	0.10018455	0.18011186	0.23803227	0.17259692	0.10869565	0.06579813
never	0.29376924	0.21197419	0.1973646	0.18602729	0.15649453	0.21973193	0.2409915	0.13581988	0.1394484	0.1978691	0.26793388	0.10340004	0.16235523	0.13135897	0.14521515	0.13677217	0.25775963	0.16286644	0.14369881	0.14324367	0.14104372	0.17663386	0.2004008	0.16892624	0.15411839	0.27984124	0.24959624	0.1364691	0.21392554	0.191036	0.38253108	0.14589666	0.15065534	0.1255414	0.09757458	0.18121414	0.280063	0.34675398	0.11266699	0.19673975	0.17321505	0.16356945	0.20827259	0.11600316	0.14219357	0.07934409	0.11949018	0.10869565	0.14475589
hath	0.1753139	0.09421075	0.20316945	0.012401819	0.35211268	0.15381235	0.19508836	0.16716293	0.12395414	0.2587519	0.21738032	0.2858707	0.36259335	0.1433007	0.11617213	0.15631106	0.09665986	0.1526873	0.081429325	0.063663855	0.31888145	0.12616704	0.06680027	0.064971626	0.1427022	0.18825684	0.058728527	0.23199745	0.16808435	0.3600294	0.33471468	0.21884498	0.17576458	0.07532484	0.23232041	0.10570825	0.19837797	0.15411289	0.13680992	0.22484542	0.07182087	0.03180517	0.20827259	0.1265489	0.0995355	0.29092833	0.2788104	0.17391305	0.10527701
out	0.2084814	0.15544774	0.07546294	0.23150063	0.19561815	0.08789277	0.051641036	0.24029672	0.0929656	0.21308981	0.18199281	0.21896479	0.22729732	0.18509673	0.19362022	0.13677217	0.18257974	0.1526873	0.25865784	0.19099157	0.11038204	0.100933634	0.16700067	0.22090355	0.194075	0.19334486	0.20554985	0.2410954	0.07640198	0.17634092	0.09563277	0.10942249	0.1456335	0.08787898	0.07898894	0.09060707	0.09918898	0.019264111	0.12876227	0.318531	0.3041825	0.28170294	0.19577624	0.13709465	0.29386672	0.21158424	0.09293681	0.02173913	0.06579813
some	0.16583748	0.14131613	0.18575493	0.17362547	0.15649453	0.15381235	0.15492311	0.27163976	0.0929656	0.152207	0.10616248	0.11556475	0.16235523	0.08956293	0.077448085	0.058616646	0.12887982	0.1526873	0.22512813	0.05570587	0.11038204	0.40373453	0.16700067	0.19491489	0.1427022	0.13737662	0.112563014	0.17740981	0.19864514	0.12490816	0.03187759	0.17021276	0.065283984	0.20086624	0.20444196	0.10570825	0.17503938	0.115584664	0.13680992	0.30447817	0.18588932	0.18174383	0.24576165	0.1265489	0.12323443	0.39672044	0.30536377	0.19565217	0.18423477
go	0.32219854	0.1507372	0.034829047	0.14055395	0	0.08789277	0.10328207	0.14626756	0.0464828	0.17503805	0.0808857	0.054741196	0.13529603	0.11941724	0.08228859	0	0.06443991	0.04071661	0.114959046	0.04774789	0.43539584	0.025233408	0	0.19058345	0.194075	0.101760454	0.14192727	0.1364691	0.20883207	0.13225569	0.07969397	0.0668693	0.04017476	0.1255414	0.032524858	0.06040471	0.10502363	0.038528223	0.024142927	0.098369874	0.18166456	0.18628743	0.09997084	0.30582651	0.17537208	0.07934409	0.17259692	0.08695652	0.03947888
where	0.19900498	0.13189505	0.20316945	0.13228607	0.078247264	0.24170512	0.0860684	0.14626756	0.1859312	0.19025876	0.15671603	0.13989417	0.16776708	0.14927155	0.16457719	0.29308325	0.19331972	0.13232899	0.16764861	0.15120165	0.20849942	0.15140045	0.2004008	0.12994325	0.11416177	0.14246464	0.112563014	0.095528364	0.24448632	0.10286554	0.2550207	0.29179332	0.095415056	0.28246814	0.17656352	0.06040471	0.10502363	0.096320555	0.17704813	0.19673975	0.105618924	0.2090054	0.14579082	0.23200633	0.17537208	0.13224015	0.21242698	0.2826087	0.21055402
take	0.18479033	0.25907958	0.10448714	0.17775941	0.11737089	0.08789277	0.109019965	0.16193908	0.06197707	0.19025876	0.14154997	0.12772946	0.1190605	0.17912586	0.15489617	0.039077766	0.11813983	0.08143322	0.22033817	0.071621835	0.20849942	0.07570022	0.033400133	0.2902066	0.13128603	0.22896102	0.21044388	0.20015466	0.13752356	0.14695077	0.015938794	0.19452888	0.08537137	0.10671019	0.037171267	0.06040471	0.04667717	0.077056445	0.03219057	0.17800263	0.13941698	0.14993866	0.13329446	0.163459	0.15167314	0.02644803	0.09293681	0.04347826	0.03947888
like__preposition__	0.08528785	0.1130529	0.08707262	0.070276976	0.19561815	0.2636783	0.14344732	0.17238678	0.29439107	0.11415525	0.35387492	0.19463536	0.1840026	0.17912586	0.15973668	0.31262213	0.20405972	0.39698696	0.14848877	0.28648734	0.085852705	0.20186727	0.26720107	0.14726903	0.17124265	0.22896102	0.13703322	0.10007733	0.18336475	0.05143277	0.07969397	0.2431611	0.13056797	0.2510828	0.12545303	0.24161884	0.08751969	0.34675398	0.22533397	0.32789958	0.32108155	0.14085147	0.29158163	0.121276036	0.30808607	0.07934409	0.06638343	0.08695652	0.4079484
say	0.2416489	0.098921284	0.09287746	0.26870608	0	0.10986596	0.063116826	0.17761062	0.0464828	0.3957382	0.07077499	0.054741196	0.05953025	0.047766898	0.019362021	0.019538883	0.010739985	0.010179153	0.16764861	0.015915964	0.28821978	0	0	0.22956643	0.18836692	0.09667243	0.1908677	0.21835054	0.15280396	0.05143277	0.09563277	0.04255319	0.05021845	0.08160191	0.09757458	0.045303535	0.081685044	0.038528223	0.2092387	0.15458122	0.1774398	0.081784725	0.07497813	0.163459	0.09005593	0.07934409	0.17259692	0.17391305	0.03947888
up__adverb__	0.22743426	0.19784257	0.029024206	0.17362547	0.19561815	0.08789277	0.045903143	0.08358146	0.10845987	0.1369863	0.17693746	0.15814123	0.11364866	0.22689277	0.19362022	0.17584994	0.18257974	0.071254075	0.124538966	0.09549578	0.11038204	0.12616704	0.06680027	0.15160047	0.079913236	0.14246464	0.112563014	0.11827321	0.117149696	0.11756062	0.06375518	0.09118541	0.065283984	0.09415605	0.02323204	0.015101178	0.023338584	0.019264111	0.048285853	0.11710699	0.21123785	0.3225953	0.17911443	0.14236751	0.3602237	0.13224015	0.03983006	0.3043478	0.15791552
king	0.04738214	0.37213245	0.06385326	0.033071518	0.19561815	0.06591958	0.091806285	0	0.07747134	0.1826484	0.2426571	0.38927072	0.48165387	0.035825174	0.40660244	0.15631106	0.053699926	0.04071661	0.028739762	0.015915964	0.23916109	0.025233408	0.033400133	0.004331442	0.045664705	0.30528137	0.004894044	0	0.04074772	0.05143277	0	0.12158055	0.055240296	0.03138535	0.074342534	0.09060707	0.04667717	0.25043344	0.024142927	0.014052839	0.021123786	0.3544005	0.19994168	0.13182178	0.09005593	0.02644803	0.07966012	0	0.03947888
most	0.071073204	0.06123699	0.34248564	0.14055395	0.15649453	0.043946385	0.09754418	0.13581988	0.30988535	0.152207	0.15671603	0.21896479	0.18941444	0.14927155	0.31463283	0.17584994	0.3544195	0.14250815	0.16764861	0.20690753	0.14717606	0.20186727	0.36740148	0.07363451	0.13128603	0.26457718	0.1908677	0.14556703	0.16299088	0.11756062	0.06375518	0.12158055	0.29628885	0.3138535	0.26484528	0.16611296	0.33840948	0.34675398	0.29776275	0.060895633	0.06337135	0.12267709	0.1374599	0.052728713	0.21803014	0.10579212	0.026553372	0.06521739	0.118436635
nor	0.10897891	0.06123699	0.081267774	0.18189335	0.2738654	0.41749066	0.10328207	0.10447683	0.3718624	0.1217656	0.1617714	0.20071772	0.2110618	0.26271793	0.24686578	0.13677217	0.33293954	0.22394137	0.124538966	0.12732771	0.09198504	0.2775675	0.033400133	0.07363451	0.11986986	0.15264069	0.08809279	0.09097939	0.09677584	0.11021308	0.19126554	0.054711245	0.09039321	0.05649363	0.1115138	0.22651766	0.21004726	0.21190523	0.088524066	0.08431703	0.15209125	0.09541551	0.08747449	0.06854732	0.09005593	0.18513621	0.33191717	0.41304347	0.118436635
much	0.08528785	0.14602666	0.17414524	0.095080614	0.078247264	0.043946385	0.14918523	0.17761062	0.12395414	0.12937595	0.14660533	0.17030594	0.14070787	0.1433007	0.14037466	0.07815553	0.09665986	0.13232899	0.19638836	0.14324367	0.17170541	0.07570022	0.13360053	0.16892624	0.11416177	0.20860894	0.107668966	0.11372424	0.035654254	0.10286554	0.111571565	0.24924012	0.095415056	0.15064968	0.15333147	0.24161884	0.22755119	0.17337699	0.16095284	0.18268691	0.08449514	0.12267709	0.06664723	0.084365934	0.037918285	0.29092833	0.11949018	0.2173913	0.013159626
made	0.061596777	0.06123699	0.12190167	0.078544855	0.11737089	0.15381235	0.18361257	0.13059604	0.2788968	0.09893455	0.1617714	0.24329421	0.28141573	0.10150465	0.21298224	0.11723329	0.32219955	0.18322475	0.09579921	0.3024033	0.11038204	0.2523341	0.16700067	0.07796595	0.108453676	0.20352091	0.122351095	0.16831188	0.086588904	0.13960323	0.111571565	0.14589666	0.18078642	0.22597452	0.28807732	0.4077318	0.23338585	0.17337699	0.18509577	0.098369874	0.15209125	0.1135899	0.1124672	0.15291326	0.12797421	0.29092833	0.22570367	0.36956522	0.18423477
mine	0.075811416	0.1884215	0.10448714	0.10748243	0.039123632	0.17578554	0.19508836	0.09402915	0	0.1978691	0.111217834	0.11556475	0.086589456	0.1253881	0.033883538	0	0.010739985	0.04071661	0.057479523	0.039789908	0.067455694	0	0.033400133	0.108286045	0.06278897	0.08140837	0.09298684	0.10917527	0.117149696	0.23512124	0.27095953	0.12765957	0.055240296	0.03138535	0.004646408	0	0.011669292	0	0.37823918	0.14052838	0.13941698	0.14085147	0.21660349	0.121276036	0.0995355	0	0.17259692	0.02173913	0.013159626
tell	0.22743426	0.15544774	0.040633887	0.12815213	0.039123632	0.08789277	0.16066101	0.14626756	0	0.20547946	0.07077499	0.10948239	0.032471046	0.035825174	0.029043032	0.058616646	0.02147997	0.020358305	0.11974901	0.05570587	0.25142577	0	0	0.16892624	0.17124265	0.07123232	0.20554985	0.14101806	0.15789741	0.095518	0.06375518	0.04863222	0.04017476	0.08787898	0.004646408	0	0.017503938	0	0.016095284	0.09368559	0.11406844	0.11813349	0.079143584	0.16873187	0.061617214	0.07934409	0.15932024	0.02173913	0.026319252
men	0.11845534	0.11776344	0.06385326	0.041339397	0.19561815	0.13183916	0.080330506	0.09402915	0.26340255	0.12937595	0.23760174	0.24329421	0.19482628	0.25674707	0.4356455	0.4493943	0.36515948	0.72271985	0.10058916	0.1750756	0.10424971	0.15140045	0.63460255	0.038982976	0.11416177	0.37142566	0.09298684	0.054587636	0.09677584	0.12490816	0.06375518	0.079027355	0.15065534	0.2761911	0.14403866	0.22651766	0.1400315	0.13484877	0.08047642	0.07963275	0.16899028	0.16811304	0.11663265	0.13182178	0.1374538	0.2644803	0.14604355	0.10869565	0.07895776
doth	0.056858566	0.01884215	0.7430197	0.00826788	0.3912363	0.41749066	0.3385357	0.04179073	0.2788968	0.12937595	0.07583034	0.10340004	0.0920013	0.011941724	0.11133162	0.13677217	0.23627967	0.22394137	0.00478996	0.23078148	0.13491139	0.22710069	0.06680027	0.004331442	0.045664705	0.12720057	0.03915235	0.036391757	0.066215046	0.27185893	0.23908192	0.0668693	0.5373374	0.59004456	0.8549391	0.37752944	0.96271664	0.38528222	0.5794302	0.07026419	0.008449514	0.004543596	0.09997084	0.073820196	0.02369893	0.3438244	0.30536377	0.36956522	0.43426767
great	0.09002606	0.11776344	0.20897429	0.099214554	0.078247264	0.043946385	0.09754418	0.057462256	0.15494268	0.11415525	0.21738032	0.16422358	0.11364866	0.3164557	0.23718476	0.19538882	0.1396198	0.21376221	0.071849406	0.04774789	0.05519102	0.2523341	0.1002004	0.04331442	0.10274559	0.18316881	0.08319875	0.11372424	0.056028116	0.17634092	0.047816385	0.12765957	0.06026214	0.08787898	0.17656352	0.12080942	0.13419686	0.32748988	0.12071463	0.06557991	0.033798058	0.059066746	0.07497813	0.031637225	0.15641293	0.15868817	0.053106744	0.13043478	0.23687327
death	0.08528785	0.103631824	0.17414524	0.020669699	0.15649453	0.06591958	0.3959146	0.04179073	0.21691974	0.09893455	0.20221424	0.042576484	0.238121	0.23883449	0.13069364	0.39077765	0.47255933	0.111970685	0.114959046	0.10345376	0.018397007	0.100933634	0.033400133	0.025988651	0.06278897	0.14246464	0.02447022	0.104626305	0.31579483	0.3600294	0.19126554	0.103343464	0.41681314	0.13809554	0.041817676	0.09060707	0.10502363	0.28896168	0.096571706	0.023421397	0.012674271	0.059066746	0.1374599	0.036910098	0.07583657	0.15868817	0.15932024	0.1521739	0.013159626
any	0.13266999	0.08007914	0.12190167	0.12401819	0	0	0.045903143	0.15671524	0.12395414	0.11415525	0.20726961	0.23721185	0.22188549	0.25674707	0.10649112	0.15631106	0.10739985	0.03053746	0.19638836	0.0875378	0.19010241	0.025233408	0.1002004	0.21224065	0.21690735	0.20860894	0.22023198	0.12737115	0.086588904	0.05143277	0.111571565	0.054711245	0.03013107	0.04393949	0.05111049	0	0.035007875	0.057792332	0.008047642	0.1592655	0.20278834	0.1135899	0.11663265	0.105457425	0.05687743	0.07934409	0.13276686	0.19565217	0.03947888
thus	0.11371713	0.24023741	0.23219365	0.024803638	0.078247264	0.08789277	0.06885472	0.07835762	0.12395414	0.15981735	0.07077499	0.054741196	0.043294728	0.14927155	0.3581974	0.2149277	0.09665986	0.111970685	0.12932892	0.12732771	0.14104372	0.100933634	0	0.06930307	0.10274559	0.1577287	0.102774926	0.081881456	0.14261702	0.2277737	0.28689831	0.12765957	0.20589565	0.23225158	0.07898894	0.015101178	0.14586616	0.077056445	0.096571706	0.11710699	0.16054077	0.13176428	0.1124672	0.09491168	0.18959144	0.39672044	0.13276686	0.10869565	0.28951177
still	0.061596777	0.1507372	0.1683404	0.074410915	0.2738654	0.24170512	0.14344732	0.1880583	0.40285096	0.0761035	0.18704818	0.15205888	0.0920013	0.18509673	0.20814173	0.17584994	0.34367952	0.3460912	0.114959046	0.25465542	0.11038204	0.12616704	0.2004008	0.06930307	0.11416177	0.17299278	0.07341066	0.06823455	0.04074772	0.191036	0.3506535	0.19452888	0.18580827	0.35779297	0.227674	0.48323768	0.53678745	0.5393951	0.35409626	0.037474237	0.0887199	0.06815394	0.09997084	0.031637225	0.071096785	0.18513621	0.13276686	0.32608697	0.1973944
heaven	0.037905708	0.12718451	0.19155976	0.037205458	0.2738654	0.15381235	0.18935047	0.13581988	0.1859312	0.0913242	0.10110712	0.121647105	0.13529603	0.21495104	0.19362022	0.37123877	0.40811944	0.3257329	0.17243856	0.18303359	0.07972036	0.22710069	0.23380093	0.0822974	0.18265882	0.12211255	0.04894044	0.10007733	0.2037386	0.12490816	0.111571565	0.10942249	0.16069904	0.06904777	0.13009943	0.07550589	0.064181104	0.17337699	0.11266699	0.056211356	0.054921843	0.13176428	0.14162536	0.021091484	0.16115272	0.3438244	0.03983006	0.5	0.092117384
own	0.11371713	0.051815912	0.13931619	0.15708971	0.078247264	0.15381235	0.045903143	0.13059604	0.21691974	0.08371385	0.16682675	0.15814123	0.1569434	0.17912586	0.08712909	0.09769441	0.09665986	0.1526873	0.04310964	0.09549578	0.036794014	0	0	0.108286045	0.06278897	0.12211255	0.07341066	0.06368557	0.07130851	0.20573108	0.14344916	0.12158055	0.1004369	0.04393949	0.065049715	0.15101178	0.1517008	0.038528223	0.07242878	0.16863406	0.1267427	0.18174383	0.062481776	0.036910098	0.1658925	0.02644803	0.11949018	0.13043478	0.013159626
heart	0.12793177	0.1130529	0.22638881	0.078544855	0.039123632	0.46143705	0.2524673	0.07313378	0.030988535	0.11415525	0.15166068	0.06690591	0.037882887	0.023883449	0.10649112	0.2149277	0.0751799	0.010179153	0.06705944	0.079579815	0.11038204	0	0.1002004	0.09529173	0.079913236	0.030528137	0.1663975	0.081881456	0.21392554	0.13960323	0.5578578	0.10942249	0.27117965	0.05021656	0.004646408	0.030202355	0.011669292	0.17337699	0.048285853	0.009368559	0.054921843	0.05452315	0.08747449	0.11073029	0.085316144	0.10579212	0.2788104	0.04347826	0.013159626
speak	0.09950249	0.17900042	0.04643873	0.090946674	0.039123632	0	0.080330506	0.057462256	0.0464828	0.02283105	0.09099641	0.036494132	0.04870657	0.035825174	0.029043032	0	0.010739985	0.03053746	0.124538966	0.015915964	0.17783774	0	0	0.060640186	0.03424853	0.03561616	0.0783047	0.072783515	0.07130851	0.05878031	0.015938794	0.079027355	0.01004369	0.03766242	0.02323204	0.030202355	0.011669292	0.038528223	0.04023821	0.098369874	0.06337135	0.072697535	0.04998542	0.16873187	0.09479572	0	0.013276686	0.04347826	0.013159626
day	0.08528785	0.12247398	0.06385326	0.078544855	0.58685446	0.13183916	0.10328207	0.07835762	0.0464828	0.0304414	0.02527678	0.04865884	0.037882887	0.16718414	0.058086064	0.09769441	0.20405972	0.04071661	0.071849406	0.16711763	0.067455694	0.20186727	0.33400133	0.07363451	0.19978309	0.040704183	0.053834483	0.06368557	0.08149544	0.066127844	0.14344916	0.060790274	0.045196604	0.04393949	0.018585633	0.015101178	0.040842522	0.13484877	0	0.07026419	0.13096747	0.213549	0.1207981	0.14236751	0.14219357	0.07934409	0.17259692	0.1521739	0.14475589
no__exclamation__	0.15162283	0.098921284	0.0986823	0.053741217	0	0.021973193	0.045903143	0.08880531	0	0.0761035	0.085941054	0.02432942	0.027059205	0.10150465	0.004840505	0	0.010739985	0.010179153	0.11974901	0	0.26982278	0	0	0.12561181	0.09132941	0.08649639	0.07341066	0.11372424	0.11205623	0.08817046	0.03187759	0.030395137	0.055240296	0.01255414	0.02787845	0.030202355	0.035007875	0.057792332	0.06438114	0.10305415	0.15209125	0.18174383	0.12496355	0.24255207	0.10901507	0	0.026553372	0	0
cannot	0.12793177	0.13189505	0.081267774	0.066143036	0.078247264	0.10986596	0.1721368	0.08358146	0.015494267	0.053272452	0.111217834	0.08515297	0.05953025	0.023883449	0	0.058616646	0.010739985	0.04071661	0.09579921	0.015915964	0.067455694	0.025233408	0	0.064971626	0.06278897	0.07632034	0.102774926	0.072783515	0.06112158	0.08817046	0.15938795	0.08510638	0.07532767	0.10043312	0.29737014	0.09060707	0.22755119	0.115584664	0.14485756	0.14052838	0.118293196	0.099959105	0.07497813	0.06327445	0.071096785	0	0.10621349	0.02173913	0.03947888
could	0.056858566	0.1507372	0.11029198	0.13228607	0	0.13183916	0.1663989	0.10447683	0.0929656	0.053272452	0.0808857	0.08515297	0.10823682	0.095533796	0.10165061	0.27354434	0.09665986	0.10179153	0.08621928	0.22282349	0.07972036	0.15140045	0.06680027	0.07796595	0.079913236	0.101760454	0.13703322	0.08643042	0.07130851	0.20573108	0.09563277	0.1762918	0.095415056	0.09415605	0.20444196	0.09060707	0.24505514	0.25043344	0.08047642	0.1592655	0.07182087	0.049979553	0.045819968	0.026364356	0.08057636	0.21158424	0.1991503	0.36956522	0.14475589
those	0.05212035	0.14131613	0.1683404	0.078544855	0	0.48341024	0.0860684	0.047014575	0.0929656	0.0456621	0.09099641	0.10948239	0.0920013	0.1253881	0.121012636	0.17584994	0.20405972	0.22394137	0.04310964	0.11141174	0.018397007	0.35326773	0.033400133	0.025988651	0.022832353	0.10684848	0.04894044	0.054587636	0.07640198	0.08817046	0.2550207	0.14589666	0.16069904	0.22597452	0.2230276	0.06040471	0.16920474	0.096320555	0.21728633	0.032789957	0.13519223	0.14539507	0.16245262	0.09491168	0.31282586	0.18513621	0.10621349	0.3478261	0.10527701
has	0.12793177	0.13189505	0	0.2190988	0	0	0	0.1253722	0	0.0152207	0.04044285	0.018247066	0	0.02985431	0	0	0	0	0.07663936	0	0	0	0	0.1342747	0.08562133	0.010176046	0.09788088	0.11827321	0.07130851	0	0	0.012158055	0	0	0	0	0.005834646	0	0	0.042158514	0.19433883	0.18174383	0.08330903	0.010545742	0.07583657	0	0	0	0
though	0.080549635	0.12247398	0.14512104	0.11988425	0.2738654	0.24170512	0.30984622	0.10970067	0.06197707	0.053272452	0.12132855	0.11556475	0.086589456	0.06567948	0.1694177	0.039077766	0.16109978	0.1526873	0.07663936	0.09549578	0.07972036	0	0.06680027	0.064971626	0.039956618	0.16281673	0.102774926	0.050038666	0.091682374	0.08817046	0.3187759	0.32826748	0.27117965	0.2761911	0.31595576	0.25672004	0.6126378	0.23116933	0.22533397	0.16863406	0.10139417	0.06815394	0.058316324	0.036910098	0.066357	0.21158424	0.30536377	0.2826087	0.06579813
both	0.09476428	0.051815912	0.11029198	0.074410915	0	0.15381235	0.13197154	0.10970067	0.1859312	0.152207	0.116273195	0.07907061	0.09741314	0.16121328	0.24686578	0.13677217	0.17183976	0.091612376	0.091009244	0.0875378	0.07972036	0	0.033400133	0.08662884	0.06278897	0.1577287	0.102774926	0.050038666	0.035654254	0.13225569	0.03187759	0.054711245	0.14061166	0.11298726	0.1672707	0.19631532	0.23338585	0.23116933	0.08047642	0.060895633	0.08027039	0.045435958	0.108301744	0.06327445	0.037918285	0.10579212	0.15932024	0.1521739	0
fear	0.071073204	0.13660559	0.20897429	0.074410915	0.15649453	0.19775873	0.15492311	0.057462256	0.0929656	0.0608828	0.10110712	0.08515297	0.04870657	0.19703846	0.06292657	0.039077766	0.16109978	0.091612376	0.07663936	0.079579815	0.024529343	0.15140045	0.033400133	0.064971626	0.022832353	0.07632034	0.034258306	0.09097939	0.091682374	0.20573108	0.047816385	0.08510638	0.07532767	0.15692675	0.02323204	0.10570825	0.11669292	0.34675398	0.12876227	0.074948475	0.029573299	0.081784725	0.06664723	0.05800158	0.066357	0	0.17259692	0.04347826	0.026319252
been	0.1374082	0.065947525	0.06385326	0.14055395	0	0.08789277	0.26968098	0.11492451	0.015494267	0.0761035	0.12132855	0.10948239	0.1569434	0.05373776	0.029043032	0.019538883	0.010739985	0.010179153	0.07663936	0.039789908	0.06132336	0	0.033400133	0.08662884	0.08562133	0.07632034	0.09788088	0.12737115	0.07640198	0.11021308	0.09563277	0.12158055	0.06026214	0.05021656	0.0557569	0	0.0758504	0.096320555	0.056333493	0.06557991	0.109843686	0.1135899	0.108301744	0.052728713	0.104275286	0.13224015	0.03983006	0.04347826	0.06579813
ever	0.10897891	0.08007914	0.10448714	0.095080614	0.23474178	0.10986596	0.14918523	0.09925299	0.20142548	0.0913242	0.15166068	0.15814123	0.086589456	0.19106759	0.14521515	0.25400546	0.17183976	0.1526873	0.15327872	0.11141174	0.085852705	0.12616704	0.06680027	0.12561181	0.18836692	0.17299278	0.13213919	0.12282218	0.05093465	0.16164584	0.22314313	0.0668693	0.065283984	0.0627707	0.06969613	0.16611296	0.23338585	0.26969755	0.048285853	0.046842795	0.059146598	0.072697535	0.09997084	0.073820196	0.052137643	0	0.06638343	0.1521739	0.07895776
look	0.13266999	0.22139525	0.017414523	0.095080614	0.039123632	0.06591958	0.07459261	0.052238416	0.0464828	0.0456621	0.06571963	0.01216471	0.043294728	0.041796036	0.033883538	0.07815553	0.02147997	0.08143322	0.03831968	0.0875378	0.11038204	0.025233408	0	0.038982976	0.06278897	0.066144295	0.06851661	0.11372424	0.015280395	0.007347539	0.3028371	0.04255319	0.01004369	0.01883121	0.02323204	0.045303535	0.005834646	0.115584664	0.08047642	0.046842795	0.1478665	0.018174384	0.045819968	0.15818614	0.09479572	0.02644803	0.03983006	0.04347826	0.052638505
into	0.06633499	0.098921284	0.023219366	0.12815213	0	0.21973193	0.022951571	0.14104372	0.0464828	0.106544904	0.17188211	0.19463536	0.20564996	0.047766898	0.067767076	0.058616646	0.11813983	0.08143322	0.047899604	0.09549578	0.085852705	0.15140045	0.23380093	0.13860615	0.12557794	0.13228859	0.112563014	0.12737115	0.086588904	0.066127844	0.03187759	0.060790274	0.05021845	0.03138535	0.06969613	0.06040471	0.02917323	0.057792332	0.07242878	0.10305415	0.08449514	0.14539507	0.16245262	0.073820196	0.1658925	0.07934409	0.06638343	0.02173913	0.15791552
TRUE	0.1042407	0.065947525	0.17995007	0.074410915	0.11737089	0.08789277	0.091806285	0.12014836	0.20142548	0.0608828	0.10110712	0.12772946	0.09741314	0.07165035	0.029043032	0.09769441	0.16109978	0.3664495	0.14369881	0.071621835	0.085852705	0.025233408	0.033400133	0.12561181	0.11986986	0.18316881	0.13213919	0.13192011	0.21392554	0.05878031	0.03187759	0.0668693	0.13056797	0.08787898	0.10686739	0.015101178	0.081685044	0.077056445	0.12876227	0.08431703	0.09294466	0.040892363	0.09580539	0.13709465	0.071096785	0.07934409	0.25225705	0.08695652	0.092117384
pray	0.123193555	0.0376843	0.017414523	0.18602729	0.039123632	0.043946385	0.01721368	0.13059604	0	0.12937595	0.0808857	0.036494132	0.05411841	0.017912587	0.019362021	0.019538883	0	0.010179153	0.2778177	0.007957982	0.25142577	0	0	0.06930307	0.11416177	0.05596825	0.13213919	0.11372424	0.17317781	0.05143277	0.03187759	0.060790274	0.01004369	0.03766242	0.009292817	0.045303535	0.011669292	0	0.016095284	0.028105678	0.21546261	0.08632832	0.062481776	0.121276036	0.042658072	0	0	0.02173913	0.013159626
who__relative__	0.071073204	0.032973763	0.27282754	0.066143036	0.11737089	0.043946385	0.040165253	0.08358146	0.24790828	0.03805175	0.085941054	0.08515297	0.10823682	0.05373776	0.31947336	0.19538882	0.11813983	0.13232899	0.014369881	0.13528569	0.036794014	0.100933634	0.16700067	0.038982976	0.057080884	0.09667243	0.014682132	0.050038666	0.045841187	0.26451138	0.09563277	0.10942249	0.15065534	0.40173247	0.17656352	0.10570825	0.18670867	0.13484877	0.2092387	0.06557991	0.033798058	0.16811304	0.08747449	0.015818613	0.08057636	0.31737635	0.3983006	0.73913044	0.10527701
again	0.22269605	0.21668473	0.058048412	0.13228607	0.039123632	0.043946385	0.12049575	0.047014575	0.0464828	0.08371385	0.030332137	0.02432942	0.06494209	0.05373776	0.121012636	0.058616646	0.02147997	0.020358305	0.047899604	0.015915964	0.07358803	0.100933634	0	0.099623166	0.057080884	0.061056275	0.058728527	0.104626305	0.066215046	0.08817046	0.06375518	0.0668693	0.03013107	0.04393949	0.02787845	0.015101178	0.04667717	0.019264111	0.04023821	0.051527075	0.0887199	0.08632832	0.104136296	0.04745584	0.066357	0.05289606	0.10621349	0.04347826	0.10527701
away	0.1705757	0.14602666	0.034829047	0.13642001	0	0.2636783	0.045903143	0.026119208	0.0464828	0.02283105	0.05055356	0.04865884	0.043294728	0.05373776	0.043564547	0.019538883	0.02147997	0	0.057479523	0.023873946	0.085852705	0.12616704	0.033400133	0.09529173	0.017124265	0.020352092	0.053834483	0.07733248	0.08149544	0.05143277	0	0.0668693	0.04017476	0.0627707	0.037171267	0.06040471	0.035007875	0.057792332	0.03219057	0.07026419	0.118293196	0.17265664	0.09997084	0.17400475	0.12323443	0.05289606	0.07966012	0.02173913	0.03947888
hand	0.11845534	0.11776344	0.081267774	0.028937578	0.11737089	0.08789277	0.091806285	0.07835762	0.06197707	0.152207	0.15166068	0.036494132	0.0920013	0.10150465	0.13069364	0.09769441	0.0751799	0.06107492	0.047899604	0.16711763	0.036794014	0.025233408	0	0.108286045	0.057080884	0.08140837	0.14192727	0.14556703	0.13243009	0.14695077	0.19126554	0.07294833	0.14061166	0.07532484	0.041817676	0.045303535	0.040842522	0.038528223	0.048285853	0.07026419	0.097169414	0.06815394	0.12912901	0.14764039	0.14693336	0	0.026553372	0	0.06579813
master	0.14214641	0.014131612	0.011609683	0.42992973	0	0	0	0.052238416	0	0.14459665	0.116273195	0.006082355	0.005411841	0.005970862	0.004840505	0	0	0	0.091009244	0	0.22689642	0	0	0.09096028	0.045664705	0.045792203	0.04894044	0.013646909	0.066215046	0	0	0.012158055	0.01004369	0.00627707	0	0.030202355	0	0	0.016095284	0.10305415	0.15209125	0.045435958	0.12496355	0.4376483	0.018959142	0	0	0	0.013159626
lady	0.123193555	0.08007914	0.011609683	0.012401819	0	0.043946385	0	0.047014575	0.0464828	0.053272452	0.07077499	0.006082355	0.027059205	0.011941724	0.004840505	0	0	0.010179153	0.17243856	0	0.24529344	0	0	0.030320093	0.13128603	0.03561616	0.28385454	0.18195878	0.086588904	0.014695077	0.015938794	0.14589666	0	0.05649363	0	0	0	0	0	0.13115983	0.10139417	0.027261576	0.058316324	0.09491168	0.028438715	0	0.013276686	0	0
whose	0.05212035	0.032973763	0.3250711	0.020669699	0.23474178	0.15381235	0.091806285	0.047014575	0.20142548	0.03805175	0.09099641	0.09731768	0.10282498	0.13732983	0.15005566	0.29308325	0.24701965	0.21376221	0.03831968	0.2148655	0.067455694	0.3280343	0.2004008	0.02165721	0.06278897	0.12211255	0.06362257	0.031842787	0.056028116	0.12490816	0.33471468	0.07294833	0.21091749	0.2071433	0.19514915	0.10570825	0.081685044	0.19264111	0.12071463	0.060895633	0.033798058	0.081784725	0.07497813	0.031637225	0.11375486	0.18513621	0.11949018	0.39130434	0.3947888
before	0.13266999	0.0753686	0.0986823	0.19016123	0	0.10986596	0.080330506	0.13581988	0.12395414	0.08371385	0.10110712	0.11556475	0.07035393	0.11941724	0.11133162	0.07815553	0.04295994	0.06107492	0.08621928	0.079579815	0.098117374	0.15140045	0.1002004	0.060640186	0.0970375	0.117024526	0.07341066	0.081881456	0.06112158	0.11756062	0.07969397	0.07294833	0.04017476	0.08160191	0.02787845	0.030202355	0.08751969	0	0.056333493	0.046842795	0.09294466	0.081784725	0.041654516	0.052728713	0.052137643	0.02644803	0.10621349	0.19565217	0.052638505
art	0.14214641	0.20255311	0.029024206	0.074410915	0.039123632	0.043946385	0.07459261	0.020895366	0.015494267	0.053272452	0.055608917	0.02432942	0.010823682	0.047766898	0.024202527	0.039077766	0.010739985	0.071254075	0.03352972	0.007957982	0.03066168	0.025233408	0.06680027	0.08662884	0.022832353	0.030528137	0.02447022	0.054587636	0.091682374	0.08082292	0.03187759	0.09726444	0.13558982	0.05021656	0.0557569	0.07550589	0.02917323	0.019264111	0.16900048	0.060895633	0.12251796	0.14993866	0.12912901	0.10018455	0.052137643	0.10579212	0.14604355	0.1521739	0.07895776
god	0.1042407	0.051815912	0.023219366	0.016535759	0.3912363	0.08789277	0.01721368	0.057462256	0.0464828	0.0913242	0.04044285	0.01216471	0.05411841	0.035825174	0.0919696	0.09769441	0.16109978	0.20358306	0.091009244	0.063663855	0.17170541	0	0.033400133	0.1342747	0.022832353	0.07123232	0.09788088	0.009097939	0.09677584	0.04408523	0.03187759	0	0.48209712	0.04393949	0.683022	0.2718212	0.58929926	0.17337699	0.024142927	0.07026419	0.008449514	0.022717979	0.04998542	0.1845505	0.018959142	0.10579212	0.013276686	0.17391305	0
father	0.123193555	0.01884215	0.005804841	0.10334849	0	0	0.011475786	0.44402653	0.07747134	0.0456621	0.09605177	0.01216471	0.043294728	0.10747552	0.033883538	0.13677217	0.02147997	0.010179153	0.13890885	0.023873946	0.12264672	0	0	0.103954606	0.022832353	0.015264069	0.014682132	0.009097939	0.33107522	0.022042615	0	0.02431611	0.01004369	0.00627707	0.032524858	0	0.017503938	0	0	0.11710699	0.13096747	0.08632832	0.14579082	0.04745584	0.061617214	0.05289606	0	0.04347826	0
world	0.06633499	0.13660559	0.06965809	0.049607277	0.039123632	0.10986596	0.080330506	0.17761062	0.1859312	0.106544904	0.111217834	0.036494132	0.12988418	0.2030093	0.024202527	0.17584994	0.16109978	0.091612376	0.062269483	0.05570587	0.10424971	0.12616704	0.3006012	0.103954606	0.1427022	0.08140837	0.1663975	0.06823455	0.025467325	0.11756062	0.3028371	0.09118541	0.095415056	0.05649363	0.08828176	0.07550589	0.064181104	0.096320555	0.06438114	0.060895633	0.07182087	0.14085147	0.21660349	0.036910098	0.071096785	0.6347527	0.15932024	0.4347826	0.013159626
nothing	0.056858566	0.098921284	0.081267774	0.037205458	0.039123632	0.021973193	0.040165253	0.08358146	0.06197707	0.0304414	0.07077499	0.10948239	0.06494209	0.07165035	0.024202527	0.11723329	0.09665986	0.050895765	0.10058916	0.071621835	0.05519102	0.050466817	0.23380093	0.0822974	0.11986986	0.101760454	0.112563014	0.07733248	0.05093465	0.08817046	0	0.006079027	0.08034952	0.03138535	0.20444196	0.015101178	0.09335434	0.038528223	0.17704813	0.07963275	0.08027039	0.06361034	0.06664723	0.05800158	0.042658072	0.15868817	0.21242698	0.02173913	0.013159626
eyes	0.033167496	0.12718451	0.12770651	0.024803638	0.19561815	0.2856515	0.10328207	0.09925299	0.1394484	0.0761035	0.09099641	0.042576484	0.05411841	0.035825174	0.0919696	0.17584994	0.08591988	0.06107492	0.081429325	0.18303359	0.03066168	0.2523341	0.16700067	0.025988651	0.045664705	0.09158441	0.0783047	0.06823455	0.1018693	0.04408523	0.54191905	0.09118541	0.22598302	0.06904777	0.14403866	0.06040471	0.052511815	0.115584664	0.37019154	0.06557991	0.059146598	0.072697535	0.20827259	0.05800158	0.08057636	0.07934409	0.1991503	0.17391305	0.1973944
blood	0.071073204	0.108342364	0.04643873	0.028937578	0	0.021973193	0.12049575	0.026119208	0.17043693	0.0304414	0.21232496	0.07907061	0.13529603	0.08956293	0.048405055	0.07815553	0.1396198	0.13232899	0.023949802	0.11141174	0.018397007	0.07570022	0.033400133	0.02165721	0.06849706	0.1780808	0.053834483	0.09097939	0.14261702	0.23512124	0.06375518	0.054711245	0.32139808	0.06904777	0.0557569	0.09060707	0.023338584	0.038528223	0.07242878	0.07026419	0.07182087	0.045435958	0.016661808	0.036910098	0.17537208	0.02644803	0.053106744	0.10869565	0.03947888
poor	0.09476428	0.0376843	0.0986823	0.14468789	0.078247264	0.043946385	0.051641036	0.08880531	0.07747134	0.09893455	0.060664274	0.060823552	0.05953025	0.08359207	0.014521516	0.09769441	0.10739985	0.091612376	0.091009244	0.079579815	0.07358803	0	0.06680027	0.0822974	0.074205145	0.050880227	0.09298684	0.072783515	0.1018693	0.11021308	0.15938795	0.04863222	0.035152916	0.04393949	0.013939225	0.09060707	0.005834646	0	0.06438114	0.07963275	0.16899028	0.13176428	0.19994168	0.09491168	0.04739786	0.07934409	0.06638343	0.19565217	0.026319252
name	0.071073204	0.08950021	0.17995007	0.037205458	0.15649453	0.08789277	0.13770944	0.06790994	0	0.0913242	0.060664274	0.04865884	0.027059205	0.05373776	0.038724042	0.039077766	0.08591988	0.010179153	0.047899604	0.031831928	0.07358803	0.050466817	0.06680027	0.07363451	0.028540442	0.045792203	0.044046395	0.054587636	0.06112158	0.014695077	0.12751035	0.04255319	0.05021845	0.02510828	0.06040331	0.10570825	0.04667717	0.019264111	0.048285853	0.060895633	0.15209125	0.06815394	0.07081268	0.09491168	0.071096785	0.13224015	0.14604355	0.06521739	0.092117384
done	0.09002606	0.11776344	0.04643873	0.041339397	0	0.06591958	0.045903143	0.04179073	0.015494267	0.06849315	0.04044285	0.036494132	0.037882887	0.05373776	0.048405055	0.058616646	0.032219954	0.04071661	0.071849406	0.007957982	0.067455694	0.025233408	0	0.09096028	0.074205145	0.08140837	0.053834483	0.06823455	0.091682374	0.12490816	0.12751035	0.012158055	0.03013107	0.01255414	0.013939225	0.045303535	0.052511815	0.057792332	0.048285853	0.074948475	0.06337135	0.1135899	0.04998542	0.10018455	0.09479572	0.02644803	0.053106744	0	0
other	0.033167496	0.065947525	0.0986823	0.070276976	0.039123632	0.06591958	0.07459261	0.11492451	0.06197707	0.1217656	0.10616248	0.121647105	0.1190605	0.11941724	0.14521515	0.17584994	0.06443991	0.10179153	0.07663936	0.15915963	0.11651438	0.100933634	0	0.1342747	0.15982647	0.12720057	0.14192727	0.104626305	0.04074772	0.08817046	0.047816385	0.060790274	0.06026214	0.06904777	0.09757458	0.09060707	0.09335434	0.019264111	0.07242878	0.060895633	0.06337135	0.036348768	0.08330903	0.042182967	0.052137643	0.10579212	0.21242698	0.10869565	0.118436635
unto	0.05212035	0.09421075	0.18575493	0.053741217	0	0.06591958	0.011475786	0.005223841	0	0.11415525	0.010110713	0	0.010823682	0	0	0	0	0	0.014369881	0	0.06132336	0	0	0.008662884	0.011416176	0	0.014682132	0	0.07640198	0.25716385	0.23908192	0.10942249	0.07532767	0.08160191	0.13474584	0	0.07001575	0.13484877	0.096571706	0.028105678	0.025348542	0.018174384	0	0.031637225	0.02369893	0.10579212	0.06638343	0.1521739	0.3947888
long	0.056858566	0.08950021	0.11029198	0.074410915	0.23474178	0.043946385	0.18361257	0.057462256	0.015494267	0.0608828	0.06571963	0.060823552	0.05411841	0.07165035	0.058086064	0.13677217	0.032219954	0.050895765	0.03352972	0.071621835	0.09198504	0.025233408	0.033400133	0.060640186	0.079913236	0.030528137	0.058728527	0.06368557	0.06112158	0.08082292	0.14344916	0.13981763	0.04017476	0.04393949	0.009292817	0.030202355	0	0.115584664	0.096571706	0.07963275	0.07182087	0.072697535	0.09580539	0.031637225	0.071096785	0.21158424	0.14604355	0.08695652	0.06579813
so__conjunction__	0.11845534	0.028263224	0.05224357	0.049607277	0	0.043946385	0.091806285	0.1253722	0.06197707	0.09893455	0.12132855	0.16422358	0.081177615	0.08956293	0.08228859	0.07815553	0.04295994	0.071254075	0.10537913	0.031831928	0.07972036	0.07570022	0.1002004	0.14293759	0.09132941	0.040704183	0.07341066	0.10007733	0.04074772	0.03673769	0.07969397	0.02431611	0.055240296	0.13181847	0.032524858	0.28692237	0.57179534	0.19264111	0.13680992	0.13584411	0.06337135	0.13176428	0.104136296	0.042182967	0.071096785	0.10579212	0.1991503	0.04347826	0.03947888
aye	0.123193555	0.042394836	0	0.045473337	0	0	0.01721368	0.08358146	0	0.06849315	0.06571963	0.018247066	0.037882887	0.041796036	0.004840505	0	0	0	0.10058916	0	0	0	0	0.034651536	0.051372796	0.040704183	0.13703322	0.081881456	0.15789741	0	0	0.04255319	0.03013107	0	0.013939225	0	0	0	0	0.07026419	0.038022812	0.018174384	0.058316324	0.11600316	0.04739786	0	0	0	0
way	0.037905708	0.108342364	0.08707262	0.12401819	0.11737089	0.06591958	0.051641036	0.047014575	0.07747134	0.03805175	0.05055356	0.07907061	0.032471046	0.07165035	0.05324556	0.039077766	0.1503598	0.14250815	0.028739762	0.079579815	0.042926352	0.050466817	0	0.056308746	0.074205145	0.09667243	0.053834483	0.07733248	0.08149544	0.08082292	0.03187759	0.09726444	0.065283984	0.07532484	0.04646408	0.030202355	0.0758504	0.019264111	0.04023821	0.09368559	0.012674271	0.049979553	0.058316324	0.073820196	0.028438715	0.15868817	0.07966012	0.13043478	0.026319252
only	0.06633499	0.032973763	0.058048412	0.12401819	0.2738654	0.24170512	0.05737893	0.13581988	0.17043693	0.08371385	0.15166068	0.15814123	0.1190605	0.19106759	0.06292657	0.07815553	0.18257974	0.19340391	0.10058916	0.063663855	0.03066168	0.07570022	0	0.064971626	0.11416177	0.17299278	0.107668966	0.09097939	0.066215046	0.11756062	0.015938794	0.018237082	0.07532767	0.02510828	0.09757458	0	0.13419686	0.038528223	0.06438114	0.10305415	0.07182087	0.07724113	0.09580539	0.04745584	0.066357	0.13224015	0.11949018	0.17391305	0.14475589
keep	0.09950249	0.065947525	0.011609683	0.041339397	0.039123632	0.043946385	0.051641036	0.1253722	0.07747134	0.0761035	0.045498203	0.06690591	0.06494209	0.08359207	0.029043032	0.019538883	0.053699926	0.04071661	0.071849406	0	0.07972036	0.025233408	0	0.08662884	0.0970375	0.066144295	0.053834483	0.06368557	0.056028116	0.04408523	0	0.054711245	0.045196604	0.05649363	0.0557569	0.28692237	0.052511815	0.038528223	0.056333493	0.07963275	0.097169414	0.099959105	0.062481776	0.05800158	0.085316144	0.13224015	0.15932024	0.04347826	0.026319252
two	0.056858566	0.023552688	0.06385326	0.070276976	0	0.043946385	0.01721368	0.03656689	0.17043693	0.053272452	0.060664274	0.042576484	0.05953025	0.07165035	0.07260758	0	0.02147997	0.03053746	0.047899604	0.13528569	0.085852705	0.12616704	0	0.06930307	0.057080884	0.07632034	0.13703322	0.031842787	0.035654254	0.03673769	0.015938794	0.0668693	0.035152916	0.04393949	0.06969613	0.12080942	0.10502363	0.038528223	0.056333493	0.08431703	0.12251796	0.1135899	0.14995626	0.084365934	0.0995355	0.05289606	0.23898035	0.13043478	0.013159626
being	0.02369107	0.01884215	0.06385326	0.045473337	0.039123632	0.08789277	0.03442736	0.09402915	0.21691974	0.0608828	0.14154997	0.12772946	0.1190605	0.17912586	0.10649112	0.058616646	0.1503598	0.1730456	0.114959046	0.11936973	0.07358803	0.07570022	0.16700067	0.034651536	0.10274559	0.18825684	0.08809279	0.040940728	0.10696277	0.08082292	0.015938794	0.04863222	0.12052428	0.15692675	0.37171265	0.045303535	0.18670867	0.36601812	0.16095284	0.046842795	0.08449514	0.11813349	0.11663265	0.026364356	0.09479572	0.2644803	0.15932024	0.2173913	0.10527701
very	0.075811416	0.042394836	0.029024206	0.062009096	0	0.021973193	0.051641036	0.08880531	0.015494267	0.06849315	0.035387494	0.018247066	0.043294728	0.02985431	0	0.019538883	0.010739985	0	0.124538966	0.031831928	0.18397008	0	0	0.1645948	0.108453676	0.010176046	0.1566094	0.054587636	0.05093465	0.014695077	0	0.04863222	0.005021845	0	0.018585633	0	0	0	0.008047642	0.16394979	0.118293196	0.03180517	0.037489064	0.07909307	0.071096785	0.02644803	0	0.02173913	0.026319252
old	0.09002606	0.098921284	0.005804841	0.21083093	0.078247264	0.06591958	0	0.057462256	0	0.11415525	0.030332137	0.060823552	0.016235523	0.017912587	0.0919696	0.019538883	0.032219954	0.04071661	0.06705944	0	0.10424971	0.100933634	0.033400133	0.1645948	0.039956618	0.010176046	0.019576175	0.036391757	0.07640198	0.007347539	0.047816385	0.0668693	0.005021845	0.07532484	0.009292817	0.045303535	0.011669292	0	0.016095284	0.10305415	0.26615968	0.09541551	0.07497813	0.13709465	0.028438715	0.15868817	0.06638343	0.06521739	0.026319252
down	0.2084814	0.05652645	0.05224357	0.066143036	0.078247264	0.06591958	0.028689465	0.057462256	0.0464828	0.03805175	0.05055356	0.036494132	0.06494209	0.10747552	0.10165061	0.07815553	0.04295994	0.06107492	0.071849406	0.11936973	0.012264672	0.050466817	0.033400133	0.08662884	0.057080884	0.061056275	0.06362257	0.045489695	0.15280396	0.07347538	0.09563277	0.04255319	0.1004369	0.01883121	0.009292817	0.015101178	0.023338584	0.057792332	0.056333493	0.06557991	0.118293196	0.19083102	0.15828717	0.15818614	0.17063229	0.05289606	0.013276686	0	0.13159627
in__adverb__	0.11845534	0.108342364	0.005804841	0.045473337	0	0	0.01721368	0.08880531	0.0464828	0.0761035	0.045498203	0.054741196	0.06494209	0.10150465	0.058086064	0.058616646	0.12887982	0.071254075	0.06705944	0.063663855	0.085852705	0.025233408	0.033400133	0.14726903	0.06849706	0.066144295	0.06362257	0.06823455	0.07640198	0.029390154	0	0.030395137	0.02008738	0.02510828	0.004646408	0.045303535	0.02917323	0	0.016095284	0.046842795	0.067596115	0.13630788	0.037489064	0.07909307	0.07583657	0.05289606	0.013276686	0.06521739	0.026319252
till	0.080549635	0.16486882	0.058048412	0.13228607	0.039123632	0.043946385	0.05737893	0.08880531	0.0929656	0.09893455	0.10616248	0.054741196	0.06494209	0.05373776	0.10165061	0.039077766	0.12887982	0.071254075	0.06705944	0.063663855	0.049058687	0.025233408	0.1002004	0.103954606	0.03424853	0.050880227	0.06362257	0.06823455	0.07640198	0.05878031	0.047816385	0.08510638	0.08034952	0.0627707	0.032524858	0.1359106	0.064181104	0.15411289	0.08047642	0.060895633	0.06337135	0.090871915	0.058316324	0.031637225	0.09005593	0.07934409	0.18587361	0.08695652	0.026319252
might	0.028429283	0.05652645	0.034829047	0.045473337	0.078247264	0.10986596	0.21803993	0.0626861	0.030988535	0.0608828	0.06571963	0.072988264	0.06494209	0.05373776	0.08228859	0.07815553	0.04295994	0.111970685	0.057479523	0.15120165	0.06132336	0.07570022	0.033400133	0.09096028	0.079913236	0.05596825	0.08809279	0.10007733	0.03056079	0.12490816	0.07969397	0.04255319	0.1556772	0.13181847	0.08363535	0.10570825	0.18670867	0.17337699	0.13680992	0.07963275	0.038022812	0.018174384	0.02499271	0.036910098	0.05687743	0.18513621	0.09293681	0.1521739	0.15791552
die	0.071073204	0.047105376	0.058048412	0.016535759	0.15649453	0.21973193	0.18935047	0.020895366	0.06197707	0.0456621	0.035387494	0.01216471	0.081177615	0.017912587	0.004840505	0.09769441	0.053699926	0.010179153	0.052689563	0.04774789	0.03066168	0	0.033400133	0.02165721	0.022832353	0.061056275	0.029364264	0.06368557	0.06112158	0.16899338	0.06375518	0.0668693	0.2561141	0.10043312	0.041817676	0.07550589	0.13419686	0.28896168	0.16095284	0.014052839	0.04647233	0.099959105	0.14579082	0.026364356	0.042658072	0.05289606	0.18587361	0.06521739	0
little	0.16583748	0.032973763	0.034829047	0.074410915	0.039123632	0	0.040165253	0.07313378	0.0464828	0.0913242	0.02527678	0.060823552	0.05411841	0.05970862	0.06292657	0.07815553	0.04295994	0.03053746	0.09579921	0.04774789	0.049058687	0.025233408	0	0.1645948	0.108453676	0.07123232	0.1566094	0.045489695	0.08149544	0.03673769	0	0.12765957	0.035152916	0.04393949	0.013939225	0.015101178	0	0.019264111	0.048285853	0.09368559	0.076045625	0.05452315	0.06664723	0.031637225	0.042658072	0.02644803	0.03983006	0.10869565	0.03947888
whom	0.056858566	0.051815912	0.0986823	0.041339397	0.11737089	0.08789277	0.022951571	0.03656689	0.0929656	0.08371385	0.05055356	0.08515297	0.086589456	0.05970862	0.25170627	0.13677217	0.0751799	0.111970685	0.062269483	0.023873946	0.067455694	0.100933634	0.26720107	0.064971626	0.06278897	0.050880227	0.034258306	0.054587636	0.066215046	0.12490816	0.03187759	0.08510638	0.09039321	0.10043312	0.14868507	0	0.081685044	0.15411289	0.06438114	0.018737119	0.067596115	0.07724113	0.02499271	0.036910098	0.08057636	0.4496165	0.15932024	0.1521739	0.1973944
grace	0.014214641	0.014131612	0.09287746	0.00413394	0.3912363	0.043946385	0.06885472	0.03134305	0.1859312	0.09893455	0.04044285	0.072988264	0.05411841	0.047766898	0.077448085	0.058616646	0.09665986	0.06107492	0.10537913	0.09549578	0.049058687	0.07570022	0	0.02165721	0.10274559	0.040704183	0.058728527	0.031842787	0.086588904	0.1542983	0.111571565	0.012158055	0.26615778	0.05649363	0.09757458	0.5134401	0.18670867	0.25043344	0.29776275	0.056211356	0.038022812	0.045435958	0.029158162	0.08963881	0.014219358	0	0.03983006	0.06521739	0.03947888
myself	0.10897891	0.12718451	0.081267774	0.053741217	0	0.043946385	0.051641036	0.052238416	0.12395414	0.08371385	0.035387494	0.060823552	0.05411841	0.07165035	0.029043032	0	0	0.010179153	0.047899604	0.023873946	0.03066168	0	0	0.051977303	0.11986986	0.040704183	0.044046395	0.054587636	0.07130851	0.11756062	0.12751035	0.036474165	0.02008738	0.02510828	0.009292817	0	0.011669292	0	0.06438114	0.056211356	0.04647233	0.040892363	0.07497813	0.052728713	0.018959142	0	0.03983006	0	0.013159626
brother	0.018952854	0.14131613	0.034829047	0.00826788	0.039123632	0	0.10328207	0.1514914	0	0.0456621	0.035387494	0.02432942	0.021647364	0.023883449	0.05324556	0.019538883	0	0	0.01915984	0	0	0	0	0.017325768	0.16553456	0.28492928	0.029364264	0.35481963	0.19355167	0	0.015938794	0.02431611	0.005021845	0	0	0	0.005834646	0.019264111	0	0.014052839	0.004224757	0.013630788	0.14162536	0.036910098	0.009479571	0	0	0	0.03947888
better	0.056858566	0.06123699	0.023219366	0.070276976	0	0	0.05737893	0.1253722	0	0.09893455	0.04044285	0.036494132	0.05411841	0.08359207	0.024202527	0.039077766	0	0.020358305	0.03831968	0	0.085852705	0	0.06680027	0.09096028	0.045664705	0.050880227	0.08809279	0.06823455	0.04074772	0.05878031	0.09563277	0.04863222	0.04017476	0.0627707	0.02787845	0.030202355	0.040842522	0.057792332	0.048285853	0.074948475	0.04647233	0.040892363	0.02499271	0.036910098	0.061617214	0.05289606	0.026553372	0.08695652	0
place	0.09476428	0.108342364	0.14512104	0.037205458	0.15649453	0.08789277	0.0860684	0.057462256	0.0464828	0.06849315	0.060664274	0.054741196	0.0920013	0.08956293	0.029043032	0.058616646	0.08591988	0.06107492	0.052689563	0.10345376	0.03066168	0	0.06680027	0.047645863	0.074205145	0.07632034	0.029364264	0.14556703	0.086588904	0.03673769	0.047816385	0.060790274	0.045196604	0.10043312	0.08828176	0.07550589	0.11085828	0.038528223	0.06438114	0.056211356	0.025348542	0.027261576	0.07497813	0.026364356	0.018959142	0.02644803	0.06638343	0.13043478	0.14475589
many	0.061596777	0.051815912	0.08707262	0.062009096	0.039123632	0.021973193	0.045903143	0.04179073	0.030988535	0.02283105	0.05055356	0.042576484	0.086589456	0.05373776	0.08712909	0.058616646	0.032219954	0.14250815	0.03352972	0.079579815	0.024529343	0.025233408	0	0.064971626	0.06278897	0.07632034	0.04894044	0.06368557	0.035654254	0.022042615	0.03187759	0.030395137	0.07532767	0.07532484	0.1115138	0.06040471	0.035007875	0.077056445	0.03219057	0.074948475	0.09294466	0.12722068	0.07497813	0.06327445	0.08057636	0.07934409	0.03983006	0.13043478	0.03947888
hast	0.09950249	0.19313204	0.034829047	0.016535759	0.039123632	0	0.063116826	0.026119208	0	0.0304414	0.04044285	0.01216471	0.005411841	0.02985431	0.019362021	0	0	0.020358305	0.03831968	0.007957982	0.024529343	0	0	0.06930307	0.005708088	0.030528137	0.019576175	0.10007733	0.086588904	0.08817046	0.06375518	0.04863222	0.04017476	0.01255414	0.013939225	0.030202355	0.023338584	0.019264111	0.08047642	0.046842795	0.06337135	0.1090463	0.07497813	0.031637225	0.028438715	0.10579212	0.026553372	0.04347826	0.06579813
since	0.018952854	0.05652645	0.06385326	0.066143036	0.078247264	0.15381235	0.109019965	0.04179073	0.24790828	0.0304414	0.07583034	0.054741196	0.12988418	0.2030093	0.11133162	0	0.1503598	0.22394137	0.052689563	0.13528569	0.036794014	0.15140045	0.16700067	0.025988651	0.03424853	0.1780808	0.053834483	0.054587636	0.08149544	0.066127844	0.07969397	0.2006079	0.02008738	0.01883121	0.02787845	0	0	0.019264111	0.03219057	0.042158514	0.06337135	0.049979553	0.09997084	0.05800158	0.052137643	0.21158424	0.25225705	0.19565217	0.013159626
against	0.037905708	0.047105376	0.06385326	0.033071518	0.039123632	0	0.07459261	0.07835762	0.07747134	0.053272452	0.07077499	0.07907061	0.17317891	0.1253881	0.06292657	0.019538883	0.053699926	0.050895765	0.01915984	0	0.067455694	0.07570022	0.06680027	0.047645863	0.06278897	0.07123232	0.029364264	0.081881456	0.11205623	0.05143277	0.07969397	0.054711245	0.06026214	0.02510828	0.041817676	0.015101178	0.064181104	0	0.008047642	0.10305415	0.04647233	0.05452315	0.02499271	0.052728713	0.05687743	0	0.026553372	0	0.026319252
bring	0.1042407	0.06123699	0.07546294	0.037205458	0.078247264	0.10986596	0.040165253	0.08880531	0.015494267	0.0304414	0.035387494	0.04865884	0.07035393	0.035825174	0.0919696	0.039077766	0.04295994	0.03053746	0.081429325	0.05570587	0.05519102	0.050466817	0.033400133	0.060640186	0.022832353	0.030528137	0.058728527	0.050038666	0.06112158	0.11756062	0.015938794	0.054711245	0.02008738	0.06904777	0.08363535	0.06040471	0.04667717	0	0.048285853	0.06557991	0.025348542	0.06815394	0.008330904	0.04745584	0.052137643	0.07934409	0.026553372	0.08695652	0.06579813
who__interrogative__	0.018952854	0.08950021	0.034829047	0.057875156	0.19561815	0	0.091806285	0.052238416	0.0464828	0.0608828	0.06571963	0.01216471	0.037882887	0.08359207	0.009681011	0.058616646	0.053699926	0.04071661	0.06705944	0.023873946	0.10424971	0	0	0.09096028	0.074205145	0.09158441	0.02447022	0.081881456	0.091682374	0.08082292	0.015938794	0.030395137	0.055240296	0.03138535	0.032524858	0.015101178	0.005834646	0	0	0.056211356	0.076045625	0.072697535	0.041654516	0.04745584	0.071096785	0.05289606	0.07966012	0	0
call	0.09002606	0.19313204	0.023219366	0.045473337	0.078247264	0.043946385	0.14918523	0.052238416	0.015494267	0.08371385	0.035387494	0	0.05411841	0.023883449	0.05324556	0.019538883	0.02147997	0.04071661	0.071849406	0.05570587	0.07972036	0.050466817	0	0.056308746	0.028540442	0.045792203	0.014682132	0.059136607	0.056028116	0.007347539	0	0.036474165	0.03013107	0.03766242	0.02323204	0	0.04667717	0.019264111	0.048285853	0.018737119	0.08027039	0.06815394	0.07497813	0.06854732	0.061617214	0.05289606	0.07966012	0.06521739	0
stand	0.061596777	0.070658065	0.04643873	0.024803638	0.039123632	0	0.028689465	0.03656689	0.030988535	0.053272452	0.07583034	0.054741196	0.06494209	0.041796036	0.05324556	0.019538883	0.010739985	0.04071661	0.047899604	0.031831928	0.07972036	0.025233408	0	0.07363451	0.057080884	0.050880227	0.029364264	0.054587636	0.10696277	0.066127844	0.015938794	0.036474165	0.065283984	0.03766242	0.041817676	0.030202355	0.04667717	0.057792332	0.056333493	0.07963275	0.054921843	0.09541551	0.09580539	0.084365934	0.071096785	0	0.013276686	0	0.026319252
without	0.061596777	0.0753686	0.07546294	0.082678795	0	0.043946385	0.10328207	0.15671524	0.030988535	0.053272452	0.085941054	0.072988264	0.05953025	0.07762121	0.033883538	0.07815553	0.08591988	0.10179153	0.06705944	0.071621835	0.036794014	0.025233408	0.16700067	0.051977303	0.057080884	0.09158441	0.09298684	0.07733248	0.045841187	0.04408523	0.06375518	0.04863222	0.095415056	0.11298726	0.20908837	0.16611296	0.16920474	0.057792332	0.12071463	0.060895633	0.050697085	0.059066746	0.029158162	0.021091484	0.028438715	0.05289606	0.026553372	0.02173913	0.013159626
stay	0.061596777	0.1130529	0.0986823	0.049607277	0	0	0.040165253	0.026119208	0.0464828	0.06849315	0.045498203	0.01216471	0.05411841	0.047766898	0.048405055	0	0.10739985	0.06107492	0.01915984	0.079579815	0.036794014	0	0	0.051977303	0.06278897	0.03561616	0.03915235	0.040940728	0.091682374	0.13225569	0	0.09118541	0.02008738	0.03766242	0.0557569	0.015101178	0.05834646	0.115584664	0.048285853	0.018737119	0.04224757	0.07724113	0.062481776	0.1265489	0.052137643	0.07934409	0.07966012	0	0.06579813
house	0.080549635	0.028263224	0.04643873	0.16949153	0	0	0.01721368	0.1880583	0.030988535	0.03805175	0.035387494	0.02432942	0.021647364	0.023883449	0.048405055	0.058616646	0.06443991	0.020358305	0.052689563	0.007957982	0.17170541	0	0.033400133	0.108286045	0.06278897	0.040704183	0.06851661	0.07733248	0.03056079	0	0	0.103343464	0.005021845	0.08787898	0.004646408	0.07550589	0	0.096320555	0.008047642	0.028105678	0.12251796	0.07724113	0.008330904	0.06854732	0.009479571	0.05289606	0.026553372	0	0.013159626
on__adverb__	0.05212035	0.065947525	0.005804841	0.020669699	0	0	0.03442736	0.07835762	0.0929656	0.03805175	0.085941054	0.060823552	0.021647364	0.07762121	0.048405055	0.15631106	0.04295994	0.08143322	0.04310964	0.039789908	0.06132336	0.12616704	0.033400133	0.047645863	0.079913236	0.07632034	0.04894044	0.08643042	0.086588904	0.014695077	0.03187759	0.0668693	0.02008738	0.01883121	0.004646408	0.030202355	0.005834646	0	0.008047642	0.037474237	0.08027039	0.036348768	0.045819968	0.06854732	0.09479572	0.05289606	0	0	0.07895776
put	0.061596777	0.108342364	0.023219366	0.057875156	0	0	0.040165253	0.07313378	0.0464828	0.0913242	0.055608917	0.08515297	0.086589456	0.10747552	0.067767076	0.13677217	0.06443991	0.03053746	0.081429325	0.05570587	0.10424971	0.100933634	0.06680027	0.103954606	0.074205145	0.061056275	0.06851661	0.036391757	0.04074772	0.014695077	0	0.012158055	0.025109226	0.01883121	0.013939225	0	0.035007875	0.057792332	0.03219057	0.09368559	0.059146598	0.027261576	0.016661808	0.031637225	0.037918285	0.02644803	0.026553372	0	0.026319252
none	0.05212035	0.06123699	0.06385326	0.062009096	0.31298906	0.08789277	0.051641036	0.03134305	0.10845987	0.053272452	0.045498203	0.072988264	0.032471046	0.047766898	0.033883538	0.019538883	0.12887982	0.10179153	0.081429325	0.039789908	0.09198504	0	0	0.030320093	0.039956618	0.09667243	0.029364264	0.06823455	0.056028116	0.095518	0.07969397	0.018237082	0.055240296	0.1255414	0.09757458	0.06040471	0.081685044	0.057792332	0.03219057	0.07026419	0.08027039	0.13176428	0.16245262	0.105457425	0.12323443	0.18513621	0.22570367	0.10869565	0.013159626
woman	0.042643923	0.09421075	0.081267774	0.024803638	0	0	0.05737893	0.052238416	0.015494267	0.09893455	0.10616248	0.006082355	0	0.011941724	0.029043032	0	0	0.020358305	0.057479523	0.007957982	0.098117374	0	0	0.0822974	0.079913236	0.015264069	0.107668966	0.07733248	0.015280395	0.05143277	0.015938794	0.006079027	0.04017476	0	0	0.12080942	0	0	0	0.14521267	0.13519223	0.05452315	0.020827258	0.06854732	0.028438715	0.05289606	0.03983006	0	0.013159626
sure	0.028429283	0.06123699	0.05224357	0.10748243	0	0.06591958	0.09754418	0.057462256	0.015494267	0.0304414	0.07077499	0.042576484	0.05411841	0.035825174	0.033883538	0.019538883	0.032219954	0.010179153	0.04310964	0.007957982	0.06132336	0	0	0.06930307	0.108453676	0.08649639	0.0783047	0.040940728	0.035654254	0.04408523	0.03187759	0.054711245	0.015065535	0.01255414	0.037171267	0	0.023338584	0.115584664	0.03219057	0.08431703	0.076045625	0.03180517	0.06664723	0.07909307	0.037918285	0.05289606	0	0	0
about	0.08528785	0.103631824	0.040633887	0.037205458	0	0.06591958	0.011475786	0.07313378	0.0464828	0.053272452	0.045498203	0.06690591	0.027059205	0.05970862	0.12585314	0.15631106	0.06443991	0.050895765	0.06705944	0.0875378	0.036794014	0	0.1002004	0.099623166	0.022832353	0.045792203	0.08809279	0.022744847	0.035654254	0.022042615	0.03187759	0.079027355	0.02008738	0.1255414	0.009292817	0.015101178	0.035007875	0	0.016095284	0.074948475	0.08449514	0.07724113	0.04998542	0.042182967	0.061617214	0	0	0.02173913	0.13159627
else	0.033167496	0.042394836	0.116096824	0.062009096	0	0.08789277	0.051641036	0.047014575	0.0464828	0.0304414	0.04044285	0.030411776	0.027059205	0.05373776	0.033883538	0	0.010739985	0.050895765	0.062269483	0.007957982	0.06132336	0.025233408	0.1002004	0.047645863	0.045664705	0.040704183	0.06362257	0.045489695	0.03056079	0.04408523	0.06375518	0.09118541	0.02008738	0.06904777	0.06040331	0.06040471	0.05834646	0.057792332	0.10461935	0.028105678	0.04647233	0.07724113	0.06664723	0.06327445	0.018959142	0.02644803	0.13276686	0.02173913	0.026319252
once	0.042643923	0.051815912	0.04643873	0.020669699	0.078247264	0.15381235	0.109019965	0.052238416	0.015494267	0.02283105	0.04044285	0.018247066	0.037882887	0.047766898	0.033883538	0.019538883	0.02147997	0.04071661	0.00957992	0.031831928	0.036794014	0.050466817	0	0.07363451	0.011416176	0.061056275	0.034258306	0.059136607	0.015280395	0.03673769	0.09563277	0.04863222	0.025109226	0.05021656	0.06040331	0	0.081685044	0.019264111	0.056333493	0.042158514	0.0887199	0.06361034	0.08330903	0.042182967	0.09005593	0	0.026553372	0.08695652	0.092117384
every	0.037905708	0.028263224	0.017414523	0.033071518	0.2738654	0.19775873	0.05737893	0.04179073	0.0929656	0.053272452	0.07077499	0.042576484	0.043294728	0.13732983	0.11133162	0.058616646	0.2684996	0.14250815	0.062269483	0.1750756	0.06132336	0.20186727	0.16700067	0.02165721	0.051372796	0.09667243	0.03915235	0.022744847	0	0.05143277	0	0.04255319	0.04017476	0.04393949	0.06040331	0	0.07001575	0.057792332	0.024142927	0.046842795	0.04224757	0.072697535	0.08747449	0.05800158	0.028438715	0.18513621	0.09293681	0.08695652	0.026319252
hold	0.09002606	0.08007914	0.04643873	0.070276976	0	0.043946385	0.045903143	0.07835762	0.015494267	0.03805175	0.045498203	0.11556475	0.086589456	0.07165035	0.058086064	0	0.08591988	0.071254075	0.047899604	0.04774789	0.036794014	0.050466817	0	0.103954606	0.057080884	0.117024526	0.06851661	0.072783515	0.066215046	0.07347538	0.015938794	0.04863222	0.07532767	0.11926433	0.037171267	0.06040471	0.0758504	0.096320555	0.07242878	0.046842795	0.10139417	0.059066746	0.058316324	0.07909307	0.071096785	0.05289606	0.026553372	0.02173913	0.052638505
yes	0.06633499	0.0753686	0.011609683	0.074410915	0	0	0.011475786	0.020895366	0	0	0.010110713	0	0.005411841	0.023883449	0	0	0	0	0.062269483	0	0.006132336	0	0	0.025988651	0.028540442	0.005088023	0.04894044	0.036391757	0.035654254	0	0	0.030395137	0.005021845	0	0.004646408	0	0.005834646	0	0	0.07026419	0.20278834	0.13630788	0.041654516	0.1265489	0.042658072	0	0	0	0
even	0.056858566	0.023552688	0.10448714	0.033071518	0.11737089	0.021973193	0.040165253	0.057462256	0.1859312	0.0913242	0.07583034	0.06690591	0.04870657	0.06567948	0.067767076	0.11723329	0.2899796	0.06107492	0.114959046	0.15120165	0.036794014	0	0.033400133	0.07363451	0.051372796	0.03561616	0.06362257	0.022744847	0.05093465	0.08082292	0.03187759	0.018237082	0.015065535	0.02510828	0.05111049	0.07550589	0.017503938	0.096320555	0.016095284	0.014052839	0.076045625	0.03180517	0.037489064	0.06327445	0.12797421	0.05289606	0.013276686	0.08695652	0.013159626
face	0.04738214	0.06123699	0.081267774	0.00413394	0.039123632	0.19775873	0.1663989	0.052238416	0	0.106544904	0.09099641	0.036494132	0.05411841	0.011941724	0.019362021	0	0.053699926	0.111970685	0.057479523	0.15915963	0.05519102	0.07570022	0.13360053	0.0822974	0.039956618	0.020352092	0.02447022	0.045489695	0.05093465	0.08082292	0.12751035	0.04863222	0.13056797	0.06904777	0.02323204	0.045303535	0.005834646	0.077056445	0.07242878	0.042158514	0.09294466	0.03180517	0.108301744	0.05800158	0.04739786	0.02644803	0.13276686	0.06521739	0.052638505
noble	0.037905708	0.08950021	0.081267774	0.033071518	0	0.021973193	0.05737893	0.010447683	0.030988535	0.09893455	0.035387494	0.018247066	0.005411841	0.017912587	0.004840505	0	0.1396198	0.03053746	0.057479523	0.031831928	0.018397007	0	0	0.025988651	0.09132941	0.066144295	0.06851661	0.036391757	0.035654254	0	0	0.07294833	0.005021845	0	0	0.1359106	0	0	0	0.009368559	0.059146598	0.013630788	0.004165452	0.015818613	0.04739786	0	0	0.02173913	0
mind	0.05212035	0.023552688	0.27282754	0.049607277	0.11737089	0.13183916	0.15492311	0.026119208	0.232414	0.03805175	0.02527678	0.01216471	0.027059205	0.02985431	0.06292657	0.039077766	0.06443991	0.03053746	0.04310964	0.071621835	0.06132336	0.15140045	0.2004008	0.034651536	0.057080884	0.061056275	0.107668966	0.036391757	0.035654254	0.12490816	0.06375518	0.030395137	0.04017476	0.0627707	0.25555247	0.09060707	0.05834646	0.15411289	0.19314341	0.051527075	0.021123786	0.004543596	0.029158162	0.026364356	0.018959142	0.07934409	0.10621349	0.02173913	0.06579813
set	0.05212035	0.028263224	0.011609683	0.10748243	0	0.043946385	0.07459261	0.13059604	0.1394484	0.06849315	0.085941054	0.14597653	0.10823682	0.06567948	0.10649112	0.058616646	0.04295994	0.04071661	0.03352972	0.031831928	0.067455694	0.12616704	0.1002004	0.030320093	0.045664705	0.066144295	0.053834483	0.072783515	0.07130851	0.03673769	0.03187759	0.006079027	0.04017476	0.03766242	0.02323204	0.030202355	0.023338584	0	0.016095284	0.051527075	0.076045625	0.081784725	0.08747449	0.04745584	0.104275286	0	0.026553372	0.04347826	0.07895776
head	0.061596777	0.028263224	0.06385326	0.020669699	0	0	0.09754418	0.09402915	0.030988535	0.0608828	0.05055356	0.06690591	0.05411841	0.035825174	0.077448085	0.09769441	0.053699926	0.03053746	0.062269483	0.015915964	0.07358803	0	0.033400133	0.056308746	0.06278897	0.020352092	0.034258306	0.06368557	0.07640198	0.029390154	0	0.012158055	0.16572088	0.06904777	0.02323204	0.09060707	0.04667717	0.057792332	0.016095284	0.056211356	0.07182087	0.099959105	0.108301744	0.05800158	0.12323443	0	0.013276686	0.04347826	0.03947888
therefore	0.033167496	0.004710537	0.04643873	0.057875156	0.039123632	0.021973193	0.13197154	0.06790994	0.0929656	0.0761035	0.06571963	0.08515297	0.07576577	0.095533796	0.033883538	0	0.04295994	0.03053746	0.04310964	0.031831928	0.042926352	0.050466817	0.06680027	0.047645863	0.03424853	0.08649639	0.0783047	0.050038666	0.04074772	0.07347538	0.015938794	0.02431611	0.065283984	0.04393949	0.0557569	0	0.023338584	0.019264111	0.008047642	0.032789957	0.04224757	0.027261576	0.079143584	0.05800158	0.052137643	0.10579212	0.09293681	0	0.026319252
gods	0.05212035	0.13660559	0.005804841	0	0	0.06591958	0.005737893	0.03134305	0.0464828	0.1369863	0.005055356	0.01216471	0.016235523	0.3164557	0.1694177	0.019538883	0.08591988	0.071254075	0.10537913	0.05570587	0.049058687	0	0.06680027	0.0822974	0.022832353	0.03561616	0.06851661	0.06368557	0.015280395	0.066127844	0	0	0.13056797	0.04393949	0.12545303	0.045303535	0.16337009	0.038528223	0.016095284	0.037474237	0.016899029	0.027261576	0.033323616	0.06854732	0.014219358	0.05289606	0	0.1521739	0.052638505
off	0.04738214	0.051815912	0.005804841	0.049607277	0	0.021973193	0.011475786	0.04179073	0.0464828	0.02283105	0.060664274	0.054741196	0.04870657	0.07762121	0.043564547	0.039077766	0.010739985	0.06107492	0.03831968	0.031831928	0.036794014	0.050466817	0.033400133	0.030320093	0.06849706	0.066144295	0.02447022	0.06823455	0.035654254	0.03673769	0.015938794	0.030395137	0.01004369	0.02510828	0	0.015101178	0.017503938	0.019264111	0.008047642	0.056211356	0.050697085	0.090871915	0.079143584	0.042182967	0.10901507	0	0.026553372	0.04347826	0.013159626
part	0.071073204	0.042394836	0.06385326	0.045473337	0.15649453	0.06591958	0.06885472	0.07313378	0.0464828	0.00761035	0.04044285	0.07907061	0.032471046	0.07165035	0.048405055	0.039077766	0.0751799	0.071254075	0.081429325	0.04774789	0.024529343	0.050466817	0	0.051977303	0.09132941	0.07123232	0.044046395	0.06368557	0.066215046	0.13960323	0.06375518	0.006079027	0.055240296	0.10043312	0.037171267	0.045303535	0.052511815	0.057792332	0.048285853	0.051527075	0.054921843	0.040892363	0.02499271	0.042182967	0.037918285	0.18513621	0.053106744	0.06521739	0
our__royalPlural__	0	0.014131612	0	0	0	0	0.01721368	0	0	0.02283105	0.045498203	0.018247066	0.086589456	0	0	0	0	0	0.00478996	0	0	0	0	0	0	0.020352092	0	0	0.07640198	0.03673769	0	0.036474165	0	0	0	0	0	0	0	0.08900131	0	0.24535418	0.07081268	0.031637225	0.47397858	0	0	0	0
thought	0.037905708	0.051815912	0.06385326	0.057875156	0.078247264	0.043946385	0.12049575	0.052238416	0.10845987	0.02283105	0.05055356	0.04865884	0.07576577	0.05373776	0.029043032	0.058616646	0.08591988	0.04071661	0.047899604	0.19894955	0.07358803	0.050466817	0	0.064971626	0.057080884	0.066144295	0.06851661	0.040940728	0.035654254	0.07347538	0.015938794	0.054711245	0.04017476	0.06904777	0.018585633	0.12080942	0.040842522	0.077056445	0.048285853	0.06557991	0.012674271	0.027261576	0.037489064	0.026364356	0.028438715	0.05289606	0.09293681	0.10869565	0.06579813
light	0.02369107	0.08478967	0.06385326	0.012401819	0.46948355	0.08789277	0.091806285	0.04179073	0.12395414	0.0608828	0.10616248	0.042576484	0.0920013	0.08359207	0.048405055	0.2149277	0.1396198	0.19340391	0.047899604	0.19099157	0.05519102	0.12616704	0.33400133	0.038982976	0.08562133	0.010176046	0.07341066	0.050038666	0.03056079	0.03673769	0.07969397	0.030395137	0.09039321	0.06904777	0.14403866	0.10570825	0.10502363	0.15411289	0.19314341	0.037474237	0.054921843	0.027261576	0.033323616	0.015818613	0.04739786	0.05289606	0.11949018	0.04347826	0.22371365
nature	0.004738214	0.051815912	0.29024208	0.045473337	0	0.06591958	0.03442736	0.08880531	0.0929656	0.02283105	0.09099641	0.07907061	0.04870657	0.08956293	0.004840505	0.019538883	0.053699926	0.091612376	0.047899604	0.063663855	0.036794014	0.050466817	0.06680027	0.017325768	0.051372796	0.061056275	0.03915235	0.031842787	0.025467325	0.05878031	0.03187759	0.09118541	0.1456335	0.19458917	0.25090605	0.16611296	0.32674018	0.19264111	0.11266699	0.00468428	0.008449514	0.013630788	0	0.005272871	0	0.07934409	0.03983006	0.02173913	0.21055402
use	0.02369107	0.051815912	0.017414523	0.037205458	0	0.043946385	0.03442736	0.08358146	0.015494267	0.106544904	0.06571963	0.060823552	0.07576577	0.10747552	0.077448085	0.019538883	0.09665986	0.10179153	0.08621928	0.039789908	0.049058687	0	0.13360053	0.056308746	0.108453676	0.117024526	0.0783047	0.06823455	0.035654254	0.08082292	0.06375518	0.12158055	0.015065535	0.06904777	0.05111049	0.1359106	0.035007875	0.057792332	0.048285853	0.06557991	0.04224757	0.036348768	0.02499271	0.021091484	0.05687743	0.02644803	0.07966012	0.04347826	0.013159626
honour	0.042643923	0.08950021	0.023219366	0.020669699	0	0.043946385	0.06885472	0.07835762	0.030988535	0	0.111217834	0.04865884	0.010823682	0.011941724	0.024202527	0	0	0.050895765	0.03831968	0.007957982	0.036794014	0	0	0.047645863	0.0970375	0.1119365	0.053834483	0.25929126	0.01018693	0.022042615	0.06375518	0.054711245	0.03013107	0.01255414	0.004646408	0.030202355	0	0	0	0.00468428	0.012674271	0.009087192	0.020827258	0.13182178	0.014219358	0	0.03983006	0.06521739	0.013159626
young	0.04738214	0.06123699	0	0.074410915	0.039123632	0.021973193	0.011475786	0.10970067	0.030988535	0.06849315	0.015166068	0	0.005411841	0.017912587	0.033883538	0.019538883	0.010739985	0.010179153	0.071849406	0.023873946	0.11038204	0.050466817	0	0.0822974	0.028540442	0	0.029364264	0.06823455	0.056028116	0.007347539	0.047816385	0.02431611	0.005021845	0.01255414	0	0.07550589	0	0.077056445	0	0.060895633	0.04224757	0.045435958	0.033323616	0.10018455	0.014219358	0	0	0	0.03947888
words	0.028429283	0.070658065	0.1683404	0.016535759	0.039123632	0.021973193	0.05737893	0.03656689	0.015494267	0.03805175	0.060664274	0.018247066	0.032471046	0.011941724	0.07260758	0.039077766	0.053699926	0.03053746	0.13411888	0	0.049058687	0	0.033400133	0.038982976	0.03424853	0.020352092	0.014682132	0.018195879	0.07130851	0.04408523	0.03187759	0.018237082	0.06026214	0.06904777	0.0557569	0.015101178	0.035007875	0.115584664	0.12071463	0.037474237	0.012674271	0.009087192	0.02499271	0.021091484	0.028438715	0	0	0	0.07895776
peace	0.1042407	0.06123699	0.040633887	0.062009096	0.078247264	0.021973193	0	0.015671525	0.030988535	0.00761035	0.0808857	0.12772946	0.06494209	0.10150465	0.019362021	0.058616646	0.08591988	0.5394951	0.023949802	0.039789908	0.018397007	0.050466817	0	0.017325768	0.011416176	0.010176046	0.009788088	0.022744847	0.066215046	0.03673769	0.03187759	0.030395137	0.035152916	0.01255414	0.004646408	0.030202355	0	0.019264111	0.056333493	0.018737119	0.038022812	0.045435958	0.058316324	0.14764039	0.0331785	0.05289606	0.026553372	0.04347826	0
please	0.037905708	0.023552688	0.023219366	0.086812735	0	0	0.011475786	0.015671525	0	0.0456621	0.04044285	0.030411776	0.037882887	0.023883449	0.024202527	0.039077766	0.04295994	0.010179153	0.028739762	0.015915964	0.085852705	0	0.033400133	0.025988651	0.028540442	0.040704183	0.034258306	0.12737115	0.03056079	0.022042615	0.015938794	0.030395137	0.015065535	0.03766242	0.009292817	0.015101178	0	0	0.008047642	0.014052839	0.033798058	0.022717979	0.016661808	0.052728713	0.028438715	0	0	0	0
through	0.075811416	0.06123699	0.011609683	0.024803638	0	0.06591958	0	0.03134305	0.17043693	0.0456621	0.13143925	0.10948239	0.05953025	0.095533796	0.07260758	0.09769441	0.19331972	0.1730456	0.03831968	0.15915963	0.036794014	0.07570022	0.033400133	0.030320093	0.022832353	0.050880227	0.03915235	0.022744847	0.07130851	0.029390154	0.015938794	0.030395137	0.16572088	0.08160191	0.15333147	0.06040471	0.1517008	0.23116933	0.28166747	0.018737119	0.029573299	0.06815394	0.108301744	0.04745584	0.14219357	0	0.06638343	0.17391305	0.026319252
state	0.004738214	0.032973763	0.12770651	0.016535759	0.11737089	0.043946385	0.080330506	0.026119208	0.12395414	0.0456621	0.085941054	0.13381182	0.1190605	0.06567948	0.077448085	0.15631106	0.06443991	0.08143322	0.071849406	0.0875378	0.042926352	0.07570022	0.06680027	0.008662884	0.074205145	0.045792203	0.04894044	0.027293818	0.086588904	0.3012491	0.06375518	0.036474165	0.025109226	0.07532484	0.02323204	0.16611296	0.12836221	0.17337699	0.04023821	0.009368559	0.021123786	0.03180517	0.012496355	0.015818613	0.05687743	0.07934409	0.03983006	0.13043478	0.013159626
fortune	0.061596777	0.009421075	0.09287746	0.041339397	0.039123632	0	0.045903143	0.04179073	0	0.11415525	0.04044285	0.060823552	0.027059205	0.10150465	0.009681011	0.058616646	0.010739985	0.010179153	0.023949802	0.023873946	0.11038204	0	0	0.04331442	0.005708088	0.061056275	0.034258306	0.054587636	0.03056079	0.12490816	0.12751035	0.04863222	0.005021845	0.01255414	0	0.030202355	0	0.019264111	0.04023821	0.037474237	0.008449514	0.013630788	0.15412171	0.021091484	0	0	0.026553372	0	0
cause	0.028429283	0.0753686	0.0986823	0.049607277	0.039123632	0.021973193	0.12623365	0.08358146	0.06197707	0.02283105	0.035387494	0.030411776	0.037882887	0.07762121	0.048405055	0.019538883	0.02147997	0.08143322	0.03831968	0.015915964	0.036794014	0.050466817	0	0.008662884	0.028540442	0.050880227	0.034258306	0.040940728	0.04074772	0.05143277	0.07969397	0.09726444	0.065283984	0.05649363	0.05111049	0.06040471	0.15753545	0.096320555	0.08047642	0.014052839	0.004224757	0.018174384	0.004165452	0.015818613	0.02369893	0.02644803	0.013276686	0	0.026319252
friend	0.056858566	0.028263224	0.017414523	0.028937578	0.078247264	0.021973193	0.03442736	0.020895366	0	0.02283105	0.06571963	0.04865884	0.06494209	0.08956293	0.09681011	0.019538883	0.010739985	0.020358305	0.057479523	0.015915964	0.036794014	0	0.06680027	0.051977303	0.028540442	0.030528137	0.0783047	0.018195879	0.03056079	0.014695077	0.015938794	0.04863222	0.02008738	0.01255414	0.004646408	0.015101178	0.017503938	0.038528223	0	0.046842795	0.012674271	0.009087192	0.008330904	0.031637225	0.009479571	0	0.013276686	0.02173913	0.013159626
gentleman	0.06633499	0.004710537	0	0.14882183	0	0	0	0.04179073	0	0.0152207	0.010110713	0.006082355	0.005411841	0	0	0	0	0	0.028739762	0	0.13491139	0	0	0.1559319	0.0970375	0.030528137	0.06362257	0.06823455	0.04074772	0.007347539	0	0	0	0	0	0	0	0	0	0.018737119	0.06337135	0.004543596	0	0.084365934	0.04739786	0	0	0	0
himself	0.028429283	0.028263224	0.040633887	0.028937578	0	0.043946385	0.005737893	0.0626861	0.30988535	0.0304414	0.06571963	0.04865884	0.043294728	0.07762121	0.058086064	0.07815553	0.032219954	0.04071661	0.047899604	0.04774789	0.049058687	0.025233408	0	0.056308746	0.039956618	0.07632034	0.029364264	0.045489695	0.03056079	0.05143277	0.015938794	0.012158055	0.04017476	0.03138535	0.20908837	0.1359106	0.19254333	0.115584664	0.03219057	0.046842795	0.016899029	0.013630788	0.020827258	0.026364356	0.009479571	0.02644803	0.03983006	0.02173913	0.03947888
makes	0.028429283	0.009421075	0.07546294	0.028937578	0.039123632	0.06591958	0.05737893	0.026119208	0.0929656	0.03805175	0.055608917	0.06690591	0.06494209	0.035825174	0.029043032	0.019538883	0.06443991	0.091612376	0.047899604	0.071621835	0.036794014	0.050466817	0.1002004	0.025988651	0.06278897	0.12211255	0.029364264	0.027293818	0	0.07347538	0.047816385	0.02431611	0.105458744	0.09415605	0.17191711	0.16611296	0.12836221	0.077056445	0.2092387	0.028105678	0.021123786	0.045435958	0.079143584	0.021091484	0.052137643	0.02644803	0.10621349	0.04347826	0.03947888
earth	0.018952854	0.0376843	0.08707262	0.012401819	0.19561815	0.13183916	0.06885472	0.026119208	0.10845987	0.0304414	0.09605177	0.12772946	0.06494209	0.1253881	0.09681011	0.17584994	0.2792396	0.1730456	0.028739762	0.0875378	0.018397007	0.3028009	0.26720107	0.008662884	0.022832353	0.08140837	0.009788088	0.027293818	0.10696277	0.03673769	0.17532675	0.036474165	0.13558982	0.05649363	0.08363535	0.06040471	0.040842522	0.13484877	0.08047642	0.014052839	0.012674271	0.040892363	0.041654516	0.010545742	0.066357	0.23803227	0.053106744	0.17391305	0.118436635
fall	0.037905708	0.051815912	0.12190167	0.041339397	0	0.043946385	0.05737893	0.026119208	0.0464828	0.06849315	0.055608917	0.030411776	0.05953025	0.05970862	0.038724042	0.09769441	0.04295994	0.06107492	0.03352972	0.023873946	0.018397007	0.17663386	0.1002004	0.025988651	0	0.07123232	0.02447022	0.022744847	0.07640198	0.13960323	0.07969397	0.0668693	0.06026214	0.01883121	0.065049715	0.19631532	0.12836221	0.15411289	0.088524066	0.028105678	0.06337135	0.045435958	0.045819968	0.026364356	0.118494645	0.07934409	0.07966012	0.10869565	0.07895776
another	0.071073204	0.08007914	0.04643873	0.10334849	0	0	0.028689465	0.026119208	0.015494267	0.0608828	0.055608917	0.06690591	0.07576577	0.041796036	0.019362021	0	0.010739985	0.010179153	0.04310964	0.0875378	0.042926352	0.050466817	0	0.06930307	0.10274559	0.030528137	0.058728527	0.06368557	0.03056079	0	0.015938794	0.02431611	0.01004369	0.01255414	0.02323204	0	0.023338584	0.019264111	0.008047642	0.042158514	0.029573299	0.036348768	0.045819968	0.026364356	0.014219358	0.02644803	0.09293681	0.13043478	0.03947888
after	0.037905708	0.028263224	0.023219366	0.074410915	0.039123632	0	0.028689465	0.020895366	0.0929656	0.0152207	0.015166068	0.018247066	0.06494209	0.035825174	0.033883538	0.019538883	0.053699926	0.050895765	0.03831968	0.071621835	0.006132336	0.050466817	0	0.04331442	0.06849706	0.025440114	0.053834483	0.045489695	0.08149544	0.03673769	0.047816385	0.030395137	0	0.01255414	0.004646408	0	0.02917323	0	0	0.042158514	0.04224757	0.03180517	0.041654516	0.026364356	0.02369893	0.05289606	0.026553372	0.08695652	0.013159626
enough	0.08528785	0.103631824	0.005804841	0.066143036	0	0.021973193	0.051641036	0.0626861	0	0.0456621	0.06571963	0.030411776	0.027059205	0.07165035	0.009681011	0	0.032219954	0.03053746	0.057479523	0	0.06132336	0.025233408	0	0.060640186	0.028540442	0.05596825	0.04894044	0.045489695	0	0.022042615	0.03187759	0.0668693	0.015065535	0	0	0	0	0	0.016095284	0.07026419	0.029573299	0.03180517	0.016661808	0.05800158	0.02369893	0.02644803	0.026553372	0.04347826	0
gun	0.071073204	0.047105376	0.017414523	0.066143036	0.078247264	0.043946385	0.051641036	0.03134305	0	0.00761035	0.02527678	0.030411776	0.010823682	0.023883449	0.024202527	0.039077766	0.04295994	0.010179153	0.014369881	0.04774789	0.05519102	0.025233408	0	0.030320093	0.074205145	0.015264069	0.029364264	0.054587636	0.025467325	0.03673769	0.047816385	0.04863222	0.005021845	0.01883121	0.009292817	0.015101178	0	0.019264111	0.008047642	0.028105678	0.076045625	0.018174384	0.02499271	0.052728713	0.0331785	0.21158424	0.06638343	0.19565217	0.026319252
madam	0.004738214	0.023552688	0.017414523	0.00413394	0	0	0.005737893	0	0	0.09893455	0.060664274	0	0.005411841	0.08956293	0	0	0	0	0.062269483	0	0.21463175	0	0	0.02165721	0.057080884	0	0.22023198	0.21835054	0.045841187	0.007347539	0	0.012158055	0	0	0	0	0	0	0	0.22016114	0.09294466	0.004543596	0.06664723	0	0.004739786	0	0	0	0
we__royalPlural__	0	0.009421075	0	0	0	0	0.01721368	0	0	0.0152207	0.035387494	0.01216471	0.037882887	0	0	0	0	0	0.014369881	0	0.006132336	0	0	0	0	0.005088023	0	0	0.02037386	0	0	0.030395137	0	0	0.004646408	0	0	0	0	0.037474237	0	0.14085147	0.012496355	0.026364356	0.43606028	0	0	0	0
will__noun__	0.028429283	0.047105376	0.05224357	0.016535759	0.039123632	0.021973193	0.10328207	0.010447683	0.030988535	0.0304414	0.010110713	0.06690591	0.10282498	0.035825174	0.067767076	0	0.04295994	0.050895765	0.023949802	0.007957982	0.012264672	0.025233408	0.033400133	0.034651536	0.022832353	0.050880227	0.014682132	0.00454897	0.02037386	0.03673769	0.06375518	0.04863222	0.04017476	0.08787898	0.29737014	0.16611296	0.47844097	0.13484877	0.096571706	0.042158514	0.008449514	0.018174384	0.016661808	0.010545742	0.014219358	0	0.03983006	0.04347826	0.013159626
within	0.056858566	0.028263224	0.08707262	0.066143036	0.039123632	0.10986596	0.063116826	0.04179073	0.030988535	0.03805175	0.045498203	0.036494132	0.032471046	0.023883449	0.033883538	0	0.032219954	0.050895765	0.023949802	0.039789908	0.012264672	0.12616704	0.033400133	0.038982976	0.028540442	0.045792203	0.02447022	0.036391757	0.05093465	0.05143277	0.06375518	0.07294833	0.05021845	0.0627707	0.065049715	0.015101178	0.035007875	0.019264111	0.08047642	0.018737119	0.029573299	0.036348768	0.02499271	0.036910098	0.042658072	0.02644803	0.013276686	0.04347826	0.07895776
welcome	0.071073204	0.042394836	0.005804841	0.049607277	0	0.021973193	0.022951571	0.06790994	0	0.053272452	0.015166068	0.042576484	0.021647364	0.041796036	0.014521516	0	0	0	0.01915984	0.015915964	0.067455694	0	0.033400133	0.047645863	0.03424853	0.040704183	0.03915235	0.027293818	0.025467325	0.022042615	0	0.018237082	0	0.00627707	0	0	0	0	0	0.042158514	0.06337135	0.03180517	0.020827258	0.07909307	0.018959142	0	0	0	0
thine	0.018952854	0.13660559	0.06965809	0.012401819	0.23474178	0.10986596	0.091806285	0.026119208	0.015494267	0.00761035	0.045498203	0	0.027059205	0.017912587	0.07260758	0	0.010739985	0.020358305	0.00478996	0.007957982	0.006132336	0.025233408	0	0.012994326	0.022832353	0.025440114	0.014682132	0.031842787	0.045841187	0.07347538	0.09563277	0.006079027	0.21593934	0.01255414	0.013939225	0.12080942	0.011669292	0	0.27361983	0.032789957	0.054921843	0.072697535	0.12912901	0.052728713	0.018959142	0	0.2920871	0.23913044	0.026319252
dost	0.042643923	0.08950021	0.04643873	0.041339397	0	0	0.040165253	0.015671525	0	0.0304414	0.015166068	0	0.005411841	0.017912587	0.033883538	0	0	0.020358305	0.01915984	0	0.042926352	0.025233408	0.033400133	0.0822974	0.028540442	0.015264069	0.029364264	0.027293818	0.025467325	0.095518	0.015938794	0.103343464	0.1004369	0.02510828	0.04646408	0.030202355	0.023338584	0	0.11266699	0.056211356	0.097169414	0.045435958	0.033323616	0.105457425	0.018959142	0	0.026553372	0.10869565	0.07895776
last	0.014214641	0.0376843	0.029024206	0.082678795	0.039123632	0.021973193	0.091806285	0.04179073	0.12395414	0.0456621	0.060664274	0.042576484	0.027059205	0.047766898	0.048405055	0.11723329	0.04295994	0.03053746	0.04310964	0.031831928	0.03066168	0	0	0.030320093	0.017124265	0.040704183	0.019576175	0.06368557	0.045841187	0.13960323	0.03187759	0.060790274	0.045196604	0.03138535	0.0557569	0	0.052511815	0.077056445	0.024142927	0.056211356	0.038022812	0.045435958	0.041654516	0.021091484	0.07583657	0.13224015	0.13276686	0.10869565	0.013159626
boy	0.30324566	0.028263224	0.005804841	0.028937578	0.039123632	0	0.03442736	0.07835762	0	0	0	0	0.021647364	0.011941724	0	0	0	0	0.01915984	0	0.06132336	0	0	0.099623166	0.005708088	0	0.02447022	0.00454897	0.015280395	0	0	0	0	0	0	0	0	0	0	0.042158514	0.012674271	0.004543596	0.016661808	0.08963881	0.009479571	0	0	0	0.10527701
power	0.004738214	0.05652645	0.11029198	0.016535759	0.039123632	0.10986596	0.12049575	0.020895366	0.0464828	0.02283105	0.06571963	0.02432942	0.021647364	0.07762121	0.029043032	0.09769441	0	0	0.028739762	0.023873946	0	0.025233408	0	0.004331442	0.017124265	0.12720057	0.034258306	0.013646909	0.04074772	0.095518	0.015938794	0.12158055	0.11550243	0.10671019	0.17191711	0.030202355	0.48427564	0.17337699	0.03219057	0.009368559	0.004224757	0.018174384	0.07081268	0.015818613	0.009479571	0	0.013276686	0.04347826	0.013159626
lie	0.028429283	0.08478967	0.029024206	0.028937578	0.078247264	0.08789277	0.028689465	0.03656689	0.015494267	0.0304414	0.010110713	0.030411776	0.016235523	0.023883449	0.014521516	0.13677217	0.02147997	0.06107492	0.01915984	0.015915964	0	0.050466817	0.06680027	0.04331442	0.022832353	0.045792203	0.014682132	0.027293818	0.05093465	0.04408523	0.111571565	0.012158055	0.035152916	0.05649363	0.009292817	0.07550589	0.07001575	0	0.07242878	0.018737119	0.025348542	0.14539507	0.04998542	0.021091484	0.04739786	0	0.053106744	0	0.013159626
while	0.02369107	0.004710537	0.011609683	0.066143036	0.078247264	0.021973193	0.051641036	0.04179073	0.015494267	0.053272452	0.005055356	0.030411776	0.032471046	0.023883449	0.019362021	0.019538883	0.02147997	0.071254075	0.04310964	0.031831928	0.049058687	0.025233408	0	0.11694893	0.045664705	0.015264069	0.06362257	0.036391757	0.117149696	0.014695077	0.03187759	0.060790274	0.11550243	0.14437261	0.032524858	0.1359106	0.081685044	0.077056445	0.12071463	0.00468428	0.004224757	0.013630788	0.008330904	0.052728713	0.009479571	0	0	0.04347826	0.013159626
turn	0.028429283	0.01884215	0.023219366	0.024803638	0.039123632	0.021973193	0.022951571	0.057462256	0	0.06849315	0.04044285	0.06690591	0.027059205	0.05373776	0.024202527	0.019538883	0	0.08143322	0.057479523	0.04774789	0.03066168	0.025233408	0.033400133	0.047645863	0.039956618	0.040704183	0.02447022	0.10007733	0.07640198	0.066127844	0.047816385	0.012158055	0.035152916	0.0627707	0.02323204	0.045303535	0.017503938	0.13484877	0.07242878	0.037474237	0.0887199	0.059066746	0.108301744	0.021091484	0.05687743	0	0.013276686	0	0.052638505
truth	0.04738214	0.070658065	0.09287746	0	0.039123632	0.021973193	0.05737893	0.026119208	0.0929656	0	0.04044285	0.08515297	0.05953025	0.023883449	0.009681011	0.058616646	0.12887982	0.16286644	0.028739762	0.007957982	0.03066168	0	0.033400133	0.025988651	0.03424853	0.066144295	0.09788088	0.08643042	0.015280395	0.014695077	0.047816385	0.04255319	0.04017476	0.03138535	0.11616021	0.045303535	0.13419686	0.019264111	0.024142927	0.018737119	0.012674271	0.013630788	0.008330904	0.031637225	0.104275286	0	0.03983006	0	0
new	0.033167496	0.0376843	0.06385326	0.057875156	0.078247264	0.043946385	0.011475786	0.03134305	0.015494267	0.00761035	0.045498203	0.01216471	0.021647364	0.005970862	0.009681011	0.019538883	0.010739985	0.010179153	0.00478996	0.039789908	0.024529343	0	0	0.02165721	0.045664705	0.020352092	0.034258306	0.06368557	0.04074772	0.03673769	0.015938794	0.09726444	0.015065535	0.01883121	0.009292817	0	0.011669292	0.038528223	0.016095284	0.028105678	0.054921843	0.05452315	0.020827258	0.11600316	0.042658072	0.29092833	0.23898035	0.1521739	0
thing	0.02369107	0.042394836	0.12770651	0.020669699	0	0.021973193	0.005737893	0.03656689	0.030988535	0.0608828	0.02527678	0.02432942	0.021647364	0.005970862	0.019362021	0	0.02147997	0.03053746	0.06705944	0.023873946	0.05519102	0	0	0.030320093	0.028540442	0.020352092	0.058728527	0.013646909	0.04074772	0.022042615	0	0.012158055	0.03013107	0.01883121	0.04646408	0	0.02917323	0	0.008047642	0.028105678	0.016899029	0.018174384	0.020827258	0.052728713	0.014219358	0.07934409	0.06638343	0.04347826	0.013159626
does	0.018952854	0.070658065	0.005804841	0.057875156	0	0	0	0.03134305	0	0	0.055608917	0.018247066	0.027059205	0.035825174	0	0.019538883	0	0	0.07663936	0.015915964	0	0	0	0.08662884	0.06278897	0.030528137	0.102774926	0.059136607	0.01018693	0	0	0.012158055	0	0	0	0	0	0	0	0.00468428	0.19433883	0.12722068	0.033323616	0.026364356	0.052137643	0	0	0	0
thoughts	0.004738214	0.051815912	0.10448714	0	0.15649453	0.08789277	0.05737893	0.010447683	0.0464828	0.00761035	0.055608917	0.018247066	0.027059205	0.035825174	0.014521516	0	0.032219954	0.071254075	0.023949802	0.11936973	0	0	0	0.017325768	0.045664705	0.025440114	0.014682132	0.036391757	0.03056079	0.014695077	0.19126554	0.103343464	0.025109226	0.01255414	0.037171267	0	0.017503938	0	0.03219057	0.08431703	0.004224757	0.027261576	0.020827258	0.015818613	0.009479571	0.02644803	0.06638343	0.19565217	0.052638505
get	0.1042407	0.05652645	0.005804841	0.041339397	0.078247264	0	0.011475786	0.026119208	0.015494267	0.02283105	0.04044285	0	0.027059205	0.005970862	0.004840505	0.019538883	0.02147997	0.04071661	0.028739762	0.039789908	0.067455694	0	0.033400133	0.06930307	0.011416176	0.025440114	0.044046395	0.036391757	0.025467325	0.04408523	0.03187759	0.018237082	0.01004369	0.00627707	0.004646408	0.045303535	0	0	0.008047642	0.018737119	0.07182087	0.1045027	0.037489064	0.052728713	0.066357	0	0.06638343	0.04347826	0
daughter	0.13266999	0.028263224	0	0.00413394	0	0	0.011475786	0.052238416	0.015494267	0.0152207	0.015166068	0.006082355	0.021647364	0.005970862	0.029043032	0	0	0	0.047899604	0.015915964	0.07358803	0.025233408	0.033400133	0.047645863	0	0	0	0.013646909	0.025467325	0.014695077	0	0.07294833	0	0.00627707	0	0	0	0	0	0.12647554	0.021123786	0.018174384	0.012496355	0.121276036	0	0	0	0	0
came	0.06633499	0.014131612	0.05224357	0.041339397	0	0	0.063116826	0.026119208	0.0929656	0.02283105	0.005055356	0.042576484	0.021647364	0.005970862	0.11133162	0.019538883	0.06443991	0.020358305	0.014369881	0.11936973	0.018397007	0	0	0.025988651	0.011416176	0.025440114	0.02447022	0.050038666	0.025467325	0.05878031	0.015938794	0.0668693	0.005021845	0.07532484	0.02323204	0	0.035007875	0	0.008047642	0.028105678	0.025348542	0.049979553	0.016661808	0.06327445	0.042658072	0.05289606	0.026553372	0.06521739	0.092117384
dare	0.05212035	0.13189505	0.011609683	0.00826788	0	0	0.022951571	0.03134305	0.030988535	0.0304414	0.020221425	0.006082355	0.021647364	0.017912587	0.029043032	0.058616646	0	0.010179153	0.04310964	0.007957982	0.018397007	0.050466817	0	0.04331442	0.017124265	0.03561616	0.014682132	0.036391757	0.02037386	0.007347539	0	0.030395137	0.015065535	0.00627707	0.013939225	0.015101178	0	0.019264111	0.016095284	0.023421397	0.029573299	0.059066746	0.029158162	0.031637225	0.08057636	0	0.026553372	0.04347826	0
left	0.071073204	0.051815912	0.017414523	0.028937578	0.11737089	0.021973193	0.03442736	0.020895366	0.015494267	0.0456621	0.02527678	0.042576484	0.043294728	0.05970862	0.06292657	0.11723329	0.08591988	0.10179153	0.03831968	0.063663855	0.006132336	0.050466817	0	0.017325768	0.017124265	0.030528137	0.02447022	0.040940728	0.04074772	0.066127844	0	0.10942249	0.045196604	0.05021656	0.018585633	0.015101178	0.011669292	0.077056445	0.016095284	0.037474237	0.021123786	0.036348768	0.033323616	0.005272871	0.052137643	0.02644803	0	0.02173913	0.026319252
arms	0.06633499	0.047105376	0.034829047	0.00413394	0.039123632	0.10986596	0	0.03134305	0.030988535	0.0608828	0.04044285	0.091235325	0.07035393	0.07762121	0.0919696	0.019538883	0.032219954	0.020358305	0.023949802	0.0875378	0.012264672	0.050466817	0.033400133	0.004331442	0.005708088	0.061056275	0.009788088	0.013646909	0.056028116	0.029390154	0.015938794	0.0668693	0.03013107	0.01883121	0	0	0	0.019264111	0.024142927	0.037474237	0.021123786	0.027261576	0.062481776	0.005272871	0.037918285	0	0.03983006	0	0.03947888
lost	0.042643923	0.0753686	0.029024206	0.066143036	0.039123632	0.021973193	0.011475786	0.057462256	0.0464828	0.02283105	0.020221425	0.04865884	0.016235523	0.06567948	0.024202527	0.039077766	0.04295994	0.010179153	0.014369881	0.031831928	0.03066168	0	0	0.02165721	0.028540442	0.030528137	0.02447022	0.050038666	0.05093465	0.029390154	0.03187759	0.04863222	0.03013107	0.03138535	0.018585633	0	0.011669292	0.077056445	0.024142927	0.051527075	0.033798058	0.049979553	0.037489064	0.052728713	0.037918285	0.13224015	0.013276686	0.06521739	0
home	0.08528785	0.047105376	0	0.053741217	0	0.043946385	0.005737893	0.11492451	0.015494267	0.0608828	0.030332137	0.018247066	0.021647364	0.02985431	0.11617213	0.019538883	0.053699926	0.020358305	0.014369881	0.039789908	0.06132336	0	0	0.047645863	0.051372796	0.015264069	0.02447022	0.031842787	0.04074772	0.022042615	0	0.006079027	0.01004369	0.01255414	0	0.030202355	0.005834646	0	0.016095284	0.023421397	0.029573299	0.045435958	0.041654516	0.052728713	0.05687743	0.05289606	0.06638343	0.02173913	0
because	0.014214641	0.0376843	0.017414523	0.024803638	0	0.06591958	0.06885472	0.03134305	0.06197707	0.08371385	0.030332137	0.018247066	0.021647364	0.035825174	0.05324556	0	0.02147997	0.050895765	0.03831968	0.05570587	0.067455694	0.07570022	0	0.064971626	0.022832353	0.020352092	0.09788088	0.022744847	0	0.022042615	0.047816385	0.018237082	0.06026214	0.08160191	0.14403866	0	0.0758504	0.077056445	0.07242878	0.032789957	0.097169414	0.06815394	0.1207981	0.042182967	0.07583657	0.07934409	0.10621349	0.1521739	0.03947888
over	0.02369107	0.0376843	0.005804841	0.041339397	0	0.043946385	0.011475786	0.07313378	0.0464828	0.0456621	0.010110713	0.042576484	0.010823682	0.035825174	0.009681011	0	0.010739985	0.03053746	0.01915984	0.007957982	0.03066168	0	0	0.030320093	0.03424853	0.005088023	0.034258306	0.045489695	0.04074772	0.007347539	0	0.012158055	0.025109226	0.05649363	0.009292817	0.015101178	0.023338584	0.038528223	0.048285853	0.051527075	0.07182087	0.08632832	0.04998542	0.036910098	0.118494645	0.02644803	0.013276686	0	0.07895776
ere	0.018952854	0.028263224	0.04643873	0.00413394	0.078247264	0.021973193	0.05737893	0.010447683	0.0464828	0.03805175	0.02527678	0.02432942	0.037882887	0.023883449	0.014521516	0	0	0.010179153	0.028739762	0.039789908	0.024529343	0	0	0.012994326	0.045664705	0.040704183	0.02447022	0.027293818	0.025467325	0.007347539	0.03187759	0.054711245	0.04017476	0.08160191	0.06040331	0.07550589	0.052511815	0.13484877	0.03219057	0.009368559	0.029573299	0.022717979	0.041654516	0.031637225	0.0331785	0	0.026553372	0.04347826	0.026319252
husband	0.16109927	0.014131612	0	0	0	0	0.011475786	0.07835762	0	0.2435312	0.1263839	0.02432942	0	0.041796036	0.004840505	0	0	0	0.047899604	0	0.15330839	0	0	0.04331442	0.045664705	0.015264069	0.034258306	0.104626305	0.015280395	0	0	0	0.005021845	0	0.004646408	0.2718212	0.005834646	0	0	0.11710699	0.109843686	0	0	0.07909307	0.004739786	0	0	0	0
lords	0.004738214	0	0.040633887	0.00826788	0	0	0	0.005223841	0	0.0761035	0.020221425	0.030411776	0.021647364	0.05373776	0.009681011	0	0.053699926	0	0.07663936	0.007957982	0.006132336	0	0	0	0.028540442	0	0.09298684	0.027293818	0.03056079	0	0	0.006079027	0.005021845	0.00627707	0	0	0	0.038528223	0	0.018737119	0.029573299	0.03180517	0.029158162	0.026364356	0.061617214	0	0	0	0
mean	0.009476427	0.01884215	0.05224357	0.024803638	0.039123632	0.043946385	0.03442736	0.03134305	0.030988535	0.0304414	0.02527678	0.02432942	0.043294728	0.095533796	0.014521516	0.039077766	0.04295994	0.04071661	0.062269483	0.015915964	0.049058687	0	0	0.038982976	0.039956618	0.07632034	0.04894044	0.045489695	0.05093465	0.12490816	0.015938794	0.012158055	0.01004369	0.05021656	0.04646408	0.015101178	0.011669292	0.019264111	0.024142927	0.028105678	0.021123786	0.013630788	0.020827258	0.031637225	0.004739786	0.02644803	0.013276686	0.02173913	0.013159626
care	0.05212035	0.023552688	0.058048412	0.049607277	0.039123632	0	0.05737893	0.047014575	0	0.0152207	0.015166068	0.042576484	0.027059205	0.047766898	0.05324556	0.039077766	0.0751799	0.020358305	0.062269483	0	0.042926352	0	0	0.030320093	0.039956618	0.03561616	0.03915235	0.022744847	0.06112158	0.11021308	0.111571565	0.07294833	0.035152916	0.05649363	0.02787845	0.09060707	0.02917323	0.019264111	0.03219057	0.023421397	0.038022812	0.018174384	0.08330903	0.084365934	0.018959142	0.02644803	0.026553372	0	0.013159626
gentlemen	0.15636106	0.01884215	0	0.16122365	0	0	0	0.015671525	0	0	0	0.006082355	0.005411841	0	0	0	0	0	0	0	0.16557306	0	0	0.047645863	0.057080884	0	0.009788088	0	0.025467325	0	0	0.0668693	0	0	0	0	0	0	0	0.023421397	0.10139417	0.022717979	0	0.05800158	0.004739786	0	0	0	0
duke	0	0	0	0	0	0	0	0.005223841	0	0.0456621	0.020221425	0.21896479	0.16235523	0	0.024202527	0	0	0	0.2538679	0	0	0.025233408	0	0.02165721	0.074205145	0.005088023	0	0	0.29542097	0	0	0.07294833	0	0	0	0	0	0	0	0.2061083	0.054921843	0.049979553	0	0	0	0	0	0	0
three	0.04738214	0	0.005804841	0.020669699	0	0	0.028689465	0.026119208	0.030988535	0.106544904	0.035387494	0.02432942	0.010823682	0.02985431	0.029043032	0	0.010739985	0.010179153	0.01915984	0.007957982	0.07972036	0.025233408	0	0.02165721	0.06849706	0.010176046	0.08809279	0.009097939	0.01018693	0	0.03187759	0.006079027	0.005021845	0.03138535	0.06040331	0.015101178	0.04667717	0	0	0.023421397	0.012674271	0.027261576	0.08330903	0.052728713	0.05687743	0.05289606	0.07966012	0.02173913	0.10527701
hands	0.018952854	0.051815912	0.023219366	0.037205458	0	0.08789277	0.022951571	0.03134305	0.0464828	0	0.045498203	0.018247066	0.032471046	0.017912587	0.13069364	0.019538883	0.010739985	0.050895765	0.047899604	0.063663855	0.018397007	0.100933634	0.06680027	0.051977303	0.028540442	0.09158441	0.02447022	0.00454897	0.07640198	0.08082292	0.015938794	0.012158055	0.105458744	0.01255414	0.02323204	0	0.017503938	0	0	0.00468428	0.059146598	0.06815394	0.06664723	0.06854732	0.085316144	0	0.03983006	0.04347826	0.013159626
fool	0.014214641	0.042394836	0.011609683	0	0	0	0.005737893	0.04179073	0	0.0152207	0.005055356	0.006082355	0.010823682	0.005970862	0.019362021	0	0	0	0.028739762	0	0.042926352	0	0	0.038982976	0.074205145	0.015264069	0.112563014	0.022744847	0.066215046	0	0	0.018237082	0.05021845	0	0.009292817	0	0	0	0.008047642	0.06557991	0	0.027261576	0.16245262	0.005272871	0.004739786	0	0.013276686	0.02173913	0
body	0.075811416	0.051815912	0.023219366	0.00413394	0	0.021973193	0.05737893	0.005223841	0.06197707	0.02283105	0.02527678	0.036494132	0.037882887	0.047766898	0.009681011	0.058616646	0.04295994	0.06107492	0.014369881	0.05570587	0.042926352	0.07570022	0.1002004	0.012994326	0.057080884	0.03561616	0.07341066	0.095528364	0.09677584	0.066127844	0	0	0.1456335	0.02510828	0.10686739	0.12080942	0.052511815	0.019264111	0.048285853	0.028105678	0.021123786	0.03180517	0.041654516	0.010545742	0.018959142	0.07934409	0.07966012	0.23913044	0.052638505
virtue	0.02369107	0.05652645	0.12190167	0.028937578	0	0.021973193	0.01721368	0.015671525	0.12395414	0.0304414	0.07583034	0.04865884	0.07035393	0.047766898	0.009681011	0.039077766	0.053699926	0.04071661	0.023949802	0.071621835	0.012264672	0.025233408	0.26720107	0.008662884	0.057080884	0.09158441	0.058728527	0.036391757	0.02037386	0.007347539	0.047816385	0.036474165	0.04017476	0.03766242	0.04646408	0.045303535	0.011669292	0.15411289	0.03219057	0.018737119	0	0.004543596	0.26242346	0	0.004739786	0.21158424	0.013276686	0.04347826	0.013159626
shame	0.014214641	0.0376843	0.081267774	0.024803638	0.078247264	0.021973193	0.06885472	0.010447683	0.030988535	0.0304414	0.020221425	0.042576484	0.016235523	0.02985431	0.058086064	0.039077766	0.010739985	0.020358305	0.023949802	0.015915964	0.049058687	0	0.033400133	0.04331442	0.028540442	0.066144295	0.029364264	0.08643042	0.045841187	0.066127844	0.015938794	0.030395137	0.09039321	0.01883121	0.032524858	0.07550589	0.011669292	0	0.024142927	0	0.038022812	0.036348768	0.08330903	0.036910098	0.018959142	0	0.07966012	0	0
same	0.033167496	0.0376843	0.27282754	0.024803638	0	0.021973193	0.045903143	0.03656689	0.0464828	0.03805175	0.005055356	0.006082355	0.010823682	0	0	0	0.032219954	0.010179153	0.028739762	0.007957982	0.036794014	0	0	0.060640186	0.039956618	0.040704183	0.034258306	0.013646909	0.05093465	0.11021308	0.14344916	0.012158055	0.1456335	0.19458917	0.20908837	0.07550589	0.1517008	0.038528223	0.16095284	0.023421397	0.025348542	0.013630788	0.016661808	0.036910098	0.014219358	0.02644803	0.026553372	0.08695652	0.118436635
thousand	0.02369107	0.028263224	0.06385326	0.033071518	0	0.043946385	0.040165253	0.005223841	0.030988535	0.14459665	0.02527678	0.054741196	0.043294728	0.06567948	0.009681011	0.019538883	0.010739985	0.020358305	0	0.007957982	0.018397007	0	0.1002004	0.025988651	0.017124265	0.005088023	0.019576175	0	0	0	0.015938794	0.018237082	0.015065535	0.01255414	0.018585633	0	0	0	0.008047642	0	0.012674271	0.072697535	0.02499271	0.052728713	0.08057636	0	0.026553372	0.02173913	0
shalt	0.061596777	0.05652645	0	0.033071518	0.11737089	0.13183916	0.07459261	0.020895366	0	0.03805175	0.010110713	0	0.005411841	0.05970862	0.019362021	0	0	0	0.023949802	0	0.018397007	0	0	0.047645863	0	0.010176046	0.019576175	0.045489695	0.05093465	0.029390154	0.07969397	0.012158055	0.005021845	0.01255414	0.018585633	0.06040471	0.005834646	0	0.03219057	0.032789957	0.04224757	0.06361034	0.11663265	0.09491168	0.018959142	0	0.053106744	0.10869565	0.013159626
yourself	0.042643923	0.051815912	0.029024206	0.062009096	0	0.08789277	0.028689465	0.08880531	0.030988535	0.0304414	0.055608917	0.04865884	0.021647364	0.05970862	0.014521516	0	0.010739985	0.010179153	0.081429325	0	0.06132336	0	0	0.030320093	0.079913236	0.03561616	0.02447022	0.06368557	0.02037386	0.029390154	0.015938794	0.060790274	0	0.01255414	0	0	0	0	0.016095284	0.037474237	0.025348542	0.009087192	0.004165452	0.04745584	0.05687743	0	0	0	0
strange	0.009476427	0.0753686	0.06965809	0.012401819	0.078247264	0	0.01721368	0.026119208	0.0464828	0.03805175	0.04044285	0.054741196	0.021647364	0.023883449	0.009681011	0.039077766	0.010739985	0.04071661	0.091009244	0.071621835	0.03066168	0.050466817	0	0.034651536	0.06849706	0.07123232	0.08319875	0.050038666	0.045841187	0.022042615	0.015938794	0.04255319	0.01004369	0.01883121	0.004646408	0	0.035007875	0	0.048285853	0.06557991	0.04647233	0.013630788	0.033323616	0.021091484	0.028438715	0	0.026553372	0	0.03947888
kind	0.05212035	0.028263224	0.040633887	0.020669699	0.078247264	0.043946385	0.011475786	0.0626861	0.015494267	0.02283105	0.02527678	0.030411776	0.016235523	0.041796036	0.033883538	0.09769441	0.09665986	0.050895765	0.052689563	0.0875378	0.042926352	0.050466817	0.16700067	0.051977303	0.074205145	0.030528137	0.08319875	0.027293818	0.025467325	0.029390154	0	0.079027355	0.07030583	0.08787898	0.07898894	0.07550589	0.04667717	0.057792332	0.096571706	0.056211356	0.008449514	0	0.012496355	0.042182967	0	0.07934409	0.013276686	0.02173913	0.07895776
wife	0.042643923	0.028263224	0.011609683	0.024803638	0	0	0.06885472	0.18283446	0	0.053272452	0.035387494	0.01216471	0.005411841	0.005970862	0.009681011	0	0	0	0.03352972	0.015915964	0.12877905	0.025233408	0	0.038982976	0.045664705	0.010176046	0.019576175	0.036391757	0.03056079	0.007347539	0	0.036474165	0.005021845	0	0.009292817	0.2718212	0	0	0.008047642	0.060895633	0.105618924	0.004543596	0	0.09491168	0.004739786	0	0	0	0
thank	0.028429283	0.028263224	0.005804841	0.041339397	0.039123632	0.021973193	0.028689465	0.03134305	0	0.09893455	0.010110713	0.04865884	0.027059205	0.005970862	0.004840505	0	0.010739985	0.010179153	0.10537913	0	0.098117374	0	0	0.07363451	0.028540442	0.020352092	0.07341066	0.050038666	0.015280395	0.007347539	0	0.012158055	0.005021845	0	0	0	0	0	0	0.018737119	0.04224757	0.05452315	0.033323616	0.026364356	0.02369893	0	0	0	0
rather	0.004738214	0.01884215	0.05224357	0.066143036	0	0.043946385	0.040165253	0.020895366	0.0464828	0.0152207	0.035387494	0.030411776	0.043294728	0.05373776	0.014521516	0.019538883	0.010739985	0	0.014369881	0.007957982	0	0	0	0.02165721	0.017124265	0.061056275	0.04894044	0.018195879	0.02037386	0.04408523	0.03187759	0.02431611	0.04017476	0.03138535	0.02787845	0.030202355	0.005834646	0.019264111	0.024142927	0.046842795	0.038022812	0.022717979	0.016661808	0.015818613	0	0	0.026553372	0.04347826	0
brought	0.080549635	0.0376843	0.029024206	0.028937578	0	0	0	0.0626861	0.07747134	0.00761035	0.010110713	0.036494132	0.04870657	0.047766898	0.15005566	0	0.02147997	0.03053746	0.03831968	0.05570587	0.036794014	0.050466817	0	0.012994326	0.03424853	0.045792203	0.014682132	0.059136607	0.015280395	0.07347538	0.015938794	0.018237082	0.02008738	0.02510828	0.02787845	0	0.04667717	0.019264111	0.008047642	0.028105678	0.008449514	0.027261576	0.016661808	0.005272871	0.02369893	0	0.053106744	0	0.026319252
back	0.02369107	0.065947525	0.029024206	0.045473337	0.039123632	0.10986596	0.051641036	0.03656689	0	0.02283105	0.04044285	0.030411776	0.021647364	0.023883449	0.033883538	0	0.010739985	0.020358305	0.03831968	0.039789908	0	0.050466817	0	0.056308746	0.03424853	0.005088023	0.014682132	0.027293818	0	0.07347538	0.07969397	0.030395137	0	0	0	0	0.005834646	0.077056445	0.03219057	0.014052839	0.04224757	0.06815394	0.02499271	0.036910098	0.071096785	0.05289606	0.013276686	0.04347826	0.026319252
play	0.080549635	0.01884215	0.023219366	0.082678795	0	0.021973193	0.005737893	0.020895366	0	0.0152207	0.015166068	0.018247066	0.05411841	0	0.004840505	0	0.010739985	0	0.03352972	0.007957982	0.07972036	0	0	0.030320093	0.039956618	0.010176046	0.034258306	0.013646909	0.02037386	0.007347539	0	0.02431611	0	0.04393949	0.013939225	0	0.005834646	0.038528223	0.008047642	0.121791266	0.054921843	0.081784725	0.012496355	0.021091484	0.0331785	0.02644803	0.03983006	0	0.052638505
beauty	0.009476427	0.009421075	0.08707262	0.012401819	0.078247264	0.21973193	0.10328207	0.03656689	0.20142548	0.0456621	0.020221425	0	0.005411841	0	0.019362021	0	0	0.020358305	0.07663936	0.10345376	0.03066168	0.2523341	0	0.025988651	0.045664705	0	0.009788088	0	0.045841187	0.066127844	0.2550207	0.10942249	0.01004369	0.01883121	0.013939225	0.24161884	0	0.038528223	0.11266699	0.032789957	0.012674271	0.004543596	0.09580539	0.015818613	0.009479571	0.05289606	0.03983006	0.08695652	0.17107514
follow	0.04738214	0.028263224	0.005804841	0.028937578	0	0.021973193	0.011475786	0.010447683	0.015494267	0.0913242	0.015166068	0.01216471	0.010823682	0.017912587	0.029043032	0.019538883	0.010739985	0.010179153	0.03352972	0.015915964	0.03066168	0.025233408	0.033400133	0.038982976	0.074205145	0.005088023	0.004894044	0.036391757	0.06112158	0.007347539	0.015938794	0.036474165	0	0	0	0.015101178	0.011669292	0	0.008047642	0.023421397	0.012674271	0.018174384	0.020827258	0.09491168	0.037918285	0.02644803	0	0.06521739	0.013159626
fellow	0.018952854	0.0376843	0	0.057875156	0	0.021973193	0	0.03656689	0	0.00761035	0.02527678	0.01216471	0	0	0.004840505	0	0	0	0.00957992	0	0.012264672	0	0	0.017325768	0.017124265	0.005088023	0	0.040940728	0.05093465	0.007347539	0	0	0	0	0	0	0	0	0	0.032789957	0.08027039	0.040892363	0.008330904	0.084365934	0.014219358	0	0	0.02173913	0
free	0.02369107	0.0376843	0.05224357	0.049607277	0.078247264	0.021973193	0.109019965	0.015671525	0.0929656	0.02283105	0.07583034	0.054741196	0.06494209	0.113446385	0.048405055	0.11723329	0.02147997	0.14250815	0.04310964	0.05570587	0	0	0	0.017325768	0.039956618	0.09158441	0.034258306	0.036391757	0.035654254	0.11756062	0.03187759	0.036474165	0.055240296	0.01255414	0.0557569	0.07550589	0.11669292	0.077056445	0.03219057	0.023421397	0.016899029	0.018174384	0.020827258	0.026364356	0.02369893	0.05289606	0.03983006	0.02173913	0.013159626
heard	0.028429283	0.051815912	0.017414523	0.041339397	0	0	0.040165253	0.04179073	0.015494267	0	0.035387494	0.036494132	0.05953025	0.023883449	0.048405055	0	0.02147997	0.04071661	0.014369881	0.04774789	0.06132336	0	0	0.051977303	0.022832353	0.045792203	0.053834483	0.081881456	0.045841187	0.014695077	0.03187759	0.030395137	0	0.05649363	0.004646408	0	0.005834646	0	0.008047642	0.018737119	0.016899029	0.018174384	0.020827258	0.010545742	0.028438715	0	0.03983006	0.02173913	0
gold	0.014214641	0.004710537	0.034829047	0.00413394	0.039123632	0	0.005737893	0.03134305	0.030988535	0.0608828	0.015166068	0.02432942	0.043294728	0.011941724	0.033883538	0	0.053699926	0.03053746	0.028739762	0.015915964	0.03066168	0.025233408	0.033400133	0.030320093	0.022832353	0	0.019576175	0.009097939	0.015280395	0.007347539	0	0.018237082	0.005021845	0.01883121	0.013939225	0.015101178	0	0	0.008047642	0.09368559	0.109843686	0.15902585	0.25825801	0.06854732	0.04739786	0.10579212	0.026553372	0.04347826	0.03947888
sister	0.004738214	0.108342364	0.017414523	0.020669699	0	0	0.011475786	0.052238416	0	0	0	0.01216471	0	0.005970862	0	0.019538883	0.032219954	0	0.03352972	0.039789908	0	0	0	0	0.2854044	0.08140837	0.004894044	0.14556703	0	0	0	0	0	0.00627707	0	0	0	0.019264111	0	0.037474237	0	0	0	0	0	0	0	0	0.013159626
tongue	0.004738214	0.05652645	0.040633887	0.00413394	0.039123632	0.043946385	0.13770944	0.03134305	0	0.03805175	0.030332137	0.018247066	0.010823682	0.005970862	0.033883538	0.039077766	0.010739985	0.010179153	0.071849406	0.031831928	0.018397007	0	0	0.02165721	0.017124265	0.010176046	0.019576175	0.045489695	0.045841187	0.014695077	0	0.04863222	0.045196604	0.02510828	0.02787845	0	0	0.019264111	0.048285853	0.032789957	0.038022812	0.013630788	0.04998542	0.010545742	0.02369893	0.02644803	0.026553372	0.02173913	0.013159626
farewell	0.08528785	0.0376843	0	0	0.039123632	0	0.045903143	0.010447683	0	0.0456621	0.05055356	0	0.027059205	0	0	0	0	0	0.03831968	0	0.006132336	0	0	0.060640186	0.09132941	0.025440114	0.009788088	0.009097939	0.066215046	0.022042615	0	0.030395137	0.01004369	0.00627707	0	0.030202355	0	0	0.016095284	0.009368559	0.016899029	0.022717979	0.045819968	0.06327445	0.028438715	0	0	0	0
send	0.061596777	0.014131612	0.005804841	0.033071518	0.039123632	0.08789277	0.022951571	0.020895366	0	0.0456621	0.055608917	0.01216471	0.021647364	0.02985431	0.033883538	0.019538883	0	0	0.00478996	0.015915964	0.024529343	0.025233408	0.033400133	0.017325768	0.03424853	0.040704183	0.004894044	0.031842787	0.01018693	0.05878031	0.03187759	0.036474165	0	0.00627707	0.009292817	0	0.005834646	0	0.008047642	0.018737119	0.06337135	0.059066746	0.045819968	0.06854732	0.02369893	0	0.07966012	0	0.026319252
sword	0.028429283	0.098921284	0.06965809	0.00826788	0	0	0.07459261	0.005223841	0.030988535	0.0304414	0.02527678	0.01216471	0.09741314	0.08359207	0.06292657	0.019538883	0	0.020358305	0.00957992	0	0.006132336	0.050466817	0	0.017325768	0	0.025440114	0	0.013646909	0.03056079	0.05878031	0	0.0668693	0.03013107	0.01255414	0.004646408	0	0	0	0.008047642	0.018737119	0.004224757	0	0.004165452	0	0.042658072	0	0	0	0
pleasure	0.014214641	0.01884215	0.04643873	0.041339397	0.11737089	0.10986596	0.011475786	0.010447683	0	0.00761035	0.035387494	0.030411776	0.005411841	0.011941724	0.009681011	0.019538883	0.053699926	0.03053746	0.01915984	0.023873946	0.03066168	0.050466817	0	0.047645863	0.028540442	0.015264069	0.014682132	0.031842787	0.015280395	0.05143277	0.015938794	0.04863222	0.015065535	0.11298726	0.02323204	0.07550589	0.023338584	0.038528223	0.048285853	0.028105678	0.021123786	0.045435958	0.016661808	0.015818613	0.014219358	0.02644803	0	0	0.026319252
seen	0.033167496	0.01884215	0.05224357	0.024803638	0	0	0.09754418	0.04179073	0.0464828	0.0304414	0.035387494	0.042576484	0.037882887	0.035825174	0.029043032	0.039077766	0.04295994	0.020358305	0.028739762	0.039789908	0.036794014	0.050466817	0	0.047645863	0.03424853	0.010176046	0.03915235	0.018195879	0.015280395	0.066127844	0.03187759	0.018237082	0.02008738	0.07532484	0.032524858	0.015101178	0.005834646	0	0.024142927	0.023421397	0.04647233	0.03180517	0.054150872	0.015818613	0.04739786	0.02644803	0.026553372	0	0.052638505
found	0.028429283	0.028263224	0.05224357	0.082678795	0.039123632	0.021973193	0.063116826	0.020895366	0.06197707	0	0.010110713	0.018247066	0.037882887	0.02985431	0.043564547	0	0.02147997	0.020358305	0.023949802	0.039789908	0.012264672	0	0	0.004331442	0.017124265	0.03561616	0.02447022	0.018195879	0.035654254	0.10286554	0.03187759	0.054711245	0.03013107	0.03138535	0.0557569	0.12080942	0	0.077056445	0.03219057	0.014052839	0.021123786	0.03180517	0.037489064	0.026364356	0.009479571	0	0.03983006	0.02173913	0.03947888
eye	0.004738214	0.028263224	0.040633887	0.024803638	0.11737089	0.19775873	0.12049575	0.052238416	0.07747134	0.106544904	0	0.030411776	0.010823682	0.005970862	0.024202527	0.058616646	0.032219954	0.03053746	0.023949802	0.04774789	0.024529343	0.12616704	0.033400133	0.030320093	0.022832353	0.015264069	0.06851661	0	0.015280395	0.022042615	0.12751035	0	0	0	0.06040331	0.06040471	0.040842522	0.057792332	0.06438114	0.056211356	0.04224757	0.040892363	0.08747449	0.005272871	0.0331785	0	0.09293681	0.02173913	0.03947888
alas	0.042643923	0.051815912	0.011609683	0.00413394	0	0	0.011475786	0.09925299	0.015494267	0.00761035	0.02527678	0.006082355	0.016235523	0.005970862	0	0.019538883	0	0.04071661	0.057479523	0.007957982	0.049058687	0	0	0.09096028	0.06278897	0.015264069	0.058728527	0.06368557	0.05093465	0.066127844	0.015938794	0.079027355	0.035152916	0.03766242	0.004646408	0	0.005834646	0	0	0.032789957	0.038022812	0.027261576	0.012496355	0.021091484	0.004739786	0.07934409	0.13276686	0.02173913	0
sent	0.02369107	0.047105376	0.023219366	0.016535759	0	0.021973193	0.01721368	0.015671525	0.015494267	0.0608828	0.005055356	0.072988264	0.04870657	0.02985431	0.07260758	0	0	0.03053746	0.00957992	0.031831928	0.018397007	0.100933634	0	0.012994326	0	0.030528137	0.014682132	0.013646909	0.05093465	0.05143277	0.03187759	0.054711245	0	0.01255414	0.013939225	0	0.005834646	0.019264111	0.03219057	0.042158514	0.04224757	0.049979553	0.008330904	0.042182967	0.0331785	0.02644803	0.026553372	0	0.013159626
news	0	0.01884215	0.017414523	0.037205458	0	0	0.063116826	0.03656689	0.030988535	0.00761035	0	0	0.016235523	0.023883449	0.004840505	0.019538883	0.010739985	0.020358305	0.057479523	0.063663855	0.012264672	0	0	0.025988651	0.028540442	0.05596825	0.03915235	0.059136607	0.03056079	0.022042615	0	0.04863222	0.005021845	0.00627707	0	0	0	0	0	0.037474237	0.012674271	0.018174384	0.004165452	0.06327445	0.0331785	0	0	0	0
reason	0.004738214	0.023552688	0.12190167	0.028937578	0	0.043946385	0.028689465	0.005223841	0.0464828	0.0304414	0.030332137	0.06690591	0.037882887	0.10150465	0	0.039077766	0.04295994	0.091612376	0.03831968	0.007957982	0.07358803	0	0	0.034651536	0.022832353	0.08649639	0.0783047	0.00454897	0.03056079	0.014695077	0	0.030395137	0.055240296	0.03766242	0.15333147	0.015101178	0.07001575	0.115584664	0.04023821	0.056211356	0.016899029	0.013630788	0.012496355	0	0	0	0.013276686	0.02173913	0
spirit	0.02369107	0.0376843	0	0.024803638	0.2738654	0	0.06885472	0.03134305	0.07747134	0	0.15671603	0.09731768	0.05411841	0.10150465	0.038724042	0.058616646	0.04295994	0.06107492	0.04310964	0.05570587	0.042926352	0	0	0.038982976	0.017124265	0.1577287	0.034258306	0.045489695	0.01018693	0.04408523	0	0.006079027	0.03013107	0.00627707	0.12080662	0.030202355	0.052511815	0.115584664	0.016095284	0.023421397	0.012674271	0.045435958	0.020827258	0.005272871	0.018959142	0	0.026553372	0.04347826	0.06579813
sight	0.018952854	0	0.081267774	0.00413394	0.19561815	0.043946385	0.040165253	0.047014575	0.0464828	0.053272452	0.04044285	0.02432942	0.05953025	0.023883449	0.033883538	0.058616646	0.04295994	0.04071661	0.03352972	0.09549578	0.049058687	0.050466817	0.06680027	0.04331442	0.039956618	0.020352092	0.019576175	0.07733248	0.06112158	0.03673769	0.047816385	0.030395137	0.06026214	0.06904777	0.0557569	0.030202355	0.040842522	0.038528223	0.016095284	0.014052839	0.025348542	0.036348768	0.012496355	0.021091484	0.02369893	0.05289606	0.03983006	0.08695652	0.092117384
grief	0.02369107	0.051815912	0.1973646	0.033071518	0.039123632	0.06591958	0.063116826	0.010447683	0	0	0.010110713	0.006082355	0.016235523	0.005970862	0.014521516	0.039077766	0.0751799	0.06107492	0.00478996	0.039789908	0.006132336	0.050466817	0.06680027	0.004331442	0.022832353	0.005088023	0.004894044	0.022744847	0.05093465	0.05143277	0.12751035	0.030395137	0.14061166	0.04393949	0.009292817	0.030202355	0.005834646	0.26969755	0.088524066	0.00468428	0.008449514	0.004543596	0.06664723	0.005272871	0.014219358	0.05289606	0.06638343	0	0.013159626
fly	0.05212035	0.01884215	0.05224357	0.028937578	0.19561815	0.19775873	0.005737893	0.020895366	0.030988535	0.053272452	0.055608917	0.042576484	0.037882887	0.1253881	0.038724042	0.058616646	0.02147997	0.020358305	0.014369881	0.039789908	0.012264672	0.025233408	0	0.008662884	0.005708088	0.066144295	0.014682132	0.018195879	0.03056079	0.04408523	0	0.018237082	0.015065535	0.04393949	0.02323204	0.015101178	0.011669292	0	0.04023821	0.023421397	0.14364174	0.090871915	0.07497813	0.015818613	0.09005593	0	0.013276686	0	0.013159626
happy	0.033167496	0.0376843	0.06385326	0.045473337	0.039123632	0.043946385	0.10328207	0.03656689	0.015494267	0.053272452	0.010110713	0.01216471	0.021647364	0.035825174	0.004840505	0	0	0.010179153	0.00478996	0.015915964	0.03066168	0.050466817	0.06680027	0.017325768	0.06278897	0.030528137	0.009788088	0.027293818	0.025467325	0.022042615	0.111571565	0.018237082	0	0.00627707	0	0.015101178	0.005834646	0.019264111	0.008047642	0.018737119	0.012674271	0.009087192	0.037489064	0.052728713	0.018959142	0	0.03983006	0.02173913	0.013159626
trust	0.033167496	0.047105376	0.011609683	0.041339397	0.078247264	0	0.028689465	0.026119208	0.015494267	0.053272452	0.02527678	0.030411776	0.032471046	0.035825174	0.038724042	0.058616646	0.010739985	0	0.00478996	0.015915964	0.05519102	0	0	0.02165721	0.028540442	0.061056275	0.044046395	0.036391757	0.05093465	0.022042615	0.015938794	0.0668693	0.005021845	0.01255414	0	0.015101178	0.005834646	0	0.03219057	0.056211356	0.016899029	0.018174384	0.008330904	0.036910098	0.009479571	0	0.013276686	0.04347826	0.013159626
brave	0.042643923	0.01884215	0.017414523	0.020669699	0	0	0.005737893	0.026119208	0	0.02283105	0.05055356	0.036494132	0.005411841	0.011941724	0.043564547	0.058616646	0.010739985	0	0.04310964	0.031831928	0.018397007	0	0	0.004331442	0	0.050880227	0.009788088	0.009097939	0.015280395	0.007347539	0	0.012158055	0	0	0	0	0	0	0	0	0.04224757	0.1090463	0.029158162	0.13182178	0.066357	0	0.013276686	0	0.03947888
run	0.028429283	0.042394836	0.017414523	0.062009096	0	0.021973193	0.022951571	0.047014575	0	0.0152207	0.020221425	0.036494132	0.016235523	0.017912587	0.014521516	0.019538883	0.010739985	0.010179153	0.01915984	0.007957982	0.03066168	0.07570022	0.06680027	0.004331442	0.022832353	0.025440114	0.019576175	0.031842787	0.086588904	0.029390154	0	0.012158055	0.03013107	0.05649363	0.041817676	0.10570825	0.005834646	0	0.056333493	0.046842795	0.054921843	0.027261576	0.054150872	0.052728713	0.07583657	0.07934409	0.053106744	0.08695652	0.052638505
pardon	0.018952854	0.070658065	0.023219366	0.020669699	0	0.043946385	0.040165253	0.03134305	0	0.06849315	0.04044285	0.018247066	0.05411841	0	0	0	0	0	0.06705944	0.015915964	0.036794014	0	0	0.02165721	0.005708088	0.005088023	0.04894044	0.018195879	0.08149544	0	0	0.02431611	0.005021845	0	0	0	0	0	0.008047642	0.028105678	0.021123786	0.03180517	0.029158162	0.036910098	0.028438715	0	0	0	0.013159626
marry	0.018952854	0.014131612	0	0.053741217	0	0	0	0.010447683	0.015494267	0	0.010110713	0.006082355	0	0	0	0	0	0	0.00478996	0.007957982	0.042926352	0	0	0.08662884	0.045664705	0.015264069	0.0783047	0.027293818	0.02037386	0	0	0.018237082	0	0	0	0	0	0	0	0.051527075	0.004224757	0.004543596	0.020827258	0.05800158	0.018959142	0	0.013276686	0	0
alone	0.042643923	0.032973763	0.040633887	0.012401819	0.19561815	0.021973193	0.080330506	0.047014575	0.06197707	0.11415525	0.010110713	0.02432942	0.027059205	0.005970862	0.038724042	0.019538883	0	0.04071661	0.03831968	0.015915964	0.036794014	0.050466817	0.06680027	0.025988651	0.022832353	0.020352092	0.02447022	0.018195879	0.025467325	0.05143277	0.047816385	0.012158055	0.08034952	0.04393949	0.12545303	0.06040471	0.11085828	0.057792332	0.06438114	0.028105678	0.021123786	0.004543596	0.012496355	0.036910098	0.004739786	0.07934409	0.013276686	0.04347826	0.07895776
worthy	0.009476427	0.0753686	0.04643873	0.00826788	0	0	0.040165253	0.005223841	0.06197707	0.02283105	0.060664274	0.12772946	0.10282498	0.05373776	0.029043032	0.058616646	0.02147997	0.050895765	0.057479523	0.007957982	0.024529343	0	0.033400133	0.025988651	0.079913236	0.061056275	0.08319875	0.022744847	0.066215046	0.04408523	0	0.018237082	0.01004369	0.00627707	0	0.030202355	0.005834646	0.019264111	0	0.014052839	0.012674271	0.018174384	0	0.005272871	0.004739786	0	0	0	0.013159626
matter	0.037905708	0.023552688	0.011609683	0.049607277	0	0	0	0.07313378	0	0.03805175	0.020221425	0.02432942	0	0.005970862	0	0	0	0.06107492	0.057479523	0.007957982	0.07358803	0.100933634	0.06680027	0.051977303	0.06278897	0.025440114	0.029364264	0.027293818	0.025467325	0.014695077	0.015938794	0	0.01004369	0.02510828	0.013939225	0.015101178	0.005834646	0	0.008047642	0.028105678	0.025348542	0.018174384	0.012496355	0.015818613	0.009479571	0.05289606	0.013276686	0	0
lee	0.04738214	0.032973763	0.034829047	0.020669699	0.078247264	0.021973193	0.022951571	0.015671525	0.07747134	0.02283105	0.035387494	0.018247066	0.021647364	0.011941724	0.043564547	0.039077766	0.053699926	0.04071661	0.057479523	0.079579815	0.006132336	0	0	0.056308746	0.022832353	0.050880227	0.058728527	0.009097939	0.06112158	0.03673769	0	0.04255319	0.01004369	0.02510828	0	0	0.005834646	0	0.008047642	0.046842795	0.033798058	0.040892363	0.012496355	0.015818613	0.052137643	0	0.026553372	0.02173913	0.06579813
hell	0.014214641	0.032973763	0.017414523	0.00413394	0.11737089	0.021973193	0.022951571	0.005223841	0.015494267	0.02283105	0.04044285	0.018247066	0.010823682	0.05970862	0.009681011	0.09769441	0.02147997	0.010179153	0.00957992	0.039789908	0.036794014	0.050466817	0.16700067	0.02165721	0.017124265	0.025440114	0.009788088	0.022744847	0.10696277	0.007347539	0.015938794	0.030395137	0.1456335	0.08160191	0.09292816	0.06040471	0.040842522	0.038528223	0.048285853	0.018737119	0.04647233	0.3544005	0.091639936	0	0.042658072	0	0	0	0
hence	0.05212035	0.01884215	0.029024206	0.00826788	0.039123632	0.043946385	0.03442736	0.020895366	0.015494267	0.0304414	0.010110713	0.006082355	0.010823682	0.035825174	0.019362021	0	0.010739985	0	0.03352972	0.007957982	0.012264672	0.025233408	0.06680027	0.012994326	0.022832353	0.020352092	0.014682132	0.036391757	0.035654254	0.03673769	0	0.04863222	0	0	0.013939225	0.015101178	0.011669292	0.019264111	0.016095284	0.00468428	0.012674271	0.1090463	0.07081268	0.052728713	0.07583657	0	0.026553372	0	0
under	0.018952854	0.014131612	0.017414523	0.041339397	0	0.043946385	0	0.026119208	0.06197707	0	0.04044285	0.030411776	0.005411841	0.02985431	0.033883538	0	0.032219954	0.03053746	0.00478996	0.023873946	0.006132336	0.025233408	0.033400133	0.012994326	0.051372796	0.015264069	0.019576175	0.059136607	0.015280395	0.04408523	0	0.012158055	0.01004369	0.01255414	0.02323204	0.015101178	0	0.077056445	0	0.07026419	0.025348542	0.018174384	0.016661808	0.010545742	0.04739786	0.02644803	0	0	0.06579813
proud	0.004738214	0.032973763	0.05224357	0.00413394	0.039123632	0.043946385	0.045903143	0.020895366	0.0464828	0.0152207	0.055608917	0.018247066	0.027059205	0.02985431	0.014521516	0	0.08591988	0.04071661	0.028739762	0.031831928	0.018397007	0.025233408	0.1002004	0.004331442	0.005708088	0.03561616	0.014682132	0.022744847	0.056028116	0.08082292	0.03187759	0.012158055	0.025109226	0.01883121	0	0.030202355	0.011669292	0.019264111	0.016095284	0.028105678	0.021123786	0.022717979	0.058316324	0.015818613	0.02369893	0	0	0.02173913	0.03947888
pain	0.018952854	0.014131612	0.06965809	0.00413394	0.078247264	0.13183916	0.005737893	0.010447683	0	0.00761035	0.020221425	0.018247066	0.010823682	0.017912587	0.014521516	0.058616646	0.032219954	0.111970685	0.071849406	0.039789908	0.024529343	0	0	0.02165721	0.005708088	0.015264069	0.014682132	0.013646909	0.02037386	0.014695077	0.06375518	0.012158055	0.2561141	0.17575796	0.037171267	0.06040471	0.05834646	0.038528223	0.12071463	0.014052839	0.008449514	0.022717979	0.041654516	0.026364356	0.02369893	0	0.07966012	0	0.026319252
seem	0.02369107	0.009421075	0.04643873	0.020669699	0.039123632	0.043946385	0.011475786	0.020895366	0.015494267	0.00761035	0.035387494	0.01216471	0.005411841	0.023883449	0.019362021	0	0.032219954	0.020358305	0.00957992	0.031831928	0.024529343	0	0.06680027	0.004331442	0.017124265	0.066144295	0.034258306	0.027293818	0.045841187	0.08082292	0.03187759	0.04255319	0.04017476	0.10671019	0.04646408	0.06040471	0.09335434	0.057792332	0.07242878	0.032789957	0.012674271	0.009087192	0.029158162	0.005272871	0.018959142	0.05289606	0.013276686	0.04347826	0.03947888
worth	0.018952854	0.06123699	0.08707262	0.020669699	0.039123632	0	0.03442736	0.026119208	0.0464828	0.0152207	0.0808857	0.06690591	0.06494209	0.047766898	0.043564547	0.058616646	0.10739985	0.050895765	0.06705944	0.05570587	0.012264672	0	0.1002004	0.017325768	0.045664705	0.045792203	0.03915235	0.031842787	0.005093465	0.03673769	0.015938794	0.030395137	0.015065535	0.01255414	0.009292817	0.09060707	0.011669292	0.019264111	0.04023821	0.060895633	0.029573299	0.018174384	0.029158162	0.021091484	0.018959142	0.07934409	0.013276686	0.06521739	0
need	0.05212035	0.032973763	0.05224357	0.037205458	0	0.021973193	0.022951571	0.015671525	0	0.00761035	0.02527678	0.006082355	0.016235523	0.035825174	0.009681011	0.039077766	0.032219954	0.03053746	0.04310964	0.015915964	0.018397007	0	0.033400133	0.008662884	0.051372796	0.025440114	0.029364264	0.031842787	0.02037386	0.04408523	0.015938794	0.030395137	0	0.01255414	0.02323204	0.030202355	0.023338584	0	0.016095284	0	0.012674271	0.045435958	0.020827258	0.026364356	0.018959142	0.02644803	0.013276686	0	0
fathers	0.075811416	0.014131612	0.005804841	0.00413394	0.078247264	0	0.028689465	0.13581988	0	0.0456621	0.005055356	0	0.005411841	0.047766898	0.014521516	0.07815553	0.04295994	0	0.028739762	0.015915964	0.006132336	0.025233408	0	0.056308746	0.017124265	0	0	0.00454897	0.091682374	0.007347539	0.015938794	0.036474165	0.02008738	0	0.004646408	0	0	0	0	0.023421397	0.016899029	0.013630788	0.058316324	0.031637225	0.042658072	0.02644803	0	0	0
answer	0.009476427	0.032973763	0	0.00413394	0	0	0.028689465	0.026119208	0.030988535	0.0152207	0	0.006082355	0.021647364	0.02985431	0.004840505	0	0	0.03053746	0.07663936	0.015915964	0.049058687	0	0	0.017325768	0.022832353	0.010176046	0.09788088	0.022744847	0.015280395	0	0	0.012158055	0	0	0.004646408	0	0.005834646	0	0	0.018737119	0.016899029	0.013630788	0	0.010545742	0.014219358	0	0	0	0
each	0.02369107	0.014131612	0.10448714	0.037205458	0	0.19775873	0.03442736	0.015671525	0.17043693	0.03805175	0.055608917	0.018247066	0.016235523	0.023883449	0.067767076	0.019538883	0.1503598	0.050895765	0.028739762	0.13528569	0	0.050466817	0.06680027	0	0.005708088	0.015264069	0.019576175	0	0.025467325	0.029390154	0.015938794	0.02431611	0.07532767	0.08787898	0.14403866	0.10570825	0.11085828	0.038528223	0.088524066	0.032789957	0.016899029	0.07724113	0.020827258	0.005272871	0.042658072	0.02644803	0.053106744	0.02173913	0.052638505
charge	0.037905708	0.023552688	0.023219366	0.049607277	0	0	0.01721368	0.020895366	0.0464828	0.0152207	0.045498203	0.042576484	0.043294728	0.08359207	0.10165061	0.019538883	0	0.010179153	0.014369881	0.007957982	0.012264672	0.025233408	0.033400133	0.017325768	0.017124265	0.07123232	0.02447022	0.036391757	0.02037386	0.04408523	0	0.036474165	0.025109226	0	0.004646408	0	0	0.019264111	0.016095284	0.037474237	0.004224757	0.045435958	0.004165452	0.031637225	0.018959142	0	0	0	0.013159626
gentle	0.080549635	0.032973763	0.017414523	0.024803638	0.039123632	0.06591958	0.011475786	0.020895366	0	0.08371385	0.010110713	0	0	0.011941724	0.004840505	0	0.010739985	0	0.028739762	0.039789908	0.03066168	0	0	0.008662884	0	0.010176046	0.029364264	0	0.03056079	0.05143277	0	0.04255319	0.005021845	0	0	0	0	0	0.016095284	0.014052839	0	0.009087192	0.045819968	0.13182178	0	0	0.013276686	0	0.03947888
service	0.028429283	0.032973763	0	0.037205458	0	0.021973193	0.01721368	0.020895366	0	0.0304414	0.015166068	0.06690591	0.086589456	0.035825174	0.014521516	0	0	0.020358305	0.028739762	0	0.024529343	0	0	0.025988651	0.051372796	0.09667243	0.004894044	0.054587636	0.015280395	0.022042615	0	0.006079027	0.005021845	0.02510828	0.004646408	0	0	0.019264111	0.008047642	0.042158514	0.025348542	0.027261576	0.012496355	0.005272871	0.014219358	0	0	0	0
kiss	0.033167496	0.047105376	0	0.012401819	0	0.10986596	0	0.03656689	0	0.03805175	0.015166068	0	0.005411841	0.005970862	0	0	0	0	0.03831968	0.04774789	0.06132336	0	0	0.025988651	0.011416176	0.010176046	0.02447022	0.013646909	0.03056079	0.007347539	0	0	0.025109226	0.01255414	0.013939225	0	0.005834646	0	0.008047642	0.08431703	0.012674271	0.027261576	0.037489064	0.026364356	0.014219358	0	0	0.02173913	0.026319252
half	0.02369107	0.01884215	0.029024206	0.020669699	0	0	0.028689465	0.026119208	0.030988535	0.00761035	0	0.018247066	0.010823682	0.011941724	0.009681011	0.058616646	0.04295994	0.010179153	0.00478996	0.015915964	0.036794014	0.07570022	0	0.02165721	0.039956618	0.005088023	0.058728527	0	0.025467325	0.007347539	0.015938794	0.04255319	0.01004369	0.01255414	0	0.07550589	0	0.019264111	0	0.023421397	0.04224757	0.049979553	0.04998542	0.036910098	0.04739786	0	0.026553372	0.02173913	0
FALSE	0.014214641	0.042394836	0.06385326	0	0.11737089	0.06591958	0.06885472	0	0.06197707	0.00761035	0.030332137	0.006082355	0.027059205	0.02985431	0.009681011	0	0.010739985	0.091612376	0.014369881	0.039789908	0.012264672	0	0	0.02165721	0.017124265	0.040704183	0.009788088	0.018195879	0.056028116	0.029390154	0.015938794	0.079027355	0.015065535	0	0.018585633	0	0.011669292	0.019264111	0.03219057	0.014052839	0.029573299	0.022717979	0.012496355	0.005272871	0.014219358	0	0.13276686	0	0
past	0	0.023552688	0.017414523	0.024803638	0.039123632	0.021973193	0.03442736	0.052238416	0.17043693	0.03805175	0.045498203	0.054741196	0.086589456	0.08956293	0.08228859	0	0.10739985	0.050895765	0.01915984	0.023873946	0.006132336	0.050466817	0	0.017325768	0.03424853	0.07632034	0.019576175	0.036391757	0.02037386	0.029390154	0.015938794	0.018237082	0.08537137	0.0627707	0.05111049	0	0.09918898	0.19264111	0.056333493	0.018737119	0.025348542	0.03180517	0.004165452	0.015818613	0.014219358	0.02644803	0.026553372	0.02173913	0.026319252
justice	0.004738214	0.0376843	0.034829047	0.090946674	0	0	0.011475786	0.005223841	0	0.00761035	0.04044285	0.054741196	0.14611971	0.11941724	0.009681011	0.019538883	0.010739985	0.04071661	0.01915984	0	0.006132336	0	0.033400133	0.004331442	0.022832353	0.07123232	0.004894044	0.050038666	0.015280395	0.03673769	0.015938794	0.030395137	0.1004369	0.00627707	0.032524858	0.030202355	0.16337009	0.038528223	0.024142927	0	0.016899029	0.009087192	0	0.010545742	0.028438715	0	0	0.02173913	0.013159626
loved	0.009476427	0.032973763	0.017414523	0.00826788	0.11737089	0	0.022951571	0.057462256	0.07747134	0.03805175	0.010110713	0.030411776	0.016235523	0.017912587	0.10165061	0.019538883	0.032219954	0.03053746	0.014369881	0.0875378	0	0.025233408	0	0.008662884	0.051372796	0.020352092	0.009788088	0.027293818	0.015280395	0.007347539	0.12751035	0.02431611	0.005021845	0	0	0.015101178	0	0.038528223	0.04023821	0.009368559	0.029573299	0.004543596	0	0	0.004739786	0	0.06638343	0.04347826	0.026319252
mad	0	0.047105376	0.011609683	0.024803638	0	0	0.005737893	0.020895366	0.015494267	0.0608828	0.005055356	0	0	0.02985431	0	0	0	0.020358305	0.03352972	0.007957982	0.05519102	0.025233408	0	0.008662884	0	0.025440114	0.004894044	0.018195879	0.025467325	0	0	0	0.015065535	0.01883121	0.004646408	0.015101178	0.005834646	0.057792332	0.008047642	0.032789957	0.054921843	0.027261576	0.08330903	0.11073029	0.028438715	0	0.013276686	0	0
content	0.033167496	0.01884215	0.040633887	0.037205458	0.078247264	0.021973193	0.040165253	0.005223841	0	0.02283105	0.005055356	0.01216471	0.005411841	0	0	0.019538883	0.032219954	0.010179153	0.03831968	0.007957982	0.049058687	0.025233408	0.033400133	0.008662884	0.005708088	0	0.029364264	0.018195879	0.035654254	0.05878031	0.03187759	0.006079027	0.015065535	0.00627707	0.009292817	0	0	0	0.016095284	0.037474237	0.008449514	0.009087192	0.012496355	0.015818613	0.004739786	0.02644803	0.013276686	0.06521739	0
youth	0.061596777	0.08007914	0.005804841	0.020669699	0.039123632	0.021973193	0.03442736	0.04179073	0.0464828	0.0152207	0.005055356	0	0	0.011941724	0.009681011	0.11723329	0	0.020358305	0.014369881	0.023873946	0.012264672	0.025233408	0	0.02165721	0	0.005088023	0.004894044	0.013646909	0.03056079	0.066127844	0.19126554	0.018237082	0	0.01255414	0	0	0	0.019264111	0.008047642	0.023421397	0.012674271	0.004543596	0.004165452	0	0.004739786	0	0	0	0.013159626
command	0.004738214	0.051815912	0.023219366	0.020669699	0	0.043946385	0.07459261	0.010447683	0.030988535	0.03805175	0.05055356	0.036494132	0.037882887	0.041796036	0.08712909	0.019538883	0.053699926	0.010179153	0.028739762	0.031831928	0.006132336	0.025233408	0	0.008662884	0	0.066144295	0.004894044	0.027293818	0.015280395	0.014695077	0	0.07294833	0.015065535	0.02510828	0.018585633	0.015101178	0.035007875	0.019264111	0.024142927	0.028105678	0.012674271	0.018174384	0.012496355	0.005272871	0.014219358	0	0.013276686	0	0
time	0.04738214	0	0.034829047	0.020669699	0.078247264	0.021973193	0.022951571	0.010447683	0.015494267	0.00761035	0.045498203	0.01216471	0.010823682	0.023883449	0.024202527	0.039077766	0	0.06107492	0.00957992	0.023873946	0.012264672	0.025233408	0.033400133	0.030320093	0.074205145	0.030528137	0.019576175	0.018195879	0.005093465	0.014695077	0.047816385	0.02431611	0.01004369	0	0.004646408	0	0.011669292	0.057792332	0.024142927	0.009368559	0.033798058	0.013630788	0.033323616	0.015818613	0.02369893	0.02644803	0.03983006	0.04347826	0.07895776
above	0.009476427	0.06123699	0.017414523	0.041339397	0	0.021973193	0.011475786	0.005223841	0.015494267	0.00761035	0.02527678	0.030411776	0.05953025	0.05373776	0.019362021	0.019538883	0.02147997	0.03053746	0.00957992	0.04774789	0.018397007	0.050466817	0.06680027	0.02165721	0.039956618	0.020352092	0.029364264	0.027293818	0.005093465	0.014695077	0.047816385	0.036474165	0.015065535	0.03138535	0.0557569	0.045303535	0.023338584	0.077056445	0.048285853	0	0.008449514	0.018174384	0.004165452	0	0.0331785	0	0.026553372	0.02173913	0.06579813
together	0.056858566	0.042394836	0.017414523	0.066143036	0	0.043946385	0.005737893	0.03134305	0	0.0152207	0.030332137	0.018247066	0.021647364	0.011941724	0.024202527	0.058616646	0.032219954	0	0.03352972	0.039789908	0.012264672	0	0	0.047645863	0.022832353	0.045792203	0.034258306	0.00454897	0.005093465	0.007347539	0	0.012158055	0.01004369	0.01255414	0.04646408	0.015101178	0.011669292	0	0.008047642	0.018737119	0.038022812	0.022717979	0.02499271	0.031637225	0.02369893	0	0.013276686	0.02173913	0
told	0.028429283	0.028263224	0.005804841	0.082678795	0	0	0.01721368	0.07835762	0.015494267	0.053272452	0.010110713	0.042576484	0.037882887	0	0.004840505	0.019538883	0	0.03053746	0.028739762	0.023873946	0.07358803	0	0	0.038982976	0.028540442	0.020352092	0.029364264	0.009097939	0.035654254	0.007347539	0.047816385	0.04255319	0	0.07532484	0	0	0	0	0.016095284	0.009368559	0.016899029	0.027261576	0.004165452	0.021091484	0.018959142	0.02644803	0.026553372	0	0.013159626
kill	0.075811416	0.09421075	0.005804841	0.00413394	0	0.021973193	0.028689465	0	0.030988535	0	0.045498203	0	0.027059205	0.005970862	0.004840505	0.019538883	0	0	0.00957992	0.023873946	0	0	0.033400133	0.008662884	0.011416176	0.015264069	0	0	0.07130851	0.007347539	0.03187759	0.04255319	0.025109226	0.02510828	0.009292817	0.045303535	0.011669292	0	0.024142927	0	0.025348542	0.022717979	0.020827258	0.005272871	0.085316144	0.05289606	0.053106744	0	0.013159626
doubt	0.009476427	0.009421075	0.029024206	0.028937578	0	0.021973193	0.051641036	0.04179073	0	0.00761035	0.02527678	0.04865884	0.021647364	0.05373776	0.014521516	0	0	0.020358305	0.062269483	0.007957982	0.012264672	0	0	0.017325768	0.028540442	0.03561616	0.044046395	0.027293818	0.066215046	0.066127844	0.015938794	0.018237082	0.055240296	0.00627707	0.004646408	0	0.02917323	0	0	0.018737119	0.021123786	0	0.008330904	0.021091484	0.004739786	0.05289606	0.013276686	0	0.013159626
least	0.004738214	0.0376843	0.034829047	0.041339397	0	0	0.01721368	0.04179073	0	0.0152207	0.02527678	0.02432942	0.037882887	0.05970862	0.024202527	0.019538883	0.032219954	0.020358305	0.014369881	0.031831928	0	0.025233408	0	0.025988651	0.028540442	0.025440114	0.019576175	0.018195879	0.035654254	0.03673769	0.015938794	0	0.03013107	0.05649363	0.0557569	0.16611296	0.07001575	0.115584664	0.04023821	0.00468428	0.008449514	0.03180517	0.02499271	0.036910098	0.0331785	0.05289606	0.013276686	0.06521739	0
women	0.033167496	0.051815912	0.017414523	0	0	0.021973193	0.028689465	0.057462256	0.0464828	0	0.05055356	0.01216471	0.005411841	0	0.009681011	0.019538883	0	0.010179153	0.03352972	0.015915964	0.06132336	0.025233408	0	0.04331442	0.06849706	0.040704183	0.044046395	0.054587636	0.005093465	0.014695077	0.015938794	0.006079027	0.015065535	0.00627707	0.004646408	0.030202355	0	0	0.016095284	0.032789957	0.07182087	0.018174384	0.045819968	0.031637225	0.02369893	0.05289606	0.03983006	0	0.026319252
neither	0.033167496	0.009421075	0.023219366	0.016535759	0	0	0.03442736	0.020895366	0	0.03805175	0.010110713	0.036494132	0.016235523	0	0.009681011	0	0.010739985	0.010179153	0.00957992	0.015915964	0.03066168	0	0	0.038982976	0.028540442	0.005088023	0.029364264	0.036391757	0.04074772	0.022042615	0	0	0.01004369	0.01883121	0.009292817	0.045303535	0.040842522	0	0.016095284	0.11242271	0.050697085	0.009087192	0.041654516	0.021091484	0.014219358	0	0.026553372	0.10869565	0
hate	0.004738214	0.051815912	0.05224357	0.00413394	0	0.043946385	0.14344732	0.010447683	0.06197707	0.0304414	0.02527678	0.006082355	0.010823682	0.005970862	0.019362021	0.019538883	0	0.010179153	0.014369881	0.023873946	0.006132336	0	0.033400133	0	0.005708088	0.030528137	0.004894044	0.009097939	0.015280395	0.029390154	0	0.012158055	0.07532767	0.07532484	0.06040331	0.09060707	0.07001575	0.19264111	0.18509577	0.028105678	0.016899029	0.018174384	0.04998542	0.042182967	0.014219358	0	0.06638343	0	0.013159626
letter	0.014214641	0.004710537	0.005804841	0.00826788	0	0.021973193	0.005737893	0.026119208	0	0	0.02527678	0	0.037882887	0.02985431	0	0	0	0	0.10058916	0	0.006132336	0	0	0.012994326	0.028540442	0.05596825	0.02447022	0.040940728	0.005093465	0.04408523	0.015938794	0	0.005021845	0	0.004646408	0	0.005834646	0.019264111	0	0.023421397	0.050697085	0.009087192	0	0.021091484	0.018959142	0	0.07966012	0	0
late	0.014214641	0.028263224	0.029024206	0.012401819	0.11737089	0	0.022951571	0.010447683	0	0.0304414	0.02527678	0.02432942	0.04870657	0.05373776	0.024202527	0.039077766	0.02147997	0.010179153	0.01915984	0.015915964	0.006132336	0	0	0.030320093	0	0.045792203	0.014682132	0.050038666	0.056028116	0.10286554	0.015938794	0.054711245	0.015065535	0.02510828	0	0	0.011669292	0.057792332	0.008047642	0.009368559	0.012674271	0.018174384	0.012496355	0.010545742	0.018959142	0.02644803	0.026553372	0.02173913	0.026319252
just	0.009476427	0.0376843	0.05224357	0.016535759	0.15649453	0.043946385	0.011475786	0.03656689	0.030988535	0.0152207	0.04044285	0.030411776	0.021647364	0.08956293	0.029043032	0.019538883	0.032219954	0.03053746	0.00957992	0.015915964	0.012264672	0	0.033400133	0.02165721	0.022832353	0.045792203	0.009788088	0.018195879	0.03056079	0.007347539	0.03187759	0.060790274	0.035152916	0.00627707	0.037171267	0.09060707	0.081685044	0	0.024142927	0.014052839	0.008449514	0.004543596	0.016661808	0	0.014219358	0.05289606	0.07966012	0.02173913	0.013159626
business	0.014214641	0.023552688	0	0.057875156	0	0	0.005737893	0.020895366	0	0	0.010110713	0	0	0	0	0	0	0	0.023949802	0.007957982	0.018397007	0	0	0.017325768	0.028540442	0.005088023	0.009788088	0.036391757	0.015280395	0	0	0.04255319	0	0	0.004646408	0	0	0	0	0.042158514	0.029573299	0.013630788	0.004165452	0.021091484	0.014219358	0	0.026553372	0.02173913	0
serve	0.004738214	0.009421075	0	0.028937578	0	0	0	0.03134305	0.015494267	0.02283105	0.06571963	0.030411776	0.032471046	0.113446385	0.038724042	0.019538883	0.010739985	0.03053746	0.01915984	0	0.018397007	0.025233408	0.06680027	0.017325768	0.017124265	0.040704183	0.014682132	0.027293818	0.035654254	0.022042615	0.047816385	0.030395137	0.01004369	0.01883121	0.018585633	0	0.011669292	0.077056445	0.008047642	0.018737119	0.050697085	0.018174384	0.020827258	0.026364356	0.018959142	0	0.013276686	0.04347826	0
yours	0.056858566	0.009421075	0.005804841	0.045473337	0	0.043946385	0.011475786	0.03656689	0.0464828	0.03805175	0.030332137	0.042576484	0.027059205	0.023883449	0	0.039077766	0.02147997	0.020358305	0.014369881	0	0.024529343	0	0	0.02165721	0.022832353	0.020352092	0.029364264	0.027293818	0.035654254	0.014695077	0	0.030395137	0.005021845	0.00627707	0	0	0	0	0.03219057	0.051527075	0.025348542	0.027261576	0.016661808	0.021091484	0.08057636	0	0	0	0
force	0.004738214	0.01884215	0.12770651	0.020669699	0	0.043946385	0.011475786	0.020895366	0.030988535	0.0152207	0.020221425	0.04865884	0.04870657	0.035825174	0.08228859	0.039077766	0.032219954	0.04071661	0.04310964	0.04774789	0	0.07570022	0.1002004	0.004331442	0.011416176	0.020352092	0.009788088	0.018195879	0.03056079	0.066127844	0.07969397	0.036474165	0.07030583	0.05649363	0.08828176	0.06040471	0.035007875	0.057792332	0.11266699	0	0.008449514	0.018174384	0.004165452	0	0.004739786	0.02644803	0	0.04347826	0
present	0.02369107	0.009421075	0.07546294	0.028937578	0	0.021973193	0.011475786	0.047014575	0.030988535	0.02283105	0	0.060823552	0.005411841	0.017912587	0.033883538	0.019538883	0	0.03053746	0.03352972	0	0.012264672	0.025233408	0	0.008662884	0.028540442	0.015264069	0.009788088	0.027293818	0.005093465	0.05143277	0.06375518	0.04863222	0.01004369	0.01255414	0.02323204	0.015101178	0.023338584	0	0	0.023421397	0	0.022717979	0	0.010545742	0.014219358	0.02644803	0.013276686	0.02173913	0.013159626
thyself	0.033167496	0.065947525	0.005804841	0.00413394	0.039123632	0.043946385	0.051641036	0.026119208	0.030988535	0.02283105	0.010110713	0.006082355	0.005411841	0.035825174	0.029043032	0	0	0.020358305	0.00478996	0	0.018397007	0	0	0.04331442	0.011416176	0.020352092	0.029364264	0.027293818	0.015280395	0.022042615	0.03187759	0.018237082	0.1004369	0.00627707	0.037171267	0.07550589	0.011669292	0	0.088524066	0.014052839	0.008449514	0.036348768	0.020827258	0.010545742	0.009479571	0.02644803	0.026553372	0.10869565	0
company	0.033167496	0.0376843	0	0.049607277	0	0	0	0.04179073	0	0.00761035	0.010110713	0.006082355	0	0	0	0	0	0.03053746	0.014369881	0.015915964	0.09198504	0	0	0.099623166	0.03424853	0.005088023	0.02447022	0.013646909	0.06112158	0	0.015938794	0.006079027	0.005021845	0.01255414	0	0	0.005834646	0	0	0.046842795	0.04224757	0.013630788	0.012496355	0.026364356	0.014219358	0	0	0.02173913	0.026319252
hard	0.018952854	0.028263224	0.034829047	0.016535759	0	0.021973193	0.011475786	0.005223841	0	0.0608828	0.005055356	0.036494132	0.027059205	0.011941724	0.019362021	0.019538883	0.010739985	0.020358305	0.03831968	0.063663855	0.018397007	0	0	0.02165721	0.005708088	0.025440114	0	0.013646909	0.025467325	0.014695077	0.09563277	0.006079027	0.04017476	0.03766242	0.037171267	0.045303535	0.017503938	0.019264111	0.03219057	0.018737119	0.021123786	0.027261576	0.008330904	0.015818613	0.028438715	0	0.026553372	0	0.03947888
warrant	0.16583748	0.009421075	0	0.024803638	0	0	0.005737893	0.047014575	0.0464828	0.0761035	0	0.006082355	0	0	0	0.019538883	0	0	0.052689563	0	0.085852705	0	0	0.099623166	0.03424853	0	0.09788088	0.013646909	0.015280395	0	0	0	0	0	0	0	0.005834646	0.019264111	0	0.042158514	0.04224757	0.027261576	0.004165452	0.042182967	0.028438715	0	0	0	0
whole	0	0.028263224	0.023219366	0.041339397	0	0	0.005737893	0.07835762	0.0464828	0.053272452	0.06571963	0.04865884	0.027059205	0.07165035	0.05324556	0.019538883	0.053699926	0.06107492	0.023949802	0	0.012264672	0.07570022	0.033400133	0.034651536	0.08562133	0.08649639	0.044046395	0.072783515	0	0.007347539	0.015938794	0.012158055	0.04017476	0.03766242	0.06969613	0.030202355	0.035007875	0	0.008047642	0.056211356	0.021123786	0.07724113	0.016661808	0.005272871	0.042658072	0.07934409	0.07966012	0.04347826	0
cast	0.018952854	0.014131612	0	0.012401819	0.078247264	0.08789277	0.03442736	0.04179073	0.06197707	0.0152207	0.045498203	0.08515297	0.0920013	0.011941724	0.048405055	0.07815553	0.04295994	0.12214984	0.03831968	0.05570587	0.006132336	0.100933634	0.033400133	0.012994326	0.039956618	0.050880227	0.04894044	0.022744847	0.04074772	0.022042615	0.03187759	0.012158055	0.035152916	0.02510828	0.032524858	0.045303535	0.005834646	0.038528223	0	0.08900131	0.050697085	0.027261576	0.037489064	0.026364356	0.05687743	0.02644803	0	0.02173913	0.03947888
law	0.018952854	0	0.011609683	0.074410915	0.078247264	0	0.011475786	0.03134305	0.030988535	0	0.085941054	0.018247066	0.021647364	0.07165035	0.019362021	0.039077766	0.010739985	0	0.01915984	0.015915964	0	0	0	0.034651536	0.011416176	0.03561616	0.004894044	0.027293818	0.01018693	0.022042615	0	0.030395137	0.025109226	0.01255414	0	0	0.011669292	0.038528223	0.008047642	0	0.067596115	0.036348768	0.008330904	0.005272871	0.028438715	0.05289606	0.07966012	0	0
worse	0.014214641	0.05652645	0.029024206	0.020669699	0	0	0.045903143	0.020895366	0	0.0152207	0.02527678	0.036494132	0.021647364	0.047766898	0.004840505	0.039077766	0	0.020358305	0.01915984	0.007957982	0.018397007	0	0.033400133	0.030320093	0.017124265	0.010176046	0.03915235	0.013646909	0.025467325	0.007347539	0	0.006079027	0.07532767	0.15064968	0.05111049	0.06040471	0.04667717	0.038528223	0.016095284	0.032789957	0.050697085	0.03180517	0.016661808	0.021091484	0.018959142	0.10579212	0.026553372	0.06521739	0
methinks	0.028429283	0.0376843	0.029024206	0.024803638	0	0.021973193	0.045903143	0.015671525	0	0.0304414	0.045498203	0.01216471	0.016235523	0.005970862	0	0	0.02147997	0	0.00478996	0	0.042926352	0	0	0.056308746	0.005708088	0.020352092	0.03915235	0.036391757	0	0.014695077	0	0	0	0	0.004646408	0	0	0	0.008047642	0.023421397	0.016899029	0.027261576	0.033323616	0	0.018959142	0	0.013276686	0	0
captain	0.028429283	0	0	0.00413394	0	0	0	0.010447683	0	0	0	0.01216471	0.032471046	0.011941724	0.004840505	0	0	0	0.00478996	0	0	0	0	0.25122362	0	0.030528137	0.30832475	0.06823455	0.025467325	0	0	0.02431611	0	0	0	0	0	0	0	0.00468428	0	0	0	0.010545742	0.037918285	0	0	0	0
return	0.009476427	0.014131612	0.058048412	0.037205458	0.078247264	0.13183916	0.022951571	0.005223841	0	0.03805175	0.020221425	0.030411776	0.027059205	0.011941724	0.004840505	0	0	0	0.01915984	0.007957982	0	0	0.033400133	0.008662884	0.005708088	0.020352092	0	0.018195879	0.025467325	0.022042615	0.047816385	0.036474165	0.015065535	0.01255414	0.009292817	0.015101178	0.005834646	0.019264111	0.016095284	0.023421397	0.008449514	0.009087192	0.016661808	0.010545742	0.004739786	0	0.026553372	0.02173913	0.026319252
like__verb__	0.05212035	0.0376843	0.029024206	0.037205458	0	0	0.011475786	0.03134305	0	0.03805175	0.02527678	0.006082355	0.016235523	0	0	0	0	0	0.047899604	0	0.042926352	0.025233408	0	0.008662884	0.011416176	0.005088023	0.009788088	0.022744847	0.03056079	0	0	0.012158055	0	0.00627707	0.004646408	0.030202355	0	0	0	0.060895633	0.025348542	0.022717979	0.004165452	0.015818613	0.028438715	0.02644803	0.026553372	0	0
hang	0.037905708	0.0376843	0.005804841	0.041339397	0	0	0.005737893	0.03134305	0	0.00761035	0.045498203	0.006082355	0	0.035825174	0	0	0.02147997	0.020358305	0	0.007957982	0.024529343	0.025233408	0	0.034651536	0.03424853	0	0.014682132	0.018195879	0.04074772	0.007347539	0	0.030395137	0.005021845	0.03138535	0	0	0	0.019264111	0.008047642	0.014052839	0.076045625	0.059066746	0.037489064	0.015818613	0.04739786	0	0	0	0
black	0.028429283	0.042394836	0.017414523	0	0.039123632	0	0.03442736	0.015671525	0	0.0304414	0.02527678	0.02432942	0.010823682	0.005970862	0.038724042	0.15631106	0.032219954	0	0.00957992	0.10345376	0.049058687	0.07570022	0.16700067	0.012994326	0.017124265	0.03561616	0.019576175	0.009097939	0.056028116	0.014695077	0	0.018237082	0.015065535	0.03138535	0.004646408	0	0.005834646	0.115584664	0	0.009368559	0.025348542	0.1090463	0.037489064	0.010545742	0.05687743	0	0	0	0.026319252
yield	0.014214641	0.004710537	0.06965809	0.00413394	0.11737089	0.021973193	0.06885472	0.015671525	0.030988535	0.03805175	0.010110713	0.01216471	0.04870657	0.011941724	0.05324556	0.019538883	0.010739985	0	0.01915984	0.023873946	0.049058687	0.050466817	0.06680027	0.017325768	0.017124265	0.025440114	0.004894044	0.00454897	0.02037386	0.05878031	0.111571565	0.030395137	0.055240296	0.02510828	0.02323204	0	0.005834646	0.038528223	0.048285853	0.009368559	0.021123786	0	0.016661808	0.005272871	0.004739786	0	0.013276686	0	0
ready	0.02369107	0.01884215	0	0.016535759	0.039123632	0	0.022951571	0.010447683	0	0	0.010110713	0.01216471	0.010823682	0.011941724	0.019362021	0.019538883	0	0.010179153	0.04310964	0	0.049058687	0	0	0.02165721	0.011416176	0.030528137	0.02447022	0.013646909	0.015280395	0.007347539	0.03187759	0	0.005021845	0.00627707	0	0	0.011669292	0	0	0.042158514	0.029573299	0	0.004165452	0.015818613	0.004739786	0	0.013276686	0	0
country	0.018952854	0.004710537	0.005804841	0.078544855	0.039123632	0	0.011475786	0.015671525	0.030988535	0.00761035	0.005055356	0.01216471	0.005411841	0.14927155	0.009681011	0	0.032219954	0.010179153	0.014369881	0.007957982	0.006132336	0	0.033400133	0.008662884	0.051372796	0.020352092	0.004894044	0.018195879	0.025467325	0.014695077	0	0.012158055	0	0	0.004646408	0	0	0	0.008047642	0.046842795	0.025348542	0.036348768	0.041654516	0.005272871	0.09479572	0	0.053106744	0	0
years	0.014214641	0.014131612	0	0.020669699	0	0.021973193	0.022951571	0.010447683	0.015494267	0.00761035	0.015166068	0	0.021647364	0	0.009681011	0.09769441	0.0751799	0	0.014369881	0.007957982	0.006132336	0	0.033400133	0	0.005708088	0.015264069	0.019576175	0	0	0.022042615	0.06375518	0.036474165	0	0.01255414	0.009292817	0	0	0	0.016095284	0.014052839	0.04224757	0.040892363	0.045819968	0.042182967	0.018959142	0	0.03983006	0.08695652	0.013159626
ears	0.009476427	0.028263224	0.04643873	0.012401819	0.078247264	0.043946385	0.022951571	0.03134305	0.015494267	0.0152207	0.020221425	0.04865884	0.04870657	0.005970862	0.019362021	0.039077766	0.04295994	0.050895765	0.014369881	0.031831928	0.012264672	0	0	0.030320093	0.03424853	0.005088023	0.014682132	0.031842787	0.01018693	0	0.047816385	0.018237082	0.02008738	0.01883121	0.009292817	0.015101178	0	0.019264111	0.096571706	0.08431703	0.008449514	0.045435958	0.04998542	0.021091484	0.018959142	0	0.026553372	0.02173913	0.026319252
land	0.014214641	0.042394836	0.005804841	0.028937578	0.039123632	0.021973193	0.028689465	0.005223841	0.06197707	0.0456621	0	0	0.016235523	0.02985431	0.024202527	0	0.010739985	0.020358305	0	0	0.018397007	0	0	0	0.022832353	0	0.009788088	0.009097939	0.04074772	0.05878031	0	0.018237082	0.01004369	0.01883121	0.013939225	0.015101178	0.017503938	0	0	0.023421397	0.016899029	0.045435958	0.020827258	0.015818613	0.18959144	0	0.03983006	0	0
john	0.004738214	0	0	0	0	0	0	0.005223841	0	0	0	0	0.005411841	0	0	0	0	0	0	0	0	0	0	0	0	0.005088023	0	0	0.03056079	0	0	0	0.01004369	0	0.009292817	0	0	0	0	0.00468428	0	0	0.016661808	0.005272871	0	0	0	0	0
knew	0.009476427	0.028263224	0.023219366	0.033071518	0	0.08789277	0.022951571	0.047014575	0.0464828	0.00761035	0.015166068	0.01216471	0.016235523	0.041796036	0.033883538	0.039077766	0.010739985	0	0.03352972	0.039789908	0.024529343	0.025233408	0	0.017325768	0.03424853	0.010176046	0.019576175	0.031842787	0.015280395	0.014695077	0	0.030395137	0.01004369	0.03766242	0.02323204	0.015101178	0.023338584	0.057792332	0.016095284	0.018737119	0.012674271	0.004543596	0.008330904	0.021091484	0.018959142	0.02644803	0.013276686	0.02173913	0.026319252
fortunes	0	0.009421075	0.05224357	0.024803638	0	0	0.028689465	0.026119208	0	0.0761035	0.010110713	0.018247066	0.037882887	0.08956293	0.004840505	0.039077766	0	0.04071661	0.00957992	0.015915964	0.018397007	0	0	0.008662884	0.039956618	0.010176046	0.004894044	0.018195879	0.005093465	0.08817046	0.015938794	0	0	0	0.004646408	0	0	0.15411289	0.03219057	0.014052839	0.033798058	0.004543596	0.054150872	0.010545742	0.009479571	0	0	0.02173913	0.013159626
given	0.009476427	0.023552688	0	0.020669699	0	0	0.040165253	0.04179073	0.015494267	0	0.045498203	0.060823552	0.04870657	0.08359207	0.08712909	0.058616646	0.08591988	0.111970685	0.00957992	0.023873946	0.012264672	0.100933634	0	0.012994326	0.017124265	0.040704183	0.009788088	0.040940728	0.005093465	0.029390154	0.015938794	0.04863222	0	0	0	0	0	0	0	0.014052839	0.021123786	0.059066746	0.012496355	0.010545742	0.042658072	0	0.026553372	0.04347826	0
strong	0.009476427	0.009421075	0.06385326	0.016535759	0	0.021973193	0.01721368	0.010447683	0.015494267	0.0152207	0.020221425	0.030411776	0.027059205	0.017912587	0.09681011	0	0.04295994	0.020358305	0.00957992	0.023873946	0.012264672	0	0	0	0.005708088	0.03561616	0.009788088	0.009097939	0.015280395	0.007347539	0.03187759	0.04863222	0.035152916	0.03138535	0.0557569	0.06040471	0.017503938	0.15411289	0.024142927	0.018737119	0.038022812	0.027261576	0.045819968	0	0.066357	0.02644803	0.03983006	0.02173913	0.052638505
change	0.014214641	0.023552688	0.040633887	0.00413394	0	0.15381235	0.045903143	0.010447683	0.0464828	0.0152207	0.045498203	0.018247066	0.010823682	0.017912587	0.004840505	0.019538883	0.010739985	0	0.014369881	0.023873946	0.018397007	0.100933634	0	0.008662884	0.045664705	0.050880227	0.004894044	0.022744847	0.015280395	0.029390154	0.047816385	0.02431611	0.01004369	0.03766242	0.032524858	0.015101178	0.12836221	0	0.016095284	0.018737119	0.025348542	0.013630788	0.016661808	0.026364356	0.0331785	0	0.026553372	0.04347826	0.013159626
wonder	0.009476427	0.01884215	0.017414523	0.012401819	0	0	0.01721368	0.020895366	0.015494267	0.0152207	0.010110713	0.030411776	0.021647364	0.017912587	0	0.019538883	0.032219954	0.010179153	0.03352972	0.023873946	0.024529343	0	0	0.030320093	0.039956618	0.025440114	0.02447022	0.045489695	0.01018693	0.05878031	0.015938794	0.036474165	0.03013107	0.00627707	0.004646408	0.015101178	0	0.019264111	0.088524066	0.018737119	0.008449514	0.013630788	0.041654516	0.010545742	0.009479571	0	0.026553372	0.02173913	0.013159626
horse	0.037905708	0	0.005804841	0.028937578	0	0.021973193	0	0.026119208	0	0.00761035	0.010110713	0.06690591	0.037882887	0	0.067767076	0	0	0	0.03352972	0	0.036794014	0.050466817	0.033400133	0.017325768	0.028540442	0.061056275	0.04894044	0.027293818	0.01018693	0	0	0	0	0	0	0	0.005834646	0	0	0.014052839	0.033798058	0.004543596	0.041654516	0	0.014219358	0	0	0	0
taken	0.018952854	0.042394836	0	0.099214554	0	0.021973193	0.028689465	0.020895366	0	0	0.020221425	0.030411776	0.005411841	0.023883449	0	0	0	0	0	0.007957982	0.03066168	0.025233408	0	0.025988651	0.03424853	0.030528137	0.014682132	0.045489695	0.03056079	0.014695077	0	0.02431611	0.01004369	0.00627707	0.004646408	0.015101178	0.005834646	0.019264111	0	0.023421397	0.025348542	0.036348768	0.020827258	0.021091484	0.052137643	0	0	0.02173913	0
caesar	0	0	0.11029198	0	0	0	0	0	0	0	0.005055356	0	0	0.3164557	0	0	0	0	0	0	0	0	0	0	0	0.005088023	0	0	0	0.33063924	0	0	0	0	0	0	0	0	0	0	0	0.004543596	0	0	0	0	0	0.02173913	0
mercy	0.02369107	0.0376843	0	0.016535759	0.039123632	0.021973193	0	0.005223841	0	0.03805175	0.010110713	0.01216471	0.043294728	0	0	0	0.010739985	0	0.028739762	0	0.012264672	0	0	0.030320093	0	0	0.019576175	0.013646909	0.03056079	0.029390154	0.06375518	0.04255319	0.07030583	0	0.009292817	0	0.07001575	0	0.03219057	0.023421397	0.012674271	0.009087192	0.02499271	0.010545742	0.042658072	0	0	0	0
revenge	0.004738214	0.070658065	0.081267774	0.00413394	0.039123632	0.021973193	0.040165253	0	0.015494267	0.0152207	0.015166068	0.01216471	0	0	0.014521516	0	0	0	0.014369881	0	0	0	0	0.004331442	0	0.117024526	0.029364264	0.009097939	0.1018693	0.04408523	0.015938794	0.060790274	0.005021845	0	0	0	0	0	0	0.00468428	0.004224757	0.009087192	0	0	0.018959142	0	0	0	0
child	0.09476428	0.014131612	0	0.020669699	0	0	0.01721368	0.005223841	0.015494267	0.03805175	0.005055356	0	0	0	0.009681011	0.019538883	0	0.010179153	0.014369881	0.007957982	0.042926352	0.025233408	0	0.025988651	0.005708088	0.010176046	0.009788088	0.00454897	0.02037386	0	0	0	0.01004369	0.00627707	0	0	0.005834646	0	0	0.014052839	0.025348542	0.013630788	0.008330904	0.031637225	0.02369893	0.02644803	0.026553372	0.02173913	0
sad	0.05212035	0.065947525	0.011609683	0.041339397	0.078247264	0.06591958	0.01721368	0.010447683	0.0464828	0.00761035	0.005055356	0	0.005411841	0	0.019362021	0.058616646	0.010739985	0.071254075	0.014369881	0.031831928	0	0.025233408	0	0	0.039956618	0.015264069	0.004894044	0.013646909	0.1018693	0.03673769	0.06375518	0.060790274	0.02008738	0.00627707	0	0.030202355	0.005834646	0.038528223	0.008047642	0	0.012674271	0.018174384	0.016661808	0.005272871	0	0	0.03983006	0	0.026319252
mark	0.009476427	0.014131612	0.017414523	0.00413394	0	0.08789277	0.011475786	0.057462256	0	0.00761035	0	0.018247066	0	0.011941724	0	0	0	0	0.03831968	0	0.042926352	0	0	0.02165721	0.005708088	0.005088023	0	0.009097939	0	0.022042615	0	0	0	0.00627707	0.004646408	0	0.017503938	0.019264111	0.008047642	0.023421397	0.004224757	0.018174384	0.020827258	0.015818613	0.061617214	0	0.03983006	0.02173913	0
cut	0.02369107	0.032973763	0	0.016535759	0	0	0.005737893	0.010447683	0	0.0304414	0.07077499	0.02432942	0.043294728	0.011941724	0.038724042	0.019538883	0.02147997	0.020358305	0.023949802	0.007957982	0.018397007	0.050466817	0	0.017325768	0.017124265	0.010176046	0.19576176	0.031842787	0.035654254	0.014695077	0	0.006079027	0.005021845	0.03766242	0	0	0	0	0	0.009368559	0.038022812	0.027261576	0.012496355	0.026364356	0.0331785	0	0.053106744	0	0
age	0.02369107	0.051815912	0.011609683	0.00826788	0.078247264	0.08789277	0.03442736	0.047014575	0.015494267	0	0.005055356	0.006082355	0.010823682	0.005970862	0.019362021	0.039077766	0.032219954	0.03053746	0.00957992	0	0.03066168	0.025233408	0.033400133	0.02165721	0	0.005088023	0.009788088	0	0.01018693	0.05143277	0.047816385	0.02431611	0.01004369	0.03138535	0	0.015101178	0	0	0.008047642	0.018737119	0.016899029	0.013630788	0.029158162	0.010545742	0.018959142	0.07934409	0.03983006	0.06521739	0
drink	0.06633499	0.009421075	0.005804841	0.033071518	0	0	0.01721368	0.015671525	0	0.0456621	0.010110713	0.01216471	0.005411841	0.011941724	0.009681011	0.019538883	0	0.010179153	0.01915984	0.031831928	0.006132336	0.025233408	0	0.025988651	0.022832353	0.005088023	0.009788088	0.022744847	0.056028116	0.014695077	0	0.012158055	0.015065535	0.02510828	0.013939225	0	0	0	0	0.00468428	0.07182087	0.081784725	0.012496355	0.052728713	0.0331785	0	0	0.06521739	0
conscience	0.009476427	0.023552688	0.029024206	0.016535759	0.039123632	0	0	0	0.030988535	0.0152207	0.030332137	0.01216471	0.016235523	0.005970862	0	0	0.010739985	0.03053746	0	0.015915964	0.006132336	0.025233408	0	0.017325768	0	0.015264069	0	0.013646909	0.005093465	0.014695077	0	0	0.02008738	0.02510828	0.013939225	0	0.005834646	0	0.008047642	0.00468428	0.004224757	0.022717979	0.016661808	0.005272871	0.028438715	0	0.026553372	0	0
cry	0.04738214	0.009421075	0	0.057875156	0.039123632	0.021973193	0.005737893	0.010447683	0	0.0152207	0.005055356	0	0	0	0.009681011	0	0.02147997	0.010179153	0.047899604	0.015915964	0.024529343	0.025233408	0	0.047645863	0.005708088	0	0.019576175	0.018195879	0.02037386	0	0.03187759	0.012158055	0.025109226	0.01883121	0	0	0	0	0	0.037474237	0.038022812	0.018174384	0.079143584	0.042182967	0.0331785	0.02644803	0	0.02173913	0
cold	0.004738214	0.023552688	0.011609683	0.028937578	0.15649453	0.06591958	0.005737893	0.015671525	0	0.02283105	0.015166068	0.042576484	0.005411841	0.005970862	0.014521516	0.09769441	0.032219954	0	0.00957992	0.015915964	0.006132336	0.025233408	0.033400133	0.02165721	0.011416176	0.015264069	0.014682132	0.009097939	0.015280395	0	0	0.04863222	0.015065535	0.0627707	0.013939225	0.015101178	0.011669292	0.057792332	0.10461935	0.00468428	0.008449514	0.013630788	0.008330904	0.036910098	0.014219358	0	0.013276686	0	0.03947888
hearts	0.05212035	0	0.029024206	0.033071518	0.039123632	0.10986596	0.051641036	0.010447683	0.015494267	0.0304414	0.015166068	0.018247066	0.04870657	0.005970862	0.024202527	0.039077766	0.010739985	0	0.03831968	0.023873946	0.012264672	0.025233408	0.033400133	0.017325768	0	0.020352092	0.029364264	0.00454897	0.04074772	0.03673769	0.03187759	0	0.065283984	0.01255414	0	0.030202355	0	0.21190523	0	0	0.008449514	0.022717979	0.037489064	0.06854732	0.042658072	0	0.06638343	0	0
behold	0.02369107	0.014131612	0.04643873	0.00413394	0.039123632	0.021973193	0.01721368	0.010447683	0	0.0152207	0.005055356	0.018247066	0.010823682	0.011941724	0.019362021	0.019538883	0.010739985	0.010179153	0.023949802	0.007957982	0.012264672	0	0	0.004331442	0.017124265	0.015264069	0	0.00454897	0.04074772	0.022042615	0.047816385	0.04863222	0.105458744	0.00627707	0.037171267	0	0.005834646	0	0.024142927	0	0.016899029	0.018174384	0.08330903	0.010545742	0.028438715	0	0	0	0.092117384
glory	0.004738214	0.004710537	0.06385326	0	0.15649453	0.043946385	0.0860684	0.015671525	0.0464828	0.0152207	0.020221425	0.018247066	0.005411841	0.035825174	0.033883538	0.019538883	0	0.06107492	0.00478996	0.023873946	0.006132336	0	0.033400133	0	0.005708088	0.025440114	0.004894044	0.013646909	0.01018693	0.17634092	0.17532675	0.012158055	0.105458744	0.05021656	0.1115138	0.10570825	0.09918898	0.096320555	0.04023821	0	0.008449514	0.009087192	0.079143584	0.005272871	0.014219358	0	0.03983006	0.02173913	0.06579813
to__adverb__	0.004738214	0.009421075	0.005804841	0.020669699	0	0	0	0.0626861	0.0464828	0.02283105	0.005055356	0	0.005411841	0.035825174	0.004840505	0.039077766	0.02147997	0	0.00957992	0	0.06132336	0	0	0.056308746	0.045664705	0.020352092	0	0.072783515	0.015280395	0.007347539	0	0.006079027	0.005021845	0.00627707	0	0.015101178	0	0	0.008047642	0.009368559	0.004224757	0.004543596	0.012496355	0.021091484	0.014219358	0	0	0	0
others	0.004738214	0.004710537	0.116096824	0.037205458	0.039123632	0.043946385	0.03442736	0.03134305	0.10845987	0.0152207	0.02527678	0.07907061	0.04870657	0.06567948	0.048405055	0.039077766	0.04295994	0.04071661	0.03831968	0.031831928	0.018397007	0.100933634	0.06680027	0.030320093	0.022832353	0.050880227	0.009788088	0.00454897	0.005093465	0.10286554	0.015938794	0.036474165	0.015065535	0.0627707	0.02787845	0.015101178	0.023338584	0.077056445	0.008047642	0.014052839	0.008449514	0.013630788	0.02499271	0.005272871	0.0331785	0	0.11949018	0.04347826	0.013159626
themselves	0.004738214	0.009421075	0.040633887	0.020669699	0.078247264	0.043946385	0.01721368	0.010447683	0.030988535	0	0.030332137	0.07907061	0.027059205	0.02985431	0.019362021	0.039077766	0.04295994	0.071254075	0.00957992	0.023873946	0	0	0.033400133	0.012994326	0.011416176	0.025440114	0.019576175	0.013646909	0.005093465	0.066127844	0.015938794	0.018237082	0.03013107	0.08160191	0.065049715	0.030202355	0.052511815	0.077056445	0.016095284	0.060895633	0	0.013630788	0.012496355	0.005272871	0.04739786	0.02644803	0.026553372	0.06521739	0.052638505
passion	0.018952854	0.01884215	0.05224357	0.00413394	0	0.043946385	0.040165253	0.010447683	0.030988535	0.0152207	0.020221425	0.01216471	0.027059205	0.005970862	0.014521516	0	0	0.10179153	0.01915984	0.039789908	0.018397007	0	0.033400133	0.02165721	0.045664705	0.005088023	0.107668966	0.031842787	0.01018693	0.014695077	0.047816385	0.02431611	0.105458744	0.03138535	0.07898894	0.015101178	0.023338584	0.077056445	0.048285853	0.023421397	0.004224757	0.004543596	0.016661808	0	0.009479571	0.02644803	0.013276686	0	0.03947888
pride	0.004738214	0.014131612	0.07546294	0.00413394	0.078247264	0.043946385	0.05737893	0.010447683	0.0929656	0.03805175	0.010110713	0.006082355	0.016235523	0.011941724	0.024202527	0.019538883	0.032219954	0.04071661	0.00478996	0.007957982	0.012264672	0.025233408	0.13360053	0.012994326	0.005708088	0.020352092	0.004894044	0.009097939	0.015280395	0.07347538	0.111571565	0.02431611	0.035152916	0.01255414	0.04646408	0	0.017503938	0.057792332	0.024142927	0.009368559	0.012674271	0.013630788	0.104136296	0.005272871	0.02369893	0	0	0.04347826	0.052638505
break	0.028429283	0.051815912	0.017414523	0	0.078247264	0	0.03442736	0.026119208	0	0.00761035	0.035387494	0.02432942	0.04870657	0.023883449	0.014521516	0	0.010739985	0.04071661	0.014369881	0.023873946	0.018397007	0	0.06680027	0.017325768	0.03424853	0.020352092	0.019576175	0.022744847	0.01018693	0.022042615	0.03187759	0.018237082	0.02008738	0.00627707	0.009292817	0	0.005834646	0.019264111	0.04023821	0.018737119	0.025348542	0.045435958	0.008330904	0.005272871	0.042658072	0.02644803	0.013276686	0.04347826	0
common	0	0	0.011609683	0.024803638	0.039123632	0.06591958	0.03442736	0.03134305	0.030988535	0	0.05055356	0.02432942	0.016235523	0.041796036	0.004840505	0	0.010739985	0.020358305	0.03831968	0.015915964	0.006132336	0.025233408	0	0.008662884	0.039956618	0.08649639	0.029364264	0.022744847	0.025467325	0.014695077	0	0	0	0.01255414	0.065049715	0.015101178	0.011669292	0.057792332	0.008047642	0.018737119	0.076045625	0.009087192	0	0.005272871	0.042658072	0.07934409	0	0	0
know	0.014214641	0.042394836	0	0	0.039123632	0	0.028689465	0	0	0	0.005055356	0	0	0	0.004840505	0	0	0.04071661	0	0.015915964	0	0	0	0	0	0.045792203	0.009788088	0.022744847	0.025467325	0.029390154	0	0.02431611	0.02008738	0.00627707	0.018585633	0.015101178	0.10502363	0.019264111	0	0.028105678	0.038022812	0.013630788	0.008330904	0.021091484	0	0.02644803	0.03983006	0.02173913	0
sound	0.014214641	0.01884215	0.011609683	0.00413394	0	0	0.011475786	0.03134305	0.015494267	0.00761035	0.010110713	0.030411776	0.032471046	0.023883449	0	0.019538883	0.032219954	0.010179153	0.028739762	0	0.012264672	0.025233408	0.033400133	0.012994326	0.011416176	0.020352092	0.02447022	0.027293818	0.02037386	0.007347539	0.047816385	0.02431611	0.03013107	0.00627707	0.02323204	0.030202355	0.017503938	0.057792332	0.04023821	0.014052839	0.04224757	0.018174384	0.029158162	0.010545742	0.052137643	0.02644803	0	0	0.06579813
draw	0.004738214	0.070658065	0.029024206	0.037205458	0	0	0	0.03656689	0.015494267	0	0	0.02432942	0.016235523	0.011941724	0.014521516	0.058616646	0.010739985	0	0.00478996	0.031831928	0.036794014	0	0.033400133	0.025988651	0.045664705	0.005088023	0.004894044	0.00454897	0.03056079	0.029390154	0.03187759	0.02431611	0.01004369	0.01255414	0.018585633	0	0.011669292	0	0.06438114	0.018737119	0.025348542	0.027261576	0.016661808	0.005272871	0.042658072	0.02644803	0.06638343	0	0
fast	0.009476427	0.014131612	0.017414523	0	0.11737089	0.021973193	0.028689465	0.005223841	0	0.00761035	0.010110713	0.006082355	0.010823682	0.041796036	0.038724042	0.039077766	0.02147997	0.010179153	0.014369881	0.039789908	0.012264672	0	0	0.051977303	0.005708088	0.005088023	0.014682132	0.009097939	0.015280395	0.014695077	0	0.012158055	0.03013107	0.03766242	0.041817676	0.06040471	0.023338584	0	0.024142927	0.00468428	0.016899029	0.049979553	0.037489064	0.010545742	0.028438715	0.02644803	0	0.10869565	0.013159626
remember	0.028429283	0.01884215	0.005804841	0.012401819	0.078247264	0	0.01721368	0.015671525	0	0.02283105	0.015166068	0.006082355	0	0.005970862	0	0	0.010739985	0.010179153	0.01915984	0	0.006132336	0	0	0.038982976	0.022832353	0.010176046	0.029364264	0.00454897	0.02037386	0	0	0.012158055	0	0	0	0	0	0	0	0.014052839	0.021123786	0.009087192	0	0.021091484	0.028438715	0	0.026553372	0.04347826	0
says	0.028429283	0.032973763	0.005804841	0.049607277	0	0	0.005737893	0.010447683	0	0.0152207	0.020221425	0.018247066	0.016235523	0.005970862	0	0	0.032219954	0	0.01915984	0.015915964	0.049058687	0	0	0.047645863	0.079913236	0.030528137	0.029364264	0.031842787	0.015280395	0	0.015938794	0	0.005021845	0.00627707	0	0	0.005834646	0	0	0.028105678	0.029573299	0.027261576	0.004165452	0.036910098	0.004739786	0	0.026553372	0	0
wench	0.04738214	0.0376843	0	0.00413394	0	0	0	0.06790994	0	0.0304414	0.010110713	0	0	0	0.004840505	0	0	0	0.00957992	0	0.036794014	0	0	0.0822974	0	0	0.004894044	0.036391757	0	0	0	0.006079027	0	0.00627707	0	0	0	0	0	0.018737119	0.04224757	0.013630788	0.004165452	0.042182967	0	0	0	0	0
close	0.009476427	0.009421075	0.005804841	0.00826788	0	0	0	0.03134305	0.015494267	0.03805175	0.06571963	0.030411776	0.032471046	0.023883449	0.024202527	0	0.04295994	0.020358305	0.03831968	0.031831928	0.049058687	0.050466817	0.033400133	0.030320093	0.03424853	0.030528137	0.009788088	0.027293818	0.04074772	0.066127844	0.015938794	0.036474165	0.015065535	0	0.009292817	0.030202355	0.005834646	0	0.024142927	0.028105678	0.033798058	0.009087192	0.008330904	0.005272871	0.037918285	0	0	0.02173913	0
purpose	0	0.004710537	0.023219366	0.033071518	0	0	0.005737893	0.020895366	0.015494267	0.00761035	0.015166068	0.018247066	0.005411841	0.017912587	0.014521516	0	0.010739985	0	0.00957992	0.015915964	0.024529343	0	0	0.012994326	0.011416176	0.025440114	0.029364264	0	0.02037386	0	0	0.006079027	0	0	0.004646408	0	0.035007875	0	0	0.032789957	0.004224757	0.004543596	0.004165452	0.015818613	0	0.07934409	0	0.02173913	0
course	0.02369107	0.0376843	0.034829047	0.078544855	0	0.021973193	0.01721368	0.026119208	0.015494267	0.00761035	0.020221425	0.02432942	0.043294728	0.017912587	0.038724042	0.019538883	0.02147997	0.04071661	0.00478996	0.023873946	0.042926352	0	0.06680027	0.017325768	0.028540442	0.040704183	0.019576175	0.022744847	0.045841187	0.03673769	0.015938794	0.006079027	0.025109226	0.05021656	0.018585633	0.015101178	0.052511815	0.019264111	0.048285853	0.018737119	0.012674271	0.004543596	0.012496355	0	0.028438715	0.07934409	0.013276686	0.06521739	0.10527701
flesh	0.004738214	0.06123699	0	0.037205458	0	0.043946385	0	0.005223841	0.10845987	0	0.015166068	0.006082355	0.010823682	0	0	0	0.053699926	0.04071661	0.00478996	0.007957982	0.006132336	0.025233408	0.06680027	0.017325768	0.022832353	0.020352092	0.02447022	0.013646909	0.02037386	0.022042615	0	0	0.23602672	0.20086624	0.04646408	0.10570825	0.052511815	0.19264111	0.096571706	0.023421397	0.021123786	0.018174384	0.008330904	0.031637225	0	0	0.013276686	0.06521739	0.026319252
hither	0.05212035	0.004710537	0.011609683	0.012401819	0	0	0.005737893	0.005223841	0	0.02283105	0.005055356	0	0.005411841	0.005970862	0.004840505	0	0.010739985	0	0.01915984	0	0.036794014	0.025233408	0	0.012994326	0.03424853	0.005088023	0.019576175	0	0	0.007347539	0	0.036474165	0	0.00627707	0	0	0	0	0	0.014052839	0.04647233	0.059066746	0.020827258	0.031637225	0.0331785	0.02644803	0.026553372	0	0
itself	0.014214641	0.01884215	0.034829047	0.00413394	0	0	0.01721368	0.026119208	0.06197707	0.02283105	0.020221425	0.036494132	0.027059205	0.035825174	0	0	0.010739985	0.04071661	0.01915984	0.015915964	0.006132336	0.025233408	0.033400133	0.004331442	0.028540442	0.040704183	0.014682132	0.059136607	0	0.029390154	0	0.006079027	0.055240296	0.04393949	0.14868507	0.045303535	0.05834646	0.038528223	0.03219057	0.00468428	0.004224757	0.004543596	0.008330904	0.005272871	0.009479571	0.10579212	0.06638343	0	0.052638505
canst	0.033167496	0.047105376	0.017414523	0.024803638	0	0.043946385	0.01721368	0.03134305	0	0.0152207	0	0	0	0.011941724	0.014521516	0	0	0	0.00957992	0	0	0	0	0.034651536	0.005708088	0	0.009788088	0.009097939	0.005093465	0.03673769	0.03187759	0.012158055	0.055240296	0.02510828	0.032524858	0.030202355	0.011669292	0	0.06438114	0.00468428	0.012674271	0.045435958	0.016661808	0.042182967	0	0	0.03983006	0.04347826	0
presently	0.02369107	0	0.017414523	0.041339397	0	0	0	0.015671525	0	0.0304414	0.005055356	0	0	0	0	0	0	0	0.03831968	0	0.07358803	0	0	0.0822974	0.022832353	0	0.04894044	0.018195879	0	0.007347539	0	0	0	0	0	0	0	0	0	0.018737119	0.033798058	0.009087192	0.054150872	0.026364356	0.009479571	0	0	0	0
majesty	0	0.01884215	0.040633887	0	0	0	0.005737893	0	0.015494267	0.0456621	0.005055356	0.072988264	0.04870657	0	0	0.039077766	0	0	0.00957992	0	0.018397007	0.025233408	0	0	0	0.005088023	0	0	0.01018693	0.022042615	0	0.012158055	0.01004369	0.02510828	0.013939225	0	0	0	0.024142927	0.028105678	0	0.004543596	0.041654516	0.042182967	0.004739786	0	0	0	0.026319252
excellent	0.004738214	0	0.005804841	0.00826788	0	0	0	0.04179073	0	0.03805175	0.015166068	0.01216471	0.010823682	0.005970862	0	0	0	0.010179153	0.023949802	0	0.098117374	0	0	0.030320093	0.09132941	0	0.122351095	0.009097939	0.056028116	0	0	0.04863222	0	0	0	0	0.005834646	0.019264111	0	0.056211356	0.033798058	0.009087192	0.016661808	0.005272871	0.009479571	0	0	0	0
france	0	0	0	0	0	0	0	0.005223841	0	0	0	0.091235325	0.10823682	0.005970862	0	0	0.02147997	0	0	0	0.024529343	0	0	0	0.03424853	0.040704183	0.06362257	0	0	0	0	0	0	0	0	0	0	0	0	0	0.004224757	0	0.008330904	0.14764039	0	0	0	0	0
sir	0.009476427	0.023552688	0	0.020669699	0	0	0	0.010447683	0	0	0.010110713	0.006082355	0	0	0	0	0	0	0.057479523	0	0.018397007	0	0	0.038982976	0.011416176	0	0.009788088	0.018195879	0.02037386	0.014695077	0	0	0	0	0	0	0	0	0.016095284	0.037474237	0.06337135	0.018174384	0.045819968	0.042182967	0	0	0	0	0.013159626
us__royalPlural__	0	0	0	0	0	0	0	0	0	0.00761035	0.010110713	0.01216471	0	0	0	0	0	0	0.00478996	0	0.006132336	0	0	0	0	0.005088023	0	0	0.025467325	0.007347539	0	0.006079027	0	0	0	0	0	0	0	0.023421397	0	0.05452315	0.016661808	0.010545742	0.20381078	0	0	0	0
devil	0	0.01884215	0	0.041339397	0	0	0.005737893	0.005223841	0	0.03805175	0	0	0.016235523	0.017912587	0	0	0	0	0.00478996	0.007957982	0.012264672	0	0	0.012994326	0.011416176	0	0	0.022744847	0.005093465	0	0.015938794	0	0	0.00627707	0.009292817	0	0.005834646	0	0	0.009368559	0.06337135	0.018174384	0.012496355	0.010545742	0.028438715	0	0.013276686	0	0
glad	0.033167496	0.009421075	0.011609683	0.049607277	0	0	0.01721368	0	0.015494267	0.02283105	0.02527678	0.01216471	0	0.005970862	0.014521516	0	0.010739985	0.010179153	0.014369881	0.015915964	0.049058687	0	0	0.02165721	0.011416176	0.015264069	0.014682132	0.018195879	0.03056079	0	0	0.012158055	0	0.00627707	0	0.030202355	0.023338584	0	0.024142927	0.00468428	0.029573299	0.013630788	0.037489064	0.04745584	0.004739786	0	0	0	0
swear	0.033167496	0.047105376	0.005804841	0.016535759	0	0	0.005737893	0.020895366	0	0.02283105	0.035387494	0.054741196	0.016235523	0.017912587	0.014521516	0	0	0	0.062269483	0	0.05519102	0	0	0.038982976	0.005708088	0.040704183	0.019576175	0.00454897	0.035654254	0	0	0.006079027	0	0	0	0	0	0	0.016095284	0.009368559	0.025348542	0.06361034	0.029158162	0.005272871	0.037918285	0	0.026553372	0	0
spend	0.009476427	0.009421075	0.029024206	0.012401819	0.039123632	0.043946385	0.028689465	0.015671525	0	0.02283105	0.010110713	0.018247066	0.005411841	0.02985431	0.019362021	0.058616646	0.04295994	0.08143322	0.023949802	0.015915964	0.036794014	0.050466817	0.033400133	0.02165721	0.017124265	0.03561616	0.009788088	0.013646909	0	0.014695077	0.111571565	0.02431611	0.005021845	0.00627707	0	0.030202355	0.02917323	0.019264111	0.024142927	0.032789957	0.021123786	0.09541551	0.07081268	0.031637225	0.0331785	0.10579212	0.06638343	0.02173913	0
wife_s	0.02369107	0.004710537	0.005804841	0.00826788	0	0	0.045903143	0.10970067	0	0.02283105	0.02527678	0.006082355	0	0.017912587	0.014521516	0	0	0	0.00478996	0.007957982	0.10424971	0	0	0.030320093	0.09132941	0.020352092	0.009788088	0.040940728	0	0	0	0.018237082	0.005021845	0	0	0.22651766	0.005834646	0	0.008047642	0.028105678	0.054921843	0.009087192	0	0.073820196	0.004739786	0	0	0	0
open	0.037905708	0.01884215	0.011609683	0.00826788	0.039123632	0.043946385	0	0.020895366	0	0.00761035	0.04044285	0.030411776	0.021647364	0.011941724	0.014521516	0.019538883	0.02147997	0	0.014369881	0.015915964	0.012264672	0	0	0.025988651	0.005708088	0.015264069	0.019576175	0.045489695	0.02037386	0.029390154	0.03187759	0.018237082	0.005021845	0.01883121	0.009292817	0.015101178	0.035007875	0	0.016095284	0.028105678	0.016899029	0.009087192	0.029158162	0.010545742	0.037918285	0	0	0	0.013159626
either	0.009476427	0.014131612	0.011609683	0.020669699	0	0.08789277	0.011475786	0.03656689	0.0464828	0.00761035	0.015166068	0.018247066	0	0.05970862	0.029043032	0.039077766	0.032219954	0.020358305	0.00478996	0.023873946	0	0	0	0.012994326	0.017124265	0.015264069	0.034258306	0.00454897	0.025467325	0.007347539	0	0.006079027	0.01004369	0.01255414	0.013939225	0.07550589	0.07001575	0.019264111	0.056333493	0.028105678	0.008449514	0.009087192	0.008330904	0	0.014219358	0.02644803	0.026553372	0	0.013159626
art__noun__	0	0.014131612	0.034829047	0	0.078247264	0.021973193	0.028689465	0.020895366	0.015494267	0.00761035	0	0.01216471	0.010823682	0.005970862	0.014521516	0.058616646	0.0751799	0.06107492	0.01915984	0.039789908	0.012264672	0	0.06680027	0.004331442	0.022832353	0.015264069	0.009788088	0.00454897	0.005093465	0.022042615	0.111571565	0	0.01004369	0.06904777	0.013939225	0.045303535	0.011669292	0.038528223	0.056333493	0.014052839	0.004224757	0.013630788	0.012496355	0	0.014219358	0.02644803	0.11949018	0.04347826	0.052638505
fame	0.004738214	0.01884215	0.09287746	0.00826788	0.039123632	0.021973193	0.028689465	0	0.015494267	0	0.05055356	0.018247066	0.06494209	0.017912587	0.014521516	0.07815553	0.20405972	0.03053746	0.00478996	0.023873946	0.006132336	0.07570022	0	0	0	0.005088023	0.009788088	0.022744847	0.005093465	0.014695077	0.111571565	0.060790274	0.03013107	0.00627707	0.004646408	0.09060707	0.005834646	0.038528223	0.048285853	0.00468428	0.012674271	0	0.008330904	0	0.009479571	0	0.013276686	0	0.052638505
ground	0.02369107	0.009421075	0.005804841	0.016535759	0.039123632	0.021973193	0.05737893	0.010447683	0.015494267	0.0152207	0.015166068	0.018247066	0.027059205	0	0.029043032	0.019538883	0.04295994	0.010179153	0.00957992	0.031831928	0.006132336	0.025233408	0.033400133	0.004331442	0.011416176	0.010176046	0.014682132	0.022744847	0.015280395	0.029390154	0.03187759	0.012158055	0.035152916	0.00627707	0.009292817	0	0.005834646	0.019264111	0.024142927	0.028105678	0.025348542	0.013630788	0.008330904	0.005272871	0.028438715	0	0.03983006	0	0.03947888
already	0.018952854	0.014131612	0	0.045473337	0	0	0.03442736	0.015671525	0.015494267	0	0.020221425	0	0.010823682	0.023883449	0	0	0	0	0.00957992	0	0.006132336	0.025233408	0	0.012994326	0.017124265	0	0.004894044	0.022744847	0.005093465	0.007347539	0	0.04863222	0	0	0	0	0	0	0	0.046842795	0.029573299	0.009087192	0.008330904	0.005272871	0.037918285	0	0	0	0.013159626
sorrow	0.014214641	0.0376843	0.011609683	0.028937578	0.039123632	0.021973193	0.022951571	0	0	0.0152207	0.010110713	0.006082355	0.010823682	0.011941724	0.009681011	0.019538883	0.010739985	0.03053746	0	0.023873946	0	0	0	0	0.017124265	0.020352092	0.009788088	0.022744847	0.045841187	0.03673769	0.047816385	0.012158055	0.025109226	0.00627707	0.018585633	0.030202355	0	0.057792332	0.008047642	0	0	0.004543596	0.020827258	0.015818613	0.009479571	0.02644803	0.026553372	0	0.026319252
ten	0.02369107	0	0.005804841	0.00826788	0	0	0.022951571	0.015671525	0	0.0152207	0.02527678	0.01216471	0.005411841	0.023883449	0.024202527	0	0	0.010179153	0.01915984	0.007957982	0	0	0.06680027	0	0.022832353	0	0.02447022	0.022744847	0.005093465	0	0	0.018237082	0.015065535	0	0.004646408	0.015101178	0	0	0.008047642	0.023421397	0.025348542	0.045435958	0.08747449	0.015818613	0.0331785	0	0.013276686	0	0
merry	0.1705757	0.047105376	0	0.17775941	0.039123632	0	0	0	0	0.00761035	0.010110713	0.006082355	0.005411841	0	0	0	0	0	0.00957992	0.007957982	0.018397007	0	0	0.02165721	0.005708088	0.005088023	0.04894044	0	0.005093465	0	0	0.012158055	0.015065535	0.03138535	0	0	0	0	0	0.009368559	0.025348542	0.004543596	0.020827258	0.052728713	0	0	0	0	0.013159626
pay	0.05212035	0.004710537	0.029024206	0.016535759	0.039123632	0.021973193	0	0	0	0.00761035	0.010110713	0.006082355	0	0.011941724	0.029043032	0.039077766	0.02147997	0.010179153	0.00478996	0	0.006132336	0	0	0.034651536	0.017124265	0.005088023	0.004894044	0.018195879	0	0.03673769	0.015938794	0.04863222	0.015065535	0	0	0	0	0	0	0.009368559	0.029573299	0.072697535	0.016661808	0.015818613	0.02369893	0	0.013276686	0	0
by__adverb__	0.018952854	0.009421075	0	0.024803638	0	0	0.01721368	0	0.015494267	0.0456621	0.005055356	0.01216471	0.016235523	0.005970862	0.004840505	0.019538883	0.010739985	0.020358305	0.028739762	0.015915964	0.006132336	0.025233408	0	0.008662884	0.011416176	0.010176046	0	0	0.04074772	0.014695077	0	0.006079027	0.01004369	0.01255414	0	0	0	0.019264111	0	0.014052839	0.038022812	0.009087192	0.045819968	0.036910098	0.018959142	0	0.013276686	0	0
anything	0.028429283	0.01884215	0.005804841	0.033071518	0	0	0	0.010447683	0	0	0.035387494	0.01216471	0.016235523	0.011941724	0.009681011	0.019538883	0	0.010179153	0.00478996	0	0.012264672	0	0.033400133	0.012994326	0.017124265	0.030528137	0.06851661	0.013646909	0.02037386	0	0	0	0	0	0	0	0.005834646	0	0	0.018737119	0.012674271	0	0.004165452	0.010545742	0.004739786	0.05289606	0.013276686	0	0
pretty	0.037905708	0.009421075	0.005804841	0.020669699	0	0	0.005737893	0.015671525	0	0.0304414	0	0.006082355	0	0	0	0	0	0	0.03831968	0.015915964	0.042926352	0	0	0.034651536	0.03424853	0.015264069	0.06362257	0.009097939	0.005093465	0	0	0	0	0.00627707	0	0	0	0	0	0.028105678	0.008449514	0.022717979	0.008330904	0.026364356	0.004739786	0	0.013276686	0	0
strike	0.018952854	0.028263224	0.034829047	0.012401819	0	0	0.01721368	0	0	0.0304414	0.020221425	0.006082355	0.021647364	0.017912587	0.014521516	0.019538883	0.02147997	0.010179153	0.00478996	0.015915964	0	0.025233408	0	0.025988651	0.005708088	0.010176046	0.014682132	0.00454897	0.005093465	0	0	0	0.01004369	0.01255414	0.009292817	0.030202355	0.011669292	0.038528223	0.008047642	0.018737119	0.04224757	0.040892363	0.012496355	0.010545742	0.052137643	0	0	0	0
prithee	0.056858566	0.06123699	0	0.037205458	0	0	0.01721368	0	0	0	0	0	0	0	0	0	0	0	0	0	0.049058687	0	0	0.008662884	0	0	0.034258306	0	0.02037386	0	0	0	0	0	0	0	0	0	0	0.032789957	0.06337135	0	0	0.036910098	0	0	0	0	0
truly	0.071073204	0.004710537	0.011609683	0.062009096	0.039123632	0	0.01721368	0	0.015494267	0.00761035	0	0.006082355	0.005411841	0.023883449	0.009681011	0	0.053699926	0	0.014369881	0	0.049058687	0.025233408	0	0.017325768	0.017124265	0.03561616	0.009788088	0.013646909	0.025467325	0.014695077	0.015938794	0.006079027	0.01004369	0.01883121	0.02323204	0.030202355	0.07001575	0	0.008047642	0.018737119	0.012674271	0	0.008330904	0.042182967	0	0.02644803	0.013276686	0	0
whilst	0.09476428	0.023552688	0.029024206	0	0	0.13183916	0.005737893	0.005223841	0	0.0304414	0	0	0	0	0	0	0	0	0	0	0	0	0	0.008662884	0.005708088	0	0.004894044	0	0.01018693	0.08817046	0.28689831	0.060790274	0	0.00627707	0.009292817	0	0	0	0.008047642	0.051527075	0	0.03180517	0.079143584	0.021091484	0.07583657	0	0.026553372	0.02173913	0.21055402
general	0	0	0.011609683	0.012401819	0	0.021973193	0	0.010447683	0.015494267	0.00761035	0.010110713	0.02432942	0.021647364	0.041796036	0.043564547	0	0.032219954	0	0.014369881	0.007957982	0.006132336	0.025233408	0	0.017325768	0.005708088	0.015264069	0.004894044	0.009097939	0.005093465	0.007347539	0	0.08510638	0.005021845	0	0.004646408	0	0.05834646	0	0	0.014052839	0	0	0.004165452	0	0.0331785	0.13224015	0.026553372	0.02173913	0.026319252
feel	0.014214641	0.065947525	0.04643873	0	0.078247264	0	0.011475786	0	0	0.00761035	0.030332137	0.006082355	0.021647364	0.011941724	0.019362021	0	0.010739985	0.010179153	0.014369881	0.007957982	0	0	0.033400133	0.008662884	0.011416176	0.015264069	0.034258306	0	0.03056079	0.05143277	0.03187759	0.018237082	0.06026214	0.08160191	0.032524858	0	0	0.019264111	0.06438114	0.009368559	0.004224757	0.013630788	0.020827258	0.026364356	0.02369893	0.05289606	0.013276686	0	0
grow	0.014214641	0.01884215	0.023219366	0.00413394	0.078247264	0.08789277	0.022951571	0.026119208	0.015494267	0.0152207	0.010110713	0.018247066	0.032471046	0.011941724	0.009681011	0.039077766	0.02147997	0.04071661	0.014369881	0.039789908	0.006132336	0.025233408	0	0.004331442	0.022832353	0.005088023	0.009788088	0.00454897	0	0.014695077	0	0.030395137	0.005021845	0.00627707	0	0.030202355	0.005834646	0.019264111	0.008047642	0.023421397	0.008449514	0.045435958	0.020827258	0.005272871	0.052137643	0	0.10621349	0.10869565	0.013159626
morning	0.014214641	0.01884215	0	0.037205458	0	0.021973193	0.01721368	0.005223841	0.030988535	0.0456621	0	0	0	0.023883449	0	0	0.02147997	0	0.023949802	0.015915964	0.024529343	0.025233408	0.06680027	0.017325768	0.028540442	0	0.044046395	0.013646909	0.005093465	0	0.03187759	0.030395137	0	0	0	0	0	0	0	0.018737119	0.029573299	0.013630788	0.012496355	0.105457425	0.004739786	0	0	0	0.026319252
certain	0.009476427	0.004710537	0.011609683	0	0	0	0.05737893	0.015671525	0.015494267	0	0	0.01216471	0.027059205	0.023883449	0.004840505	0	0.010739985	0	0.01915984	0	0.006132336	0.025233408	0.033400133	0.047645863	0.028540442	0.005088023	0.014682132	0.027293818	0.015280395	0.014695077	0.03187759	0.012158055	0	0	0.018585633	0	0.017503938	0.019264111	0	0.018737119	0.008449514	0.004543596	0.004165452	0.010545742	0.014219358	0.02644803	0	0.02173913	0.013159626
patience	0.009476427	0.014131612	0.034829047	0.00826788	0.039123632	0	0.011475786	0.026119208	0	0.00761035	0	0.01216471	0.016235523	0.011941724	0.009681011	0	0.02147997	0	0.052689563	0	0	0	0	0.008662884	0.011416176	0.020352092	0.004894044	0.036391757	0.02037386	0	0	0.030395137	0.05021845	0.00627707	0	0.015101178	0.005834646	0.057792332	0	0.018737119	0.025348542	0.004543596	0.004165452	0.005272871	0	0	0	0	0
got	0.009476427	0.042394836	0	0.020669699	0	0	0	0.010447683	0.030988535	0.02283105	0.005055356	0	0.010823682	0.017912587	0.004840505	0	0.02147997	0.010179153	0	0	0.024529343	0	0	0	0.005708088	0.010176046	0	0.00454897	0.015280395	0.022042615	0	0	0.01004369	0.00627707	0.004646408	0	0.005834646	0	0.024142927	0.037474237	0.021123786	0.022717979	0.008330904	0.010545742	0.0331785	0.07934409	0.03983006	0	0
amongst	0.018952854	0.042394836	0.040633887	0.024803638	0	0.06591958	0.011475786	0.052238416	0.030988535	0.0304414	0.015166068	0.02432942	0.016235523	0.017912587	0.033883538	0	0.02147997	0	0.00957992	0.015915964	0.018397007	0.050466817	0	0.030320093	0.039956618	0.010176046	0.029364264	0.031842787	0.01018693	0.007347539	0	0.006079027	0	0.00627707	0.004646408	0	0	0	0	0.028105678	0.04647233	0.022717979	0.008330904	0.010545742	0.018959142	0	0	0	0.026319252
confess	0.018952854	0.009421075	0.005804841	0.016535759	0	0.021973193	0.011475786	0.026119208	0	0	0.015166068	0.018247066	0.027059205	0.005970862	0	0	0	0.010179153	0.03831968	0	0.012264672	0	0	0.004331442	0.017124265	0.005088023	0.009788088	0.022744847	0	0.007347539	0.015938794	0.02431611	0.01004369	0	0.04646408	0	0.011669292	0.019264111	0.008047642	0.028105678	0.025348542	0.022717979	0.012496355	0.005272871	0.009479571	0.05289606	0.026553372	0.06521739	0
for__adverb__	0	0.032973763	0	0.020669699	0	0.043946385	0	0.005223841	0	0.0152207	0	0.006082355	0.005411841	0.035825174	0.004840505	0	0.010739985	0.010179153	0.00478996	0	0	0	0	0.012994326	0.005708088	0.020352092	0	0.018195879	0.01018693	0	0	0.006079027	0	0	0.009292817	0	0	0	0	0.028105678	0.008449514	0.036348768	0.004165452	0	0.009479571	0	0	0.02173913	0
hopes	0.014214641	0	0.011609683	0.00826788	0.078247264	0	0.011475786	0	0	0	0.010110713	0.018247066	0.027059205	0.041796036	0.004840505	0.019538883	0.010739985	0	0.00957992	0	0.006132336	0.050466817	0	0.008662884	0.005708088	0.010176046	0	0.009097939	0.025467325	0.029390154	0.17532675	0.054711245	0.02008738	0.01255414	0	0.015101178	0	0.15411289	0.11266699	0.08431703	0.008449514	0.009087192	0.020827258	0.021091484	0.028438715	0	0	0	0
people	0.009476427	0.06123699	0.023219366	0.024803638	0	0	0	0.005223841	0.015494267	0.00761035	0	0.006082355	0.005411841	0.017912587	0.058086064	0	0	0	0	0	0	0	0	0	0.005708088	0.005088023	0	0	0.035654254	0.05143277	0	0.012158055	0.015065535	0	0.004646408	0	0	0	0	0	0.016899029	0.004543596	0	0.005272871	0.028438715	0.02644803	0	0.02173913	0
hark	0.05212035	0.014131612	0	0.028937578	0	0	0	0.010447683	0	0.0152207	0.010110713	0	0.010823682	0.005970862	0.004840505	0	0	0	0.028739762	0	0.14717606	0	0	0.02165721	0	0.010176046	0.009788088	0.045489695	0.01018693	0	0	0	0.035152916	0	0	0	0	0	0	0.00468428	0.008449514	0.004543596	0.004165452	0.04745584	0	0	0	0	0
having	0.014214641	0.009421075	0.017414523	0.012401819	0	0.043946385	0.005737893	0.010447683	0	0.0304414	0.015166068	0.04865884	0.043294728	0.011941724	0	0	0.010739985	0.050895765	0.014369881	0.015915964	0.006132336	0	0	0.008662884	0.022832353	0.020352092	0	0.018195879	0.04074772	0.066127844	0	0.006079027	0.02008738	0.03766242	0.02787845	0.015101178	0.017503938	0	0.016095284	0.037474237	0.004224757	0.013630788	0.029158162	0.005272871	0.014219358	0.02644803	0.03983006	0.04347826	0.052638505
wealth	0.004738214	0.009421075	0.023219366	0.033071518	0.039123632	0	0.03442736	0.026119208	0	0.0152207	0.005055356	0.01216471	0.027059205	0.005970862	0.048405055	0.019538883	0.010739985	0.04071661	0	0.04774789	0.012264672	0.07570022	0	0.012994326	0.011416176	0.030528137	0.029364264	0.009097939	0.015280395	0.022042615	0	0.054711245	0	0.00627707	0.013939225	0.015101178	0	0.019264111	0	0.018737119	0.004224757	0.013630788	0.062481776	0.042182967	0.009479571	0	0.026553372	0	0
naught	0.004738214	0.009421075	0.05224357	0	0.039123632	0.021973193	0.022951571	0.010447683	0.10845987	0.02283105	0.015166068	0.02432942	0.032471046	0.005970862	0.014521516	0.09769441	0.0751799	0.06107492	0.014369881	0.0875378	0.012264672	0.025233408	0.06680027	0.02165721	0	0.050880227	0.019576175	0.027293818	0	0.05878031	0.06375518	0.006079027	0.065283984	0.1255414	0.13009943	0.2114165	0.25672442	0.15411289	0.13680992	0	0	0.004543596	0	0	0.009479571	0	0	0.02173913	0
bold	0.028429283	0.009421075	0.011609683	0.00826788	0	0	0	0.010447683	0.030988535	0.00761035	0.015166068	0.006082355	0.005411841	0.017912587	0.019362021	0.019538883	0	0.010179153	0.04310964	0.007957982	0.006132336	0	0.033400133	0.004331442	0.011416176	0.020352092	0.034258306	0.013646909	0.02037386	0	0.015938794	0.04255319	0.005021845	0.00627707	0.004646408	0	0	0.019264111	0	0.018737119	0.029573299	0.027261576	0.012496355	0.005272871	0.014219358	0	0.013276686	0	0
music	0.018952854	0.014131612	0.029024206	0.012401819	0.078247264	0	0	0.015671525	0	0.0152207	0	0.018247066	0.010823682	0.005970862	0.004840505	0	0.010739985	0.010179153	0.03352972	0.04774789	0.018397007	0.07570022	0.13360053	0.008662884	0.011416176	0	0.019576175	0	0	0.007347539	0.03187759	0.018237082	0.005021845	0	0.004646408	0.015101178	0	0.038528223	0	0.018737119	0.016899029	0.004543596	0.054150872	0	0.042658072	0	0.013276686	0	0.13159627
stands	0.014214641	0.01884215	0.011609683	0	0	0	0.011475786	0.005223841	0.015494267	0.00761035	0.02527678	0.01216471	0.005411841	0.017912587	0.024202527	0.058616646	0	0.020358305	0.00957992	0	0.006132336	0	0.033400133	0.012994326	0.011416176	0.03561616	0	0.013646909	0.01018693	0.05878031	0	0	0.05021845	0.00627707	0.02323204	0	0.011669292	0.057792332	0.024142927	0.014052839	0.008449514	0.018174384	0.037489064	0.010545742	0.042658072	0	0	0	0
goes	0.037905708	0.014131612	0.005804841	0.024803638	0	0	0	0.005223841	0.015494267	0	0.030332137	0.006082355	0.010823682	0.011941724	0.009681011	0	0	0.010179153	0.01915984	0.031831928	0.018397007	0.025233408	0	0.025988651	0.011416176	0.020352092	0.014682132	0.027293818	0.01018693	0	0	0	0.02008738	0.01883121	0.009292817	0	0.017503938	0.019264111	0.03219057	0.014052839	0.038022812	0.027261576	0.008330904	0.005272871	0.066357	0	0.013276686	0.02173913	0.03947888
turned	0.014214641	0.009421075	0.005804841	0.00413394	0.078247264	0.021973193	0.011475786	0.010447683	0.07747134	0.0456621	0.045498203	0.030411776	0.021647364	0.02985431	0.009681011	0.07815553	0.0751799	0.050895765	0.00957992	0.039789908	0.018397007	0.07570022	0.06680027	0.025988651	0.028540442	0.005088023	0.02447022	0.018195879	0.025467325	0	0.03187759	0	0.01004369	0.00627707	0.004646408	0.015101178	0	0.057792332	0.024142927	0.028105678	0.04224757	0.049979553	0.02499271	0.021091484	0.042658072	0.05289606	0.013276686	0	0.013159626
side	0.009476427	0.009421075	0.005804841	0.00826788	0	0.043946385	0.022951571	0.005223841	0.015494267	0.00761035	0.020221425	0.006082355	0.010823682	0.011941724	0.024202527	0.019538883	0.010739985	0.010179153	0.03352972	0.039789908	0.006132336	0.025233408	0.033400133	0.012994326	0.011416176	0.010176046	0.019576175	0.018195879	0.025467325	0.022042615	0	0.018237082	0.02008738	0.00627707	0.018585633	0	0	0	0.008047642	0.00468428	0.029573299	0.009087192	0.016661808	0.015818613	0.02369893	0	0	0	0.03947888
mighty	0.009476427	0.01884215	0.029024206	0	0	0	0	0	0.015494267	0.03805175	0	0.02432942	0.005411841	0.011941724	0.038724042	0	0.010739985	0	0.014369881	0	0.006132336	0.050466817	0	0.008662884	0.011416176	0.025440114	0.009788088	0	0.005093465	0.029390154	0	0.036474165	0	0	0	0	0.011669292	0.019264111	0.008047642	0.00468428	0.004224757	0.004543596	0.02499271	0	0	0	0	0	0.06579813
living	0.02369107	0.009421075	0.04643873	0.020669699	0.039123632	0.021973193	0.011475786	0.010447683	0.015494267	0.0152207	0.020221425	0	0.005411841	0.023883449	0.004840505	0.039077766	0.06443991	0.04071661	0.01915984	0.015915964	0.018397007	0	0.16700067	0.004331442	0.011416176	0.030528137	0.014682132	0.018195879	0.03056079	0.029390154	0.015938794	0.006079027	0.03013107	0.03138535	0	0	0.011669292	0	0	0.00468428	0.004224757	0.009087192	0.008330904	0.015818613	0.004739786	0	0.013276686	0.02173913	0.026319252
oft	0.014214641	0.009421075	0.023219366	0.00413394	0	0.043946385	0.091806285	0	0	0	0.015166068	0.02432942	0.005411841	0	0.009681011	0	0.010739985	0.020358305	0.00478996	0.023873946	0.006132336	0	0.033400133	0	0.005708088	0.010176046	0	0.018195879	0.005093465	0.014695077	0.07969397	0.018237082	0.03013107	0.08160191	0.07898894	0.16611296	0.04667717	0.115584664	0.06438114	0.009368559	0.012674271	0.004543596	0.020827258	0.005272871	0.014219358	0.05289606	0.053106744	0	0.10527701
sake	0.028429283	0.014131612	0.034829047	0.020669699	0	0	0.01721368	0.03134305	0.015494267	0.0304414	0.010110713	0.01216471	0.010823682	0.005970862	0.019362021	0	0	0	0.01915984	0.007957982	0.03066168	0	0	0.02165721	0.011416176	0.005088023	0.04894044	0.031842787	0.01018693	0	0	0.012158055	0.015065535	0	0.009292817	0.015101178	0.005834646	0	0.008047642	0.014052839	0.004224757	0.013630788	0.008330904	0.031637225	0.004739786	0	0.013276686	0	0.013159626
appear	0.014214641	0.042394836	0.023219366	0.020669699	0	0.021973193	0.040165253	0.005223841	0	0.00761035	0.020221425	0.006082355	0.021647364	0.005970862	0	0	0.032219954	0.020358305	0.014369881	0.007957982	0.012264672	0	0	0.008662884	0.011416176	0.010176046	0.004894044	0.00454897	0.02037386	0	0	0.036474165	0.035152916	0.05649363	0.07898894	0.015101178	0.052511815	0.038528223	0.03219057	0.00468428	0.004224757	0	0.012496355	0	0.004739786	0.02644803	0	0.02173913	0.10527701
city	0.042643923	0	0.029024206	0.028937578	0	0	0.045903143	0.04179073	0.015494267	0.03805175	0	0.018247066	0	0.017912587	0.033883538	0	0.010739985	0	0	0.023873946	0	0	0	0.030320093	0.022832353	0.005088023	0.009788088	0.06368557	0	0.022042615	0	0.018237082	0	0	0	0	0	0	0	0.023421397	0.06337135	0.08632832	0.004165452	0.021091484	0.02369893	0	0	0	0
beseech	0.004738214	0	0.029024206	0.020669699	0	0	0.005737893	0.010447683	0	0.00761035	0.010110713	0.01216471	0.05953025	0.011941724	0.004840505	0	0	0	0.00957992	0	0.012264672	0	0	0.047645863	0.011416176	0.010176046	0.019576175	0.009097939	0.01018693	0.007347539	0	0.018237082	0	0.02510828	0	0	0	0	0	0.032789957	0.021123786	0.009087192	0	0.005272871	0	0	0	0	0
haste	0	0.014131612	0.040633887	0.00413394	0.039123632	0.021973193	0.011475786	0.015671525	0.3253796	0.0152207	0.015166068	0.006082355	0.010823682	0.035825174	0.038724042	0.019538883	0	0.010179153	0.03831968	0.039789908	0	0.050466817	0	0.017325768	0.017124265	0.025440114	0.004894044	0.031842787	0	0.014695077	0.015938794	0.030395137	0.02008738	0	0	0	0.011669292	0	0	0.014052839	0.004224757	0.009087192	0.008330904	0.036910098	0.004739786	0	0	0	0.026319252
danger	0.004738214	0.004710537	0.017414523	0.012401819	0.039123632	0	0.01721368	0.020895366	0.0464828	0	0.020221425	0.01216471	0.037882887	0.05373776	0	0	0	0.010179153	0.04310964	0	0	0	0	0.017325768	0	0.040704183	0.004894044	0.018195879	0.005093465	0.022042615	0.015938794	0.054711245	0	0.00627707	0.009292817	0	0.005834646	0.019264111	0.008047642	0.009368559	0	0.022717979	0.012496355	0	0.028438715	0	0	0	0
soldier	0.004738214	0.009421075	0	0.028937578	0	0	0	0	0	0	0.020221425	0.036494132	0.005411841	0.005970862	0.024202527	0	0	0	0	0	0	0	0.033400133	0	0	0.005088023	0.004894044	0.16376291	0	0	0	0.018237082	0	0	0	0	0	0	0	0.009368559	0.06337135	0.036348768	0.016661808	0.010545742	0.0331785	0	0	0	0.013159626
parts	0.009476427	0	0.005804841	0.012401819	0	0	0.005737893	0.020895366	0.15494268	0.00761035	0.045498203	0.08515297	0.04870657	0.05970862	0.048405055	0.058616646	0.1396198	0.010179153	0.014369881	0.079579815	0.042926352	0.07570022	0.1002004	0.025988651	0.06278897	0.09667243	0.06362257	0.027293818	0.005093465	0.04408523	0	0	0.065283984	0.00627707	0.074342534	0	0.023338584	0.057792332	0.07242878	0.009368559	0.012674271	0.013630788	0	0.010545742	0.014219358	0.18513621	0.013276686	0.06521739	0.03947888
soft	0.009476427	0.023552688	0.005804841	0.00413394	0.039123632	0.021973193	0	0.020895366	0.06197707	0.0152207	0.015166068	0	0.016235523	0.005970862	0.014521516	0.039077766	0.02147997	0.020358305	0.01915984	0.039789908	0	0.025233408	0.13360053	0.025988651	0.022832353	0.020352092	0.014682132	0.00454897	0.056028116	0	0	0.030395137	0.005021845	0.00627707	0	0.030202355	0.005834646	0.019264111	0.008047642	0.00468428	0.004224757	0	0.020827258	0.031637225	0.02369893	0	0	0.02173913	0.03947888
attend	0.009476427	0.014131612	0.005804841	0.016535759	0.078247264	0	0.040165253	0.010447683	0	0.0152207	0.010110713	0	0.027059205	0.017912587	0	0	0	0.010179153	0.028739762	0	0	0	0.033400133	0.02165721	0.011416176	0.03561616	0.02447022	0.027293818	0.066215046	0.04408523	0.03187759	0.012158055	0	0.00627707	0.004646408	0	0.005834646	0.019264111	0	0.023421397	0	0	0.004165452	0.005272871	0.009479571	0.05289606	0	0	0.03947888
bloody	0.004738214	0.014131612	0.06385326	0	0	0	0	0	0.015494267	0.0152207	0.015166068	0.006082355	0.032471046	0.023883449	0.014521516	0.019538883	0.010739985	0	0	0.015915964	0	0	0	0	0	0.03561616	0	0.009097939	0.005093465	0.014695077	0	0.006079027	0.03013107	0.00627707	0.013939225	0.015101178	0	0	0.008047642	0	0	0.004543596	0	0	0.014219358	0	0	0	0
slave	0	0.023552688	0.011609683	0.00413394	0	0	0.005737893	0.020895366	0	0.00761035	0.030332137	0	0.016235523	0.011941724	0	0.019538883	0.010739985	0.010179153	0.00957992	0	0	0	0	0.025988651	0	0.015264069	0.004894044	0.00454897	0.056028116	0.007347539	0	0.018237082	0.015065535	0	0.004646408	0.030202355	0	0	0.008047642	0.023421397	0.06337135	0.049979553	0.033323616	0.005272871	0.018959142	0	0	0	0
highness	0	0	0.040633887	0	0	0	0	0	0	0.0456621	0.020221425	0.15205888	0.06494209	0	0	0	0	0.020358305	0.057479523	0	0.018397007	0	0	0	0.06278897	0.040704183	0	0	0.07130851	0	0	0.012158055	0	0.00627707	0	0	0	0.038528223	0	0.00468428	0	0.040892363	0	0.015818613	0	0	0	0	0
duty	0.009476427	0	0.005804841	0.020669699	0	0	0.005737893	0.026119208	0	0.00761035	0.005055356	0.006082355	0.010823682	0.005970862	0	0	0.010739985	0	0	0.007957982	0.036794014	0	0	0	0.011416176	0	0.009788088	0.027293818	0.01018693	0.014695077	0.015938794	0.006079027	0.015065535	0	0	0	0	0	0.008047642	0.009368559	0.012674271	0.013630788	0.004165452	0.005272871	0.009479571	0	0	0	0
ear	0.018952854	0.004710537	0.034829047	0.00826788	0	0.021973193	0.051641036	0.010447683	0.030988535	0	0.005055356	0.006082355	0.021647364	0	0.038724042	0	0.04295994	0.010179153	0	0.023873946	0.012264672	0	0.033400133	0.004331442	0.011416176	0.015264069	0.004894044	0.009097939	0.01018693	0.007347539	0	0.018237082	0.015065535	0.00627707	0	0.015101178	0	0	0.03219057	0.046842795	0.008449514	0.009087192	0.016661808	0	0.0331785	0	0	0.02173913	0.013159626
twenty	0.033167496	0.004710537	0.005804841	0.024803638	0	0	0	0.015671525	0	0.03805175	0.010110713	0.02432942	0.021647364	0.005970862	0.029043032	0	0	0	0.00957992	0.031831928	0.006132336	0.100933634	0	0.038982976	0.011416176	0	0.02447022	0.00454897	0	0	0	0.006079027	0	0	0	0	0	0	0	0.009368559	0.06337135	0.009087192	0.037489064	0.042182967	0.0331785	0	0.026553372	0.06521739	0.03947888
greater	0.009476427	0.01884215	0.034829047	0.024803638	0.039123632	0.043946385	0.080330506	0.005223841	0.030988535	0.02283105	0.060664274	0.018247066	0.010823682	0.017912587	0.004840505	0.039077766	0.02147997	0	0.00957992	0.023873946	0.006132336	0	0	0.008662884	0.017124265	0.015264069	0	0	0.01018693	0.04408523	0.03187759	0.036474165	0.02008738	0.01255414	0.037171267	0.015101178	0.04667717	0.057792332	0.008047642	0.014052839	0	0.004543596	0.004165452	0	0	0	0.026553372	0.02173913	0.013159626
servant	0.009476427	0.004710537	0	0.020669699	0	0.021973193	0.005737893	0.005223841	0	0.02283105	0.045498203	0.02432942	0.016235523	0.005970862	0	0	0	0	0.01915984	0.007957982	0	0	0	0.025988651	0.03424853	0.045792203	0.04894044	0.018195879	0.02037386	0.014695077	0	0	0	0	0	0	0	0	0.008047642	0.042158514	0.016899029	0.004543596	0.012496355	0.005272871	0.014219358	0	0	0	0.013159626
herself	0.004738214	0.009421075	0.017414523	0.012401819	0.039123632	0.021973193	0.028689465	0.015671525	0.0464828	0	0.02527678	0	0	0	0.009681011	0.019538883	0.032219954	0.03053746	0.00957992	0.031831928	0.03066168	0.100933634	0	0.02165721	0.028540442	0.005088023	0.029364264	0.027293818	0.005093465	0.05143277	0.06375518	0.012158055	0.04017476	0.01883121	0.13474584	0.030202355	0.005834646	0.019264111	0.04023821	0.018737119	0.012674271	0.004543596	0.02499271	0.005272871	0.004739786	0.02644803	0.013276686	0.06521739	0.03947888
kept	0.004738214	0.028263224	0	0.016535759	0	0	0.03442736	0.015671525	0	0.0304414	0.020221425	0.018247066	0.027059205	0.017912587	0.019362021	0.058616646	0.032219954	0.020358305	0.014369881	0.015915964	0.006132336	0	0	0.008662884	0.028540442	0.03561616	0	0.00454897	0.02037386	0.029390154	0.015938794	0.006079027	0.005021845	0.00627707	0.009292817	0.030202355	0.011669292	0.038528223	0	0.023421397	0.012674271	0.027261576	0	0	0.004739786	0.02644803	0	0.02173913	0.052638505
become	0.02369107	0.014131612	0.011609683	0.00826788	0	0.043946385	0	0.005223841	0.015494267	0.03805175	0.005055356	0.018247066	0.005411841	0	0.004840505	0.039077766	0.010739985	0.010179153	0.00957992	0	0.018397007	0	0	0.012994326	0.011416176	0.005088023	0.014682132	0.013646909	0.02037386	0.029390154	0.015938794	0.04255319	0.015065535	0.01255414	0.009292817	0.015101178	0.005834646	0	0.008047642	0.014052839	0.008449514	0.009087192	0.004165452	0.010545742	0	0	0.013276686	0	0
deep	0	0	0.06965809	0	0.11737089	0	0.011475786	0.015671525	0	0.0152207	0.010110713	0.01216471	0.016235523	0.011941724	0.014521516	0.019538883	0.02147997	0.020358305	0.00957992	0.023873946	0	0.025233408	0.06680027	0.008662884	0.017124265	0.010176046	0.009788088	0.018195879	0.005093465	0.014695077	0.047816385	0.012158055	0.025109226	0.03138535	0.013939225	0.015101178	0.023338584	0	0.008047642	0.014052839	0.021123786	0.027261576	0.020827258	0.010545742	0.0331785	0.05289606	0.026553372	0	0.013159626
dream	0.004738214	0.01884215	0	0.00826788	0	0.021973193	0.01721368	0.020895366	0	0.00761035	0.015166068	0	0.016235523	0.011941724	0.043564547	0	0.02147997	0.03053746	0.01915984	0.015915964	0	0	0.16700067	0.02165721	0.005708088	0.020352092	0.009788088	0.013646909	0	0.007347539	0.015938794	0.012158055	0	0.00627707	0.013939225	0	0.005834646	0	0.06438114	0.014052839	0.016899029	0.004543596	0	0.005272871	0.004739786	0	0.13276686	0	0.013159626
mouth	0.009476427	0.014131612	0.22638881	0	0	0	0.05737893	0.005223841	0	0.0304414	0.005055356	0.006082355	0.010823682	0.011941724	0.014521516	0.039077766	0.010739985	0.010179153	0.00957992	0.007957982	0.006132336	0.025233408	0	0.012994326	0.022832353	0.015264069	0.004894044	0	0.005093465	0.014695077	0	0.006079027	0.035152916	0.0627707	0.009292817	0.015101178	0	0	0.06438114	0.009368559	0.025348542	0.018174384	0.020827258	0.015818613	0.014219358	0	0	0	0
near	0	0	0.017414523	0.00413394	0.039123632	0	0.005737893	0.020895366	0.030988535	0.0456621	0	0.030411776	0.037882887	0.08956293	0	0.15631106	0.053699926	0.010179153	0.03352972	0.063663855	0	0.025233408	0	0.034651536	0.022832353	0	0.02447022	0.031842787	0	0.05878031	0.03187759	0.079027355	0.01004369	0.10671019	0.074342534	0.015101178	0.017503938	0.038528223	0.08047642	0.028105678	0.008449514	0.004543596	0.004165452	0	0	0.02644803	0.013276686	0	0.052638505
between	0.02369107	0.004710537	0.005804841	0.012401819	0	0	0	0	0	0.00761035	0	0	0	0	0.004840505	0	0	0	0	0	0.024529343	0	0	0	0	0	0	0	0.01018693	0.014695077	0.015938794	0	0.015065535	0.00627707	0.013939225	0	0.005834646	0	0	0	0.012674271	0.004543596	0.020827258	0	0.018959142	0	0	0	0
fault	0.028429283	0.023552688	0.034829047	0.00826788	0	0	0.040165253	0.07313378	0	0.00761035	0.02527678	0.006082355	0.032471046	0.041796036	0.004840505	0	0.010739985	0.010179153	0.01915984	0.015915964	0.024529343	0.050466817	0	0.038982976	0.005708088	0.03561616	0	0	0.01018693	0.03673769	0.015938794	0.006079027	0.015065535	0.02510828	0	0.030202355	0.005834646	0	0.008047642	0.00468428	0.012674271	0.004543596	0.004165452	0.015818613	0	0	0	0.02173913	0
worship	0.028429283	0	0	0.057875156	0	0.043946385	0	0	0	0	0.010110713	0	0	0	0	0	0	0	0	0	0.012264672	0	0	0.056308746	0	0	0.004894044	0.00454897	0	0	0	0.006079027	0	0	0	0	0	0	0	0.056211356	0.029573299	0.022717979	0.004165452	0.06327445	0	0	0	0	0
strength	0.009476427	0.01884215	0.005804841	0.012401819	0	0.021973193	0.005737893	0.005223841	0.0464828	0.0304414	0.030332137	0.04865884	0.04870657	0.02985431	0.07260758	0	0.02147997	0.03053746	0.014369881	0.031831928	0.006132336	0.050466817	0	0.008662884	0	0.061056275	0.004894044	0.018195879	0.01018693	0.029390154	0.015938794	0.04863222	0.005021845	0.02510828	0.009292817	0.09060707	0.023338584	0	0.03219057	0.00468428	0.004224757	0	0.045819968	0.005272871	0.004739786	0.02644803	0.013276686	0.02173913	0
delight	0	0.004710537	0.0986823	0.024803638	0.11737089	0.021973193	0.040165253	0.005223841	0.015494267	0.00761035	0.010110713	0	0	0	0.004840505	0.019538883	0.02147997	0.04071661	0.00957992	0.05570587	0.006132336	0.07570022	0	0.008662884	0.011416176	0.010176046	0	0.00454897	0.005093465	0.014695077	0.015938794	0.018237082	0	0.06904777	0.02323204	0.030202355	0.005834646	0.019264111	0.03219057	0.009368559	0	0.009087192	0	0	0.018959142	0	0.013276686	0	0.052638505
didst	0.033167496	0.009421075	0.005804841	0.00826788	0	0	0.040165253	0.010447683	0	0.03805175	0	0	0	0	0.004840505	0.019538883	0	0.020358305	0.023949802	0	0.03066168	0.025233408	0	0.025988651	0.017124265	0.005088023	0.004894044	0.018195879	0.02037386	0.029390154	0.015938794	0.006079027	0.045196604	0.01883121	0	0	0	0	0.024142927	0.023421397	0.025348542	0	0.029158162	0.010545742	0	0	0	0.02173913	0.013159626
fashion	0.014214641	0	0	0.016535759	0	0	0	0.04179073	0.015494267	0.00761035	0.030332137	0.02432942	0.010823682	0.035825174	0	0	0.04295994	0.050895765	0.01915984	0.007957982	0.042926352	0.025233408	0.033400133	0.017325768	0.074205145	0.015264069	0.029364264	0.013646909	0.005093465	0.007347539	0	0.012158055	0.005021845	0.00627707	0	0	0	0	0.016095284	0.06557991	0.029573299	0.009087192	0.045819968	0	0.02369893	0	0.013276686	0	0.013159626
presence	0.014214641	0.004710537	0.017414523	0	0	0	0.011475786	0.015671525	0	0	0.055608917	0.042576484	0.016235523	0.005970862	0.014521516	0.019538883	0.010739985	0.010179153	0.023949802	0	0.018397007	0	0.033400133	0.034651536	0.079913236	0.020352092	0.029364264	0.045489695	0.005093465	0.007347539	0.015938794	0.012158055	0.01004369	0	0.009292817	0	0	0	0.016095284	0.060895633	0.004224757	0.009087192	0.016661808	0.052728713	0.014219358	0	0.013276686	0.02173913	0.026319252
fools	0	0	0	0.00413394	0	0.021973193	0	0.047014575	0	0	0.015166068	0	0.005411841	0.005970862	0	0.019538883	0.032219954	0.020358305	0.00957992	0.015915964	0	0.025233408	0.1002004	0.012994326	0.028540442	0.005088023	0.02447022	0.013646909	0.025467325	0	0	0	0.025109226	0.01883121	0.02323204	0.045303535	0.005834646	0	0.008047642	0.08431703	0.016899029	0.027261576	0.08330903	0.021091484	0.02369893	0	0.03983006	0	0
watch	0.009476427	0.028263224	0	0.00413394	0.11737089	0	0	0.026119208	0.030988535	0.00761035	0.02527678	0	0	0.011941724	0	0	0	0	0.01915984	0.015915964	0	0.025233408	0	0.008662884	0.017124265	0.015264069	0.014682132	0.050038666	0.01018693	0.014695077	0	0.02431611	0.03013107	0.01255414	0	0	0	0	0.008047642	0	0.016899029	0.013630788	0.016661808	0.052728713	0.02369893	0.02644803	0.013276686	0.02173913	0
sacred	0	0.004710537	0.05224357	0	0.039123632	0.043946385	0.040165253	0	0.0929656	0.0152207	0.030332137	0.006082355	0.027059205	0.06567948	0.038724042	0.17584994	0.10739985	0.050895765	0.01915984	0.09549578	0.006132336	0.15140045	0.1002004	0.008662884	0.017124265	0.025440114	0.009788088	0.009097939	0.02037386	0.022042615	0.06375518	0.018237082	0.08034952	0.01883121	0.009292817	0.06040471	0	0.038528223	0.03219057	0	0	0.009087192	0.108301744	0.005272871	0.066357	0	0	0	0.17107514
foot	0.004738214	0	0.017414523	0.024803638	0.039123632	0	0.022951571	0.057462256	0	0.00761035	0	0.030411776	0.005411841	0.023883449	0.029043032	0.07815553	0.010739985	0.010179153	0.00957992	0	0.03066168	0.025233408	0	0.004331442	0	0.03561616	0	0.036391757	0.005093465	0.014695077	0.015938794	0.012158055	0	0.02510828	0.004646408	0	0	0	0	0.023421397	0.016899029	0.013630788	0.012496355	0.015818613	0.0331785	0	0.03983006	0	0.03947888
rage	0	0.047105376	0.040633887	0.00413394	0.039123632	0	0.005737893	0.026119208	0.015494267	0.0304414	0.015166068	0.006082355	0.021647364	0.017912587	0.019362021	0.019538883	0.032219954	0.010179153	0.014369881	0.007957982	0	0	0	0.012994326	0.011416176	0.010176046	0	0.00454897	0.035654254	0.007347539	0.015938794	0.02431611	0.05021845	0.01255414	0.018585633	0	0	0.096320555	0.016095284	0.00468428	0	0.018174384	0	0	0.004739786	0	0.026553372	0.02173913	0
judgement	0	0	0.011609683	0.00413394	0	0	0.01721368	0.005223841	0.015494267	0	0.015166068	0.030411776	0.04870657	0.011941724	0	0.039077766	0.02147997	0	0.03831968	0.039789908	0.018397007	0.025233408	0	0.012994326	0.057080884	0.020352092	0.058728527	0.009097939	0	0	0	0.02431611	0.025109226	0.01255414	0.06969613	0.030202355	0.011669292	0	0.008047642	0.014052839	0.004224757	0	0.012496355	0.010545742	0.02369893	0	0	0	0
lust	0.004738214	0.01884215	0.023219366	0	0	0	0	0.005223841	0.015494267	0.00761035	0.030332137	0.006082355	0	0	0.019362021	0	0.010739985	0.04071661	0.00478996	0.007957982	0	0	0	0	0.017124265	0.020352092	0	0.018195879	0.01018693	0.07347538	0	0.036474165	0.005021845	0.02510828	0	0.1359106	0	0	0.04023821	0	0.04647233	0.013630788	0.004165452	0	0.02369893	0	0.013276686	0.02173913	0.013159626
health	0.009476427	0	0.005804841	0.028937578	0.039123632	0	0.005737893	0.03134305	0	0.0304414	0.010110713	0	0.021647364	0	0.004840505	0.019538883	0.02147997	0.010179153	0	0.007957982	0.012264672	0.025233408	0	0.017325768	0	0.015264069	0.019576175	0	0.01018693	0	0	0.018237082	0.01004369	0	0.032524858	0.015101178	0.005834646	0	0.008047642	0.00468428	0.025348542	0.004543596	0.037489064	0.010545742	0.0331785	0.02644803	0	0.02173913	0
gracious	0.004738214	0.004710537	0.011609683	0.00413394	0	0	0.005737893	0	0	0.0608828	0.005055356	0.01216471	0.010823682	0.005970862	0	0.039077766	0	0.020358305	0.01915984	0.007957982	0.012264672	0.025233408	0	0	0.005708088	0	0	0.013646909	0.066215046	0.007347539	0	0.006079027	0	0.00627707	0	0	0.005834646	0	0.016095284	0.014052839	0.004224757	0.009087192	0.012496355	0.036910098	0.014219358	0	0	0	0
case	0	0.004710537	0.017414523	0.00826788	0	0	0.005737893	0.03656689	0	0.0304414	0.015166068	0	0	0.005970862	0	0	0	0	0.014369881	0	0	0	0	0.06930307	0.022832353	0.010176046	0.014682132	0.036391757	0.005093465	0.05878031	0.047816385	0	0.03013107	0.03138535	0.013939225	0.015101178	0.017503938	0.057792332	0.008047642	0.07026419	0.012674271	0.013630788	0	0.010545742	0.004739786	0	0.013276686	0	0
something	0.042643923	0.028263224	0	0.057875156	0	0.021973193	0	0.020895366	0	0.00761035	0.035387494	0.02432942	0.021647364	0	0	0	0.010739985	0.010179153	0.01915984	0.007957982	0.012264672	0.025233408	0	0.012994326	0.017124265	0.030528137	0.044046395	0.022744847	0	0.029390154	0	0.006079027	0	0	0.009292817	0	0	0	0.016095284	0.009368559	0	0.004543596	0	0.005272871	0	0	0.09293681	0	0
small	0	0	0.04643873	0.024803638	0	0	0.005737893	0.005223841	0.030988535	0	0.020221425	0.02432942	0.021647364	0.005970862	0.019362021	0	0.02147997	0.03053746	0.00478996	0.007957982	0.018397007	0	0	0	0.005708088	0.005088023	0.004894044	0	0.02037386	0.03673769	0	0.054711245	0	0.01255414	0.02323204	0.015101178	0.011669292	0	0.016095284	0.014052839	0.012674271	0.013630788	0.029158162	0	0.0331785	0	0.013276686	0.08695652	0.013159626
unless	0.028429283	0.014131612	0.011609683	0.012401819	0	0	0.005737893	0.010447683	0.015494267	0.0152207	0.010110713	0.006082355	0.005411841	0.005970862	0.004840505	0	0.010739985	0	0.00478996	0.007957982	0.006132336	0	0	0.017325768	0.028540442	0.015264069	0.004894044	0.027293818	0	0.007347539	0.015938794	0.006079027	0.015065535	0	0.013939225	0.030202355	0.011669292	0.019264111	0.04023821	0	0.008449514	0.004543596	0.012496355	0	0.009479571	0.02644803	0.013276686	0	0
touch	0	0.032973763	0.040633887	0.012401819	0	0.043946385	0.005737893	0.020895366	0.015494267	0	0.045498203	0.01216471	0.032471046	0.011941724	0.033883538	0.019538883	0.032219954	0.020358305	0.023949802	0.007957982	0.012264672	0.050466817	0	0.012994326	0.017124265	0.045792203	0.014682132	0.00454897	0.015280395	0.029390154	0.047816385	0	0.03013107	0.05021656	0.004646408	0.12080942	0.02917323	0.038528223	0.04023821	0.023421397	0.033798058	0.027261576	0.016661808	0.026364356	0.018959142	0.02644803	0.013276686	0.06521739	0.06579813
quite	0.009476427	0.028263224	0.023219366	0.016535759	0	0.043946385	0.040165253	0.026119208	0.015494267	0.00761035	0.020221425	0.01216471	0.05953025	0.02985431	0.024202527	0	0.053699926	0.020358305	0.01915984	0.04774789	0.012264672	0	0.033400133	0.017325768	0.005708088	0.050880227	0.03915235	0.009097939	0	0.014695077	0.015938794	0.02431611	0.07030583	0.13809554	0.05111049	0.015101178	0.07001575	0.077056445	0.12876227	0	0.004224757	0.004543596	0.004165452	0	0.004739786	0.07934409	0.013276686	0	0.013159626
tomorrow	0.014214641	0	0	0.028937578	0	0	0	0	0	0.00761035	0	0	0	0	0	0	0	0	0.00478996	0	0	0	0	0.004331442	0.005708088	0	0.004894044	0.009097939	0.025467325	0.007347539	0	0.012158055	0	0	0	0	0	0	0	0.00468428	0.008449514	0.027261576	0.06664723	0.036910098	0.004739786	0.05289606	0.053106744	0	0
virtuous	0.018952854	0.023552688	0.058048412	0.00413394	0	0	0.022951571	0.020895366	0.015494267	0	0.020221425	0.006082355	0.010823682	0.011941724	0	0.019538883	0	0.020358305	0.047899604	0.007957982	0.006132336	0.050466817	0	0.008662884	0.005708088	0.050880227	0.009788088	0.040940728	0.035654254	0	0.015938794	0.012158055	0	0	0.009292817	0.015101178	0	0	0.008047642	0.00468428	0	0	0.045819968	0.005272871	0	0	0.026553372	0.02173913	0
golden	0.014214641	0	0.034829047	0.016535759	0.039123632	0.043946385	0.005737893	0.010447683	0.07747134	0.00761035	0.010110713	0.01216471	0.043294728	0.035825174	0.033883538	0.019538883	0.04295994	0.04071661	0.00478996	0.079579815	0	0.025233408	0.2004008	0.008662884	0.005708088	0	0.014682132	0	0.005093465	0.007347539	0.047816385	0	0.01004369	0.01255414	0	0	0	0	0.008047642	0.014052839	0	0.045435958	0.091639936	0.021091484	0.066357	0	0.013276686	0.02173913	0.07895776
chance	0.009476427	0.004710537	0.058048412	0.00413394	0	0.021973193	0	0.026119208	0	0.00761035	0.005055356	0	0	0.011941724	0.014521516	0.019538883	0.010739985	0	0.028739762	0.007957982	0.024529343	0	0	0.025988651	0	0.05596825	0.009788088	0.009097939	0.02037386	0.014695077	0	0.018237082	0	0	0.02323204	0	0.005834646	0	0	0	0.008449514	0	0.029158162	0	0	0	0.013276686	0.02173913	0
witness	0.004738214	0.014131612	0.029024206	0.00826788	0	0	0.040165253	0.015671525	0	0.053272452	0.010110713	0.006082355	0.021647364	0.02985431	0.014521516	0	0.010739985	0	0.00478996	0	0	0	0	0.008662884	0	0.010176046	0.004894044	0.031842787	0.015280395	0.03673769	0.047816385	0.036474165	0.03013107	0	0.004646408	0	0	0.019264111	0	0.00468428	0.008449514	0.004543596	0	0.015818613	0.009479571	0	0	0	0
spirits	0.009476427	0.009421075	0.005804841	0.016535759	0.039123632	0.043946385	0.005737893	0	0.030988535	0	0.045498203	0.054741196	0.032471046	0.07165035	0.019362021	0.09769441	0.032219954	0.03053746	0.023949802	0.039789908	0.006132336	0.07570022	0.1002004	0	0.022832353	0.07632034	0.019576175	0.031842787	0	0.022042615	0	0.006079027	0.015065535	0	0.04646408	0	0.02917323	0.038528223	0.016095284	0.014052839	0	0.027261576	0.016661808	0.005272871	0.05687743	0.05289606	0	0	0.013159626
went	0	0.014131612	0.017414523	0.00413394	0	0	0.01721368	0.010447683	0.0464828	0.00761035	0	0.006082355	0	0.011941724	0.10165061	0.039077766	0.02147997	0.050895765	0	0.079579815	0.012264672	0.025233408	0	0.012994326	0.017124265	0.010176046	0.014682132	0.00454897	0.015280395	0.007347539	0	0.006079027	0	0.04393949	0	0	0.011669292	0.019264111	0	0.014052839	0.025348542	0.018174384	0.016661808	0.031637225	0.009479571	0	0.026553372	0.06521739	0.052638505
clear	0.004738214	0.014131612	0.005804841	0.00413394	0.039123632	0	0.01721368	0.005223841	0.06197707	0.02283105	0.045498203	0.02432942	0.05953025	0.041796036	0.019362021	0.058616646	0.032219954	0.03053746	0.014369881	0.05570587	0.018397007	0.050466817	0	0.004331442	0.011416176	0.030528137	0.044046395	0.022744847	0.02037386	0.014695077	0.03187759	0.006079027	0.07030583	0.01883121	0.0557569	0.06040471	0.023338584	0.019264111	0.088524066	0.018737119	0.021123786	0.013630788	0.008330904	0.005272871	0.037918285	0	0.013276686	0.02173913	0.026319252
england	0.028429283	0	0	0	0	0	0	0	0	0	0	0.018247066	0.016235523	0	0	0	0	0	0	0	0	0	0	0	0.005708088	0.010176046	0.04894044	0	0	0	0	0	0	0	0	0	0	0	0	0	0.025348542	0	0.058316324	0.010545742	0	0	0	0	0
quickly	0.042643923	0.032973763	0.011609683	0.016535759	0.078247264	0	0.028689465	0.005223841	0	0.0152207	0	0.006082355	0	0.011941724	0.014521516	0	0	0	0.014369881	0.015915964	0.012264672	0	0.033400133	0.012994326	0	0.005088023	0.004894044	0.00454897	0.005093465	0	0	0.012158055	0	0.01255414	0	0	0	0	0	0.00468428	0.008449514	0.004543596	0.029158162	0.015818613	0.009479571	0	0.013276686	0	0.03947888
dear	0	0	0.09287746	0.012401819	0	0	0	0.03656689	0	0.02283105	0	0.006082355	0.06494209	0.035825174	0	0	0.053699926	0.091612376	0.13411888	0	0.03066168	0.050466817	0	0.047645863	0.11416177	0	0.09298684	0.072783515	0	0	0	0	0	0.07532484	0	0.030202355	0	0.057792332	0.17704813	0	0	0	0.008330904	0	0.004739786	0	0	0	0
often	0.004738214	0.009421075	0.034829047	0.00826788	0	0	0.022951571	0.005223841	0.015494267	0	0.015166068	0.006082355	0.016235523	0	0.004840505	0.019538883	0.032219954	0	0.00478996	0.007957982	0	0.025233408	0.033400133	0.012994326	0	0	0.009788088	0.009097939	0.005093465	0	0.03187759	0.036474165	0	0	0.013939225	0.015101178	0.023338584	0.038528223	0.04023821	0	0.012674271	0	0.012496355	0	0	0	0.03983006	0	0.092117384
shake	0.018952854	0.014131612	0	0.00413394	0	0	0.01721368	0.03134305	0	0	0.005055356	0.01216471	0.021647364	0.011941724	0.024202527	0	0	0.020358305	0.00478996	0.015915964	0	0	0	0.02165721	0.005708088	0.005088023	0.004894044	0.009097939	0.01018693	0.007347539	0	0.012158055	0.015065535	0.01255414	0.004646408	0	0.005834646	0.057792332	0.008047642	0.00468428	0.012674271	0.018174384	0.008330904	0.015818613	0.028438715	0	0	0.02173913	0
carry	0.056858566	0.004710537	0	0.024803638	0	0.021973193	0.011475786	0.020895366	0	0	0.015166068	0	0	0	0	0	0	0.010179153	0.00957992	0	0.012264672	0	0	0.02165721	0.017124265	0.010176046	0.009788088	0.022744847	0	0.007347539	0	0.018237082	0	0	0.004646408	0	0.005834646	0	0	0	0.008449514	0.004543596	0.008330904	0.015818613	0.009479571	0	0	0	0
laugh	0.037905708	0.032973763	0.011609683	0.037205458	0	0	0	0.015671525	0	0	0	0	0	0.005970862	0.004840505	0	0	0.010179153	0.014369881	0.007957982	0.006132336	0	0	0.034651536	0	0.005088023	0.029364264	0.018195879	0.01018693	0	0	0.006079027	0	0	0.009292817	0	0	0	0.016095284	0.00468428	0.016899029	0.009087192	0.1124672	0.036910098	0	0	0.026553372	0	0
suffer	0.014214641	0.014131612	0.029024206	0.012401819	0	0.021973193	0.011475786	0.010447683	0	0	0.02527678	0.018247066	0.005411841	0.023883449	0.014521516	0.019538883	0.010739985	0.010179153	0.01915984	0.015915964	0.024529343	0.07570022	0.06680027	0.004331442	0.03424853	0.010176046	0.04894044	0.013646909	0.015280395	0.007347539	0	0.04863222	0.015065535	0	0	0	0.017503938	0.019264111	0	0.00468428	0.004224757	0	0	0.005272871	0.009479571	0	0	0.04347826	0
private	0.009476427	0.004710537	0	0.00826788	0	0.021973193	0.01721368	0.020895366	0	0	0.010110713	0.036494132	0.005411841	0.005970862	0	0	0.02147997	0.010179153	0.00957992	0.015915964	0.03066168	0	0.033400133	0.012994326	0.022832353	0.030528137	0.004894044	0.013646909	0	0.029390154	0	0.006079027	0	0	0	0.015101178	0	0.077056445	0	0.046842795	0.008449514	0	0.004165452	0.005272871	0.004739786	0	0	0	0
forget	0.014214641	0.028263224	0.029024206	0.020669699	0.078247264	0.021973193	0.01721368	0.005223841	0	0.0152207	0	0.006082355	0.005411841	0.005970862	0.009681011	0.019538883	0	0	0.01915984	0	0.006132336	0	0	0.008662884	0.011416176	0.010176046	0	0.018195879	0.005093465	0.007347539	0	0	0.005021845	0.00627707	0.004646408	0	0	0.019264111	0	0.014052839	0.008449514	0	0	0.026364356	0.004739786	0	0.026553372	0.06521739	0
safe	0.014214641	0.01884215	0.011609683	0.028937578	0	0.043946385	0.011475786	0	0.015494267	0.02283105	0	0.036494132	0.021647364	0.023883449	0.024202527	0	0	0.010179153	0.01915984	0.007957982	0	0.025233408	0.033400133	0.017325768	0.017124265	0.005088023	0	0.009097939	0.015280395	0.022042615	0	0.04863222	0	0	0.004646408	0.015101178	0.017503938	0	0.008047642	0.00468428	0.008449514	0.018174384	0.004165452	0.005272871	0.004739786	0	0.026553372	0.02173913	0
chamber	0.004738214	0.009421075	0.005804841	0	0	0	0	0.010447683	0.015494267	0.00761035	0.030332137	0.006082355	0.021647364	0	0.014521516	0	0.010739985	0	0.00957992	0.039789908	0	0.025233408	0	0.04331442	0.08562133	0	0.044046395	0.00454897	0.02037386	0	0	0.02431611	0	0.00627707	0	0	0	0	0.008047642	0.032789957	0.004224757	0	0.008330904	0.005272871	0	0	0	0	0
knowledge	0.004738214	0.014131612	0.011609683	0.00826788	0	0	0	0.04179073	0.015494267	0.0152207	0.010110713	0.030411776	0.027059205	0.05373776	0.004840505	0.058616646	0.032219954	0.111970685	0.00957992	0.015915964	0	0.025233408	0	0.012994326	0.028540442	0.030528137	0.034258306	0.013646909	0.005093465	0.014695077	0	0.02431611	0.01004369	0	0.09757458	0.015101178	0.12836221	0	0.016095284	0.009368559	0	0	0.016661808	0	0.009479571	0	0.013276686	0.02173913	0
curse	0.004738214	0.028263224	0	0.016535759	0	0.021973193	0.07459261	0	0	0	0.010110713	0	0.010823682	0.011941724	0.004840505	0	0	0	0.00957992	0	0.012264672	0	0	0.012994326	0	0	0	0	0.01018693	0	0	0.006079027	0.025109226	0.01255414	0	0.015101178	0	0.115584664	0.008047642	0.028105678	0.016899029	0.013630788	0.041654516	0.005272871	0.018959142	0.02644803	0.013276686	0	0
stone	0.037905708	0.014131612	0.017414523	0	0.15649453	0	0.011475786	0	0.015494267	0.06849315	0.015166068	0.018247066	0.010823682	0.011941724	0.019362021	0.058616646	0.010739985	0.04071661	0.00957992	0	0.018397007	0.025233408	0.033400133	0.008662884	0	0.015264069	0.009788088	0.00454897	0.035654254	0.007347539	0.047816385	0.006079027	0.035152916	0.01883121	0.004646408	0.015101178	0	0	0.03219057	0.032789957	0.021123786	0.013630788	0.012496355	0.010545742	0.014219358	0.05289606	0.03983006	0.04347826	0.03947888
besides	0.056858566	0.014131612	0	0.037205458	0	0	0.01721368	0.04179073	0.030988535	0.0152207	0.010110713	0.01216471	0.021647364	0.047766898	0.009681011	0	0.010739985	0.010179153	0.01915984	0	0.018397007	0	0	0.025988651	0.039956618	0.025440114	0.02447022	0.031842787	0.035654254	0	0	0.012158055	0.005021845	0.00627707	0.02323204	0	0.005834646	0.019264111	0.008047642	0	0.033798058	0.027261576	0.004165452	0.052728713	0.014219358	0	0	0.02173913	0
question	0.014214641	0.004710537	0	0.016535759	0	0.021973193	0.005737893	0.010447683	0	0.00761035	0.010110713	0.01216471	0.016235523	0.011941724	0.009681011	0	0	0.020358305	0.00478996	0	0.012264672	0	0	0.017325768	0.039956618	0.015264069	0.02447022	0.018195879	0	0	0	0.012158055	0	0	0.018585633	0	0.011669292	0	0.016095284	0.009368559	0.004224757	0	0.016661808	0.005272871	0.004739786	0	0	0	0
needs	0.018952854	0.014131612	0.023219366	0.012401819	0	0.021973193	0.01721368	0.020895366	0.0464828	0	0.015166068	0.01216471	0.005411841	0.017912587	0.014521516	0	0	0	0.014369881	0	0.018397007	0.025233408	0	0.04331442	0.017124265	0	0.03915235	0	0.01018693	0.03673769	0	0.0668693	0.02008738	0.03138535	0.0557569	0.030202355	0.08751969	0.077056445	0.04023821	0	0.004224757	0.013630788	0.004165452	0	0.014219358	0	0.013276686	0	0.013159626
short	0	0.01884215	0.017414523	0.024803638	0	0.021973193	0.005737893	0.020895366	0	0.00761035	0.010110713	0.02432942	0.016235523	0	0.019362021	0.039077766	0.010739985	0.020358305	0.01915984	0.039789908	0.012264672	0	0	0.008662884	0.017124265	0.025440114	0.053834483	0.031842787	0.005093465	0.007347539	0.047816385	0.036474165	0.015065535	0.02510828	0.004646408	0.015101178	0.02917323	0	0	0.018737119	0.008449514	0.004543596	0.008330904	0	0.02369893	0.05289606	0.026553372	0	0
ease	0.02369107	0.042394836	0.017414523	0.012401819	0	0.043946385	0.011475786	0	0	0.00761035	0	0.01216471	0.021647364	0.017912587	0.014521516	0.039077766	0.053699926	0	0.00957992	0.031831928	0	0.025233408	0.06680027	0.004331442	0.011416176	0.020352092	0.019576175	0.00454897	0.005093465	0.029390154	0.015938794	0.018237082	0.045196604	0.05021656	0.018585633	0.06040471	0.005834646	0.019264111	0.03219057	0	0	0.013630788	0.004165452	0.005272871	0.009479571	0	0.026553372	0	0
sport	0.004738214	0.014131612	0.011609683	0.041339397	0	0.06591958	0	0	0	0.02283105	0.005055356	0.006082355	0.005411841	0	0	0	0	0.010179153	0.03352972	0	0.042926352	0.050466817	0	0.025988651	0	0.005088023	0.004894044	0.009097939	0.005093465	0	0.047816385	0.018237082	0.01004369	0	0.004646408	0.045303535	0.005834646	0	0	0.051527075	0.021123786	0.013630788	0.004165452	0.031637225	0.004739786	0.02644803	0.013276686	0	0.092117384
almost	0.02369107	0.009421075	0	0.012401819	0	0	0	0.015671525	0.030988535	0	0.005055356	0	0.010823682	0	0.009681011	0	0	0.010179153	0.014369881	0.007957982	0	0	0.06680027	0.004331442	0.005708088	0.005088023	0.044046395	0.018195879	0.01018693	0	0	0	0	0.01255414	0.004646408	0	0	0.019264111	0	0.00468428	0.008449514	0.004543596	0	0.010545742	0.004739786	0.02644803	0.013276686	0.04347826	0
wisdom	0.004738214	0	0.06385326	0.00413394	0.078247264	0	0.028689465	0.07313378	0.0464828	0.00761035	0.005055356	0.036494132	0.005411841	0.005970862	0.004840505	0.019538883	0	0.020358305	0.00478996	0	0	0.07570022	0.033400133	0	0.017124265	0.010176046	0.009788088	0.013646909	0.01018693	0.007347539	0	0.036474165	0.04017476	0.01883121	0.10222098	0.07550589	0.10502363	0.019264111	0.016095284	0	0.004224757	0.009087192	0.07081268	0.005272871	0.009479571	0	0	0	0.013159626
lips	0.014214641	0.009421075	0	0.012401819	0	0.15381235	0.005737893	0.020895366	0.015494267	0.02283105	0	0.02432942	0	0.005970862	0.004840505	0.019538883	0	0	0.00478996	0.071621835	0.036794014	0	0	0.025988651	0	0	0.004894044	0.027293818	0.005093465	0	0	0.02431611	0.015065535	0.01883121	0	0	0	0	0.03219057	0.014052839	0.016899029	0.018174384	0.016661808	0	0.014219358	0	0.013276686	0	0.052638505
promise	0.018952854	0.01884215	0	0.012401819	0	0	0.005737893	0.015671525	0	0.0152207	0.005055356	0.006082355	0.005411841	0.005970862	0	0	0	0	0	0	0.024529343	0	0	0.025988651	0.028540442	0.015264069	0.009788088	0.027293818	0.01018693	0.007347539	0	0.04255319	0.005021845	0	0	0	0.005834646	0	0	0.009368559	0	0.009087192	0	0.010545742	0.009479571	0	0.013276686	0	0
wits	0.004738214	0	0	0	0	0	0.005737893	0.07313378	0	0	0	0	0	0.005970862	0	0.019538883	0	0.010179153	0.03352972	0.031831928	0.05519102	0	0.06680027	0	0.16553456	0.015264069	0.009788088	0.027293818	0.005093465	0.007347539	0.03187759	0.012158055	0.005021845	0.01255414	0.05111049	0	0	0.019264111	0.016095284	0.056211356	0.016899029	0	0.033323616	0.015818613	0	0	0.013276686	0.04347826	0
powers	0.009476427	0.032973763	0.040633887	0	0	0	0	0.010447683	0.12395414	0	0.05055356	0.030411776	0.037882887	0.095533796	0.08712909	0.07815553	0.06443991	0.06107492	0.03352972	0.039789908	0	0	0.06680027	0	0.011416176	0.040704183	0.02447022	0.00454897	0.015280395	0.05878031	0.03187759	0.018237082	0.03013107	0.03138535	0.08363535	0.015101178	0.02917323	0	0.04023821	0	0.004224757	0.004543596	0.012496355	0.015818613	0.009479571	0	0.013276686	0.02173913	0.026319252
sometimes	0.018952854	0	0.005804841	0.020669699	0.039123632	0	0.005737893	0.04179073	0	0.00761035	0.010110713	0.006082355	0.010823682	0.005970862	0	0	0	0	0.01915984	0.015915964	0	0.025233408	0	0.008662884	0.011416176	0.010176046	0.014682132	0.009097939	0.01018693	0	0	0	0	0.01255414	0.009292817	0.015101178	0.017503938	0	0	0.00468428	0.012674271	0.03180517	0.02499271	0.005272871	0.02369893	0.02644803	0.026553372	0.02173913	0
door	0.018952854	0.014131612	0	0	0	0	0.011475786	0.005223841	0	0.03805175	0.005055356	0.01216471	0	0.005970862	0	0	0	0	0.01915984	0.007957982	0	0	0	0.012994326	0.022832353	0.010176046	0.009788088	0	0.01018693	0.022042615	0	0.012158055	0	0.02510828	0	0.015101178	0	0	0	0.018737119	0.038022812	0.018174384	0.004165452	0.010545742	0	0	0.026553372	0.02173913	0
angry	0.004738214	0.028263224	0.011609683	0.00413394	0	0.06591958	0.011475786	0	0	0.00761035	0.010110713	0.006082355	0.005411841	0.005970862	0.043564547	0.019538883	0	0.010179153	0.00957992	0.007957982	0.03066168	0	0	0.004331442	0.005708088	0	0	0.00454897	0.005093465	0	0	0.02431611	0.015065535	0	0	0	0	0	0	0	0.008449514	0	0.016661808	0	0.004739786	0	0	0	0.013159626
cruel	0.033167496	0.009421075	0.034829047	0	0	0.10986596	0.063116826	0.010447683	0.015494267	0	0	0.006082355	0.027059205	0.005970862	0.009681011	0.019538883	0	0.010179153	0.00957992	0.015915964	0.018397007	0.025233408	0.033400133	0	0.005708088	0	0	0	0.005093465	0	0.14344916	0.02431611	0.03013107	0.00627707	0	0	0	0.038528223	0.03219057	0	0	0	0.004165452	0.010545742	0.004739786	0	0.013276686	0	0.026319252
learn	0.009476427	0.023552688	0.017414523	0.00826788	0.039123632	0.021973193	0.005737893	0.015671525	0.015494267	0.0304414	0.035387494	0.006082355	0.010823682	0.011941724	0.004840505	0	0.02147997	0.03053746	0	0	0.006132336	0	0	0.012994326	0.017124265	0.020352092	0.004894044	0.013646909	0.015280395	0.007347539	0.015938794	0.02431611	0.01004369	0.03766242	0.02323204	0.015101178	0	0	0.024142927	0.009368559	0.008449514	0.018174384	0.012496355	0.026364356	0.018959142	0	0.03983006	0.04347826	0
hours	0.004738214	0.009421075	0	0.024803638	0.039123632	0.043946385	0.022951571	0	0	0	0.005055356	0.006082355	0.005411841	0	0	0	0	0.020358305	0.00478996	0	0	0	0	0	0.017124265	0	0.019576175	0.00454897	0.005093465	0	0.03187759	0.012158055	0.005021845	0	0	0	0	0	0	0.00468428	0.016899029	0.036348768	0.016661808	0.010545742	0.014219358	0	0.03983006	0	0.013159626
goodness	0	0	0	0.016535759	0	0.021973193	0	0	0.030988535	0	0	0.01216471	0.005411841	0.047766898	0	0.019538883	0.032219954	0.020358305	0	0	0	0	0	0.004331442	0.005708088	0.040704183	0	0	0.005093465	0	0	0.012158055	0.01004369	0.00627707	0.10222098	0.045303535	0.09918898	0.038528223	0.008047642	0.00468428	0.004224757	0.004543596	0.008330904	0	0.009479571	0.02644803	0	0.02173913	0
plain	0.004738214	0.009421075	0.011609683	0.00413394	0	0	0.011475786	0.03656689	0	0.0152207	0.020221425	0.030411776	0.010823682	0.011941724	0.014521516	0	0.02147997	0.010179153	0.04310964	0.015915964	0.024529343	0.025233408	0	0.012994326	0.005708088	0.010176046	0.03915235	0.009097939	0	0.014695077	0	0.006079027	0	0.02510828	0.02323204	0	0.005834646	0	0.008047642	0.028105678	0.008449514	0.004543596	0.016661808	0	0.042658072	0.02644803	0.013276686	0	0.03947888
give	0.014214641	0.004710537	0.011609683	0.00413394	0	0.043946385	0.011475786	0.015671525	0.030988535	0.00761035	0.045498203	0.018247066	0.010823682	0.017912587	0.019362021	0	0.032219954	0.04071661	0.023949802	0.015915964	0	0.07570022	0.033400133	0.008662884	0.005708088	0.030528137	0.019576175	0.00454897	0	0	0.047816385	0.018237082	0.02008738	0.01883121	0.018585633	0.030202355	0.035007875	0.038528223	0.016095284	0.009368559	0.012674271	0.018174384	0.004165452	0.010545742	0.04739786	0.05289606	0	0.02173913	0.026319252
second	0.009476427	0.004710537	0.017414523	0.012401819	0	0.021973193	0.022951571	0.03134305	0.030988535	0.0152207	0.010110713	0.01216471	0	0.023883449	0.014521516	0.039077766	0.02147997	0.020358305	0.00957992	0	0	0	0.033400133	0.008662884	0.017124265	0.010176046	0.004894044	0.045489695	0.005093465	0	0	0.02431611	0.005021845	0.00627707	0.018585633	0.030202355	0.023338584	0.019264111	0	0.023421397	0.004224757	0.004543596	0.008330904	0	0.014219358	0.05289606	0.013276686	0.06521739	0.013159626
secret	0	0.01884215	0.017414523	0	0	0.021973193	0	0.047014575	0	0.0304414	0.020221425	0.006082355	0.010823682	0.017912587	0.014521516	0	0.02147997	0.020358305	0.014369881	0.031831928	0.012264672	0	0	0.02165721	0.028540442	0.015264069	0.02447022	0.009097939	0.02037386	0.014695077	0	0.054711245	0.005021845	0.00627707	0.013939225	0.030202355	0.011669292	0	0	0.00468428	0	0	0.004165452	0.010545742	0	0	0	0	0
subject	0.004738214	0.004710537	0.034829047	0.00826788	0	0.021973193	0.011475786	0.005223841	0.030988535	0.0152207	0.035387494	0.042576484	0.032471046	0.017912587	0.004840505	0	0.010739985	0.010179153	0.01915984	0.023873946	0.012264672	0.050466817	0	0	0.039956618	0.040704183	0.009788088	0.009097939	0.015280395	0.014695077	0	0	0.035152916	0.01883121	0.0557569	0.015101178	0.017503938	0.077056445	0.08047642	0	0	0.009087192	0	0	0.004739786	0.02644803	0.026553372	0.02173913	0
desire	0.014214641	0.004710537	0.011609683	0.00826788	0.039123632	0.043946385	0.01721368	0.015671525	0.030988535	0	0.005055356	0.01216471	0.016235523	0.011941724	0.009681011	0	0	0.010179153	0.01915984	0.063663855	0.012264672	0.050466817	0	0.012994326	0.017124265	0.025440114	0.019576175	0.009097939	0.015280395	0.014695077	0.111571565	0.04863222	0.025109226	0.02510828	0.004646408	0.030202355	0	0.019264111	0.024142927	0.009368559	0.004224757	0.004543596	0.008330904	0.010545742	0.009479571	0	0	0.02173913	0
divine	0.004738214	0	0.011609683	0	0	0.021973193	0.011475786	0.005223841	0.17043693	0.00761035	0.015166068	0.01216471	0.010823682	0.02985431	0.07260758	0.11723329	0.08591988	0.050895765	0.01915984	0.015915964	0.024529343	0.050466817	0.033400133	0	0.011416176	0.025440114	0.02447022	0.009097939	0.005093465	0.007347539	0.015938794	0.012158055	0.08537137	0.05649363	0.09757458	0	0.035007875	0	0.06438114	0.028105678	0.008449514	0.004543596	0.058316324	0	0.0331785	0	0	0.02173913	0.17107514
wars	0.004738214	0.009421075	0.06385326	0	0	0	0.005737893	0.026119208	0	0.02283105	0.005055356	0.018247066	0.016235523	0.011941724	0.033883538	0	0	0.020358305	0.00478996	0.023873946	0	0.025233408	0	0.012994326	0	0.005088023	0	0.00454897	0.005093465	0.007347539	0	0.006079027	0	0.00627707	0	0	0	0	0.024142927	0.00468428	0.004224757	0.03180517	0.008330904	0.026364356	0.004739786	0	0.026553372	0.02173913	0
bosom	0	0.014131612	0.005804841	0.00826788	0.039123632	0.021973193	0.040165253	0	0	0.02283105	0.015166068	0.030411776	0.010823682	0.005970862	0.019362021	0.019538883	0.010739985	0.06107492	0.023949802	0.063663855	0.018397007	0.100933634	0.033400133	0.017325768	0.005708088	0.025440114	0.014682132	0.027293818	0.025467325	0	0.015938794	0.006079027	0	0.01255414	0.004646408	0	0	0	0	0.032789957	0.004224757	0.018174384	0.033323616	0	0.028438715	0	0	0	0.013159626
credit	0.014214641	0.0753686	0.005804841	0.00413394	0	0	0.022951571	0.026119208	0	0.02283105	0	0.006082355	0.010823682	0	0	0	0	0	0.00478996	0	0.006132336	0	0	0.051977303	0.011416176	0	0.009788088	0	0.005093465	0.007347539	0.015938794	0.006079027	0.015065535	0	0.009292817	0	0.005834646	0	0	0.028105678	0.008449514	0.004543596	0.008330904	0.026364356	0	0	0	0	0
enemy	0.004738214	0.028263224	0	0	0	0	0.01721368	0	0	0	0.010110713	0.01216471	0.021647364	0	0.009681011	0	0.010739985	0.010179153	0.00957992	0	0.006132336	0.025233408	0	0.008662884	0.017124265	0.005088023	0	0	0	0.014695077	0	0.030395137	0	0.00627707	0.009292817	0	0	0	0	0.00468428	0	0.009087192	0.016661808	0	0	0	0	0	0
perfect	0.009476427	0	0.06965809	0.00413394	0	0	0	0.047014575	0	0.03805175	0.015166068	0.01216471	0.005411841	0.017912587	0.004840505	0.058616646	0.02147997	0.06107492	0.00957992	0.031831928	0.049058687	0.07570022	0.033400133	0.008662884	0.022832353	0.010176046	0.02447022	0.013646909	0.005093465	0	0	0.012158055	0.015065535	0.02510828	0.05111049	0	0.09918898	0	0.024142927	0.009368559	0	0.004543596	0	0	0	0.02644803	0	0	0.06579813
enjoy	0.009476427	0.01884215	0.023219366	0.012401819	0	0.043946385	0.005737893	0.047014575	0.030988535	0.02283105	0.010110713	0.01216471	0.010823682	0.011941724	0.019362021	0.058616646	0	0.010179153	0.03352972	0.015915964	0.024529343	0	0	0.008662884	0.022832353	0	0.014682132	0.027293818	0	0.007347539	0	0.04255319	0.005021845	0.00627707	0.004646408	0.030202355	0	0.019264111	0.016095284	0.009368559	0.004224757	0	0.02499271	0	0	0.05289606	0.013276686	0.08695652	0
called	0.009476427	0	0.005804841	0.00826788	0	0.021973193	0	0.010447683	0.015494267	0.00761035	0	0.006082355	0.016235523	0.005970862	0.024202527	0	0.010739985	0.010179153	0.028739762	0	0.012264672	0	0	0.025988651	0.011416176	0	0	0.013646909	0	0	0	0.02431611	0.015065535	0.01883121	0.004646408	0.015101178	0	0	0	0.00468428	0.025348542	0.013630788	0.004165452	0.015818613	0.004739786	0.02644803	0	0	0
enter	0.014214641	0.009421075	0	0.012401819	0	0.021973193	0	0.005223841	0.015494267	0.00761035	0.04044285	0.018247066	0.021647364	0.06567948	0.014521516	0.019538883	0	0.03053746	0.00478996	0	0.006132336	0	0	0.060640186	0.017124265	0.05596825	0.014682132	0.013646909	0.025467325	0.007347539	0	0.018237082	0	0.00627707	0.004646408	0.015101178	0.005834646	0	0.016095284	0	0.008449514	0.009087192	0.004165452	0	0.009479571	0	0.013276686	0.02173913	0
sudden	0	0.051815912	0.011609683	0.00826788	0	0	0.01721368	0.015671525	0	0.0152207	0.05055356	0.006082355	0.016235523	0.005970862	0.004840505	0	0	0.010179153	0.014369881	0	0.006132336	0	0.033400133	0.008662884	0.028540442	0.020352092	0.014682132	0.018195879	0.005093465	0	0.015938794	0.006079027	0.005021845	0.01883121	0.004646408	0.015101178	0	0	0	0.023421397	0.004224757	0.004543596	0.004165452	0	0.004739786	0	0.013276686	0	0.03947888
longer	0.009476427	0.014131612	0.005804841	0.016535759	0	0	0.045903143	0.020895366	0.015494267	0.0152207	0	0	0.016235523	0	0.004840505	0.019538883	0	0.010179153	0	0.015915964	0.006132336	0	0	0.025988651	0.011416176	0.005088023	0.019576175	0.009097939	0.02037386	0.007347539	0	0.018237082	0.015065535	0.00627707	0	0.015101178	0.005834646	0.019264111	0.016095284	0.018737119	0.025348542	0.022717979	0.016661808	0.015818613	0	0	0	0.04347826	0
offer	0.018952854	0.01884215	0	0.012401819	0	0	0.005737893	0	0	0.0304414	0.010110713	0.006082355	0.043294728	0.06567948	0.004840505	0.039077766	0	0.010179153	0.014369881	0.007957982	0.006132336	0.025233408	0	0.012994326	0.011416176	0.010176046	0.014682132	0.009097939	0.025467325	0.007347539	0.015938794	0.006079027	0.005021845	0.00627707	0	0	0.005834646	0	0.024142927	0.009368559	0.004224757	0	0.012496355	0.005272871	0	0	0	0	0
stars	0	0	0.058048412	0.00413394	0.078247264	0.021973193	0.01721368	0.005223841	0.06197707	0.02283105	0.015166068	0.07907061	0.043294728	0.005970862	0.004840505	0.039077766	0.02147997	0.03053746	0.00478996	0.023873946	0.006132336	0.025233408	0.1002004	0	0.03424853	0.010176046	0.009788088	0.031842787	0.03056079	0.029390154	0.07969397	0.02431611	0	0.02510828	0.013939225	0	0.017503938	0.038528223	0.04023821	0.014052839	0.004224757	0.004543596	0.037489064	0.010545742	0.028438715	0.13224015	0.06638343	0.04347826	0.06579813
endure	0	0.0376843	0.06385326	0.012401819	0	0.021973193	0.01721368	0.03656689	0	0	0.020221425	0.030411776	0.021647364	0.005970862	0.019362021	0.019538883	0	0.010179153	0.071849406	0.007957982	0.036794014	0	0	0.025988651	0.017124265	0.005088023	0	0.027293818	0.005093465	0.03673769	0.015938794	0.018237082	0.04017476	0.05021656	0.02787845	0.030202355	0.017503938	0.038528223	0.008047642	0.018737119	0.004224757	0.004543596	0.008330904	0	0.009479571	0	0.053106744	0	0
held	0.009476427	0.014131612	0	0.00413394	0	0	0.03442736	0.015671525	0.06197707	0.00761035	0.02527678	0.054741196	0.07576577	0	0.08228859	0.039077766	0.032219954	0.04071661	0.00957992	0.13528569	0	0.050466817	0	0.008662884	0.03424853	0.020352092	0.014682132	0.009097939	0.03056079	0.07347538	0.03187759	0.02431611	0.025109226	0.06904777	0.013939225	0.015101178	0.011669292	0.019264111	0.016095284	0.009368559	0.016899029	0.004543596	0.020827258	0.005272871	0.0331785	0	0	0	0.06579813
choice	0.004738214	0.009421075	0.005804841	0.00826788	0	0	0.011475786	0.047014575	0	0.053272452	0.005055356	0.01216471	0.005411841	0.011941724	0.019362021	0	0.010739985	0	0.047899604	0.007957982	0.006132336	0	0.033400133	0.017325768	0.028540442	0.010176046	0.034258306	0.009097939	0.01018693	0.007347539	0.03187759	0.006079027	0.005021845	0.00627707	0.004646408	0.015101178	0.005834646	0	0.008047642	0.018737119	0	0.013630788	0.045819968	0.005272871	0	0	0	0	0
entreat	0.009476427	0.004710537	0.005804841	0.00413394	0	0.021973193	0	0.010447683	0	0.02283105	0.010110713	0.006082355	0.010823682	0	0	0	0	0	0.00478996	0.015915964	0.05519102	0	0	0.004331442	0.011416176	0	0.014682132	0	0.025467325	0.014695077	0	0	0.005021845	0.01883121	0.004646408	0	0.005834646	0	0.008047642	0.00468428	0	0.004543596	0.012496355	0.010545742	0.009479571	0	0.013276686	0	0
heavy	0.033167496	0.004710537	0	0.00826788	0.15649453	0	0.01721368	0.005223841	0	0.00761035	0.005055356	0.018247066	0	0.005970862	0.014521516	0	0.010739985	0.020358305	0.00478996	0.023873946	0.006132336	0	0	0.004331442	0.017124265	0	0.019576175	0.009097939	0.025467325	0.029390154	0.06375518	0.012158055	0.03013107	0.01255414	0.009292817	0.015101178	0	0	0.03219057	0	0.004224757	0.013630788	0.012496355	0.005272871	0.009479571	0.02644803	0	0	0.026319252
like__adverb__	0.009476427	0.014131612	0.017414523	0.00826788	0	0	0.005737893	0.03656689	0	0.0152207	0.030332137	0.018247066	0.016235523	0.011941724	0.009681011	0	0	0.010179153	0.023949802	0	0.036794014	0	0	0.004331442	0.022832353	0	0.019576175	0.00454897	0.01018693	0.007347539	0.03187759	0	0.005021845	0.00627707	0	0	0	0.019264111	0.024142927	0	0.016899029	0.009087192	0.02499271	0.005272871	0.05687743	0	0	0	0
tender	0.037905708	0.009421075	0.005804841	0.00413394	0	0.043946385	0.011475786	0.005223841	0.0464828	0.00761035	0.015166068	0.01216471	0.021647364	0.005970862	0.009681011	0	0	0	0.014369881	0.031831928	0.03066168	0.050466817	0.1002004	0.008662884	0.017124265	0.020352092	0.009788088	0	0.025467325	0.014695077	0.047816385	0.012158055	0.015065535	0.01883121	0.009292817	0	0	0	0.016095284	0.014052839	0	0.009087192	0	0	0.004739786	0	0.013276686	0	0.026319252
valiant	0.04738214	0.047105376	0	0	0	0	0.040165253	0.015671525	0.015494267	0.00761035	0.010110713	0.01216471	0.010823682	0	0.019362021	0	0	0	0	0	0	0	0	0.008662884	0	0.010176046	0	0.00454897	0.02037386	0	0	0.04255319	0.005021845	0	0.004646408	0	0	0	0	0.014052839	0.008449514	0	0	0	0	0	0	0	0
field	0	0	0.017414523	0.00826788	0	0.021973193	0	0.005223841	0	0.00761035	0.020221425	0.030411776	0.010823682	0.005970862	0.08712909	0.019538883	0	0.020358305	0.00957992	0.031831928	0	0.025233408	0.033400133	0.025988651	0.005708088	0.03561616	0.004894044	0.00454897	0.005093465	0	0	0	0.005021845	0	0.009292817	0	0	0	0	0	0.004224757	0.004543596	0.008330904	0	0.02369893	0.02644803	0	0	0
oath	0.009476427	0.032973763	0.005804841	0	0	0.043946385	0.01721368	0	0.015494267	0	0	0	0.010823682	0	0.024202527	0	0	0	0.00478996	0	0.006132336	0	0	0.004331442	0.005708088	0.040704183	0	0.013646909	0.01018693	0.007347539	0	0.006079027	0	0	0	0	0	0	0	0.009368559	0.012674271	0.013630788	0.016661808	0	0.018959142	0	0.06638343	0	0.013159626
speech	0	0.028263224	0.05224357	0.012401819	0	0	0.022951571	0.026119208	0.030988535	0	0	0.036494132	0.016235523	0.017912587	0.043564547	0.019538883	0.032219954	0.04071661	0.062269483	0	0.024529343	0	0	0.012994326	0.028540442	0.005088023	0.019576175	0.036391757	0.015280395	0.014695077	0	0.006079027	0.005021845	0.01883121	0.013939225	0	0.005834646	0.019264111	0.088524066	0.00468428	0.004224757	0	0.004165452	0.005272871	0.014219358	0.02644803	0	0	0
withal	0.028429283	0.009421075	0.023219366	0.012401819	0	0	0.022951571	0.03134305	0.015494267	0.02283105	0.015166068	0.006082355	0.010823682	0	0.009681011	0	0	0.010179153	0.00957992	0.007957982	0.03066168	0.025233408	0.033400133	0.025988651	0.028540442	0	0.058728527	0.018195879	0	0.007347539	0	0	0.02008738	0.00627707	0	0.015101178	0.023338584	0	0.024142927	0.023421397	0	0	0	0.005272871	0	0	0.013276686	0	0.013159626
behind	0.018952854	0.004710537	0	0.00826788	0	0.021973193	0.005737893	0.005223841	0	0.00761035	0.015166068	0.006082355	0.005411841	0	0.004840505	0	0	0	0.00957992	0.015915964	0	0	0.033400133	0.004331442	0.005708088	0	0.009788088	0.013646909	0.005093465	0.029390154	0	0.02431611	0.01004369	0.00627707	0.018585633	0.015101178	0.017503938	0	0.008047642	0.014052839	0.012674271	0.013630788	0	0.010545742	0.009479571	0	0.013276686	0	0
vow	0.014214641	0.014131612	0	0.00826788	0	0	0.022951571	0.010447683	0	0.00761035	0.015166068	0	0.021647364	0.011941724	0.038724042	0	0.0751799	0.03053746	0.014369881	0.063663855	0.018397007	0	0	0.004331442	0.051372796	0.03561616	0.004894044	0.022744847	0.02037386	0.022042615	0.03187759	0.006079027	0.005021845	0	0	0	0	0	0	0.00468428	0	0.004543596	0.008330904	0.015818613	0.014219358	0	0.026553372	0	0
birth	0.014214641	0.009421075	0.05224357	0	0	0.021973193	0.0860684	0.005223841	0.10845987	0.0152207	0.005055356	0.02432942	0.005411841	0.005970862	0.043564547	0.039077766	0.09665986	0.03053746	0.00478996	0.039789908	0.006132336	0.07570022	0.033400133	0.004331442	0.011416176	0.020352092	0	0	0.01018693	0.022042615	0.015938794	0	0.015065535	0.00627707	0.009292817	0.030202355	0	0.019264111	0.008047642	0.009368559	0.004224757	0.004543596	0.008330904	0.031637225	0.009479571	0.05289606	0	0.02173913	0.013159626
few	0.004738214	0.023552688	0.029024206	0.016535759	0	0	0.005737893	0	0.06197707	0.00761035	0	0.01216471	0.005411841	0.005970862	0.009681011	0.019538883	0.032219954	0.06107492	0.00957992	0.015915964	0	0	0	0.004331442	0.017124265	0.010176046	0.019576175	0.009097939	0	0.014695077	0	0	0.02008738	0.00627707	0.013939225	0	0	0.038528223	0.008047642	0.023421397	0.029573299	0.027261576	0.012496355	0.010545742	0.018959142	0	0.013276686	0	0
hundred	0.009476427	0.004710537	0.005804841	0.016535759	0	0	0.005737893	0.005223841	0	0	0.015166068	0.018247066	0.016235523	0.011941724	0.009681011	0.058616646	0.02147997	0	0.00957992	0.007957982	0.012264672	0.07570022	0.06680027	0.017325768	0	0.010176046	0.009788088	0.013646909	0.01018693	0	0	0	0	0	0	0	0.005834646	0	0	0.009368559	0.025348542	0.040892363	0.008330904	0.021091484	0.028438715	0	0.013276686	0.02173913	0
fell	0.009476427	0.004710537	0.011609683	0.00413394	0	0	0.022951571	0.010447683	0	0.0152207	0.030332137	0.01216471	0.010823682	0.011941724	0.014521516	0.058616646	0.032219954	0.050895765	0.01915984	0.079579815	0	0.025233408	0	0.004331442	0	0.010176046	0.009788088	0.00454897	0.03056079	0	0	0.012158055	0.045196604	0.05649363	0.02323204	0	0.005834646	0.038528223	0.03219057	0	0.012674271	0.004543596	0	0	0.014219358	0	0	0	0.026319252
forever	0.014214641	0.042394836	0.005804841	0.016535759	0	0.10986596	0.005737893	0.015671525	0	0.00761035	0.005055356	0.018247066	0.021647364	0.005970862	0	0	0.010739985	0	0.00478996	0	0.018397007	0.050466817	0.16700067	0.012994326	0.005708088	0	0.009788088	0.00454897	0.005093465	0.014695077	0	0.012158055	0	0.00627707	0.004646408	0	0.011669292	0	0	0	0.004224757	0	0	0.005272871	0	0	0	0	0
round	0.009476427	0.009421075	0.005804841	0.033071518	0.039123632	0.021973193	0	0.020895366	0	0.02283105	0.005055356	0	0.005411841	0.005970862	0.05324556	0.07815553	0.02147997	0.020358305	0.00478996	0.05570587	0.012264672	0.025233408	0.13360053	0.004331442	0	0.005088023	0.009788088	0	0.01018693	0.007347539	0.015938794	0	0.01004369	0.00627707	0	0	0.017503938	0	0	0.00468428	0.025348542	0.018174384	0.012496355	0.005272871	0.004739786	0.07934409	0.013276686	0.04347826	0.03947888
sovereign	0.004738214	0	0.011609683	0	0	0.06591958	0.011475786	0	0	0.0152207	0.005055356	0.018247066	0.04870657	0.005970862	0.004840505	0	0	0.03053746	0.014369881	0.031831928	0.006132336	0.100933634	0.06680027	0	0.017124265	0.015264069	0.004894044	0.00454897	0.02037386	0.022042615	0.015938794	0.012158055	0.005021845	0.01883121	0	0	0.005834646	0	0.008047642	0	0.004224757	0	0.008330904	0.026364356	0.009479571	0	0	0.02173913	0.026319252
sith	0	0	0.04643873	0	0	0	0	0	0	0	0	0	0	0	0	0	0	0	0	0	0	0	0	0	0	0	0	0	0.005093465	0.007347539	0	0	0.33646363	0.2510828	0.21373478	0.4077318	0.60096854	0.34675398	0.6599066	0.009368559	0	0	0	0.005272871	0	0	0	0	0.06579813
office	0.004738214	0.028263224	0	0.020669699	0	0	0.005737893	0.020895366	0.015494267	0.02283105	0.005055356	0.006082355	0.010823682	0.017912587	0	0	0	0	0.00957992	0	0	0	0	0.004331442	0.011416176	0.005088023	0	0.036391757	0.015280395	0.007347539	0	0.012158055	0	0	0.009292817	0	0	0	0	0.032789957	0.004224757	0.045435958	0.004165452	0	0.02369893	0.02644803	0	0	0
pleased	0.004738214	0.014131612	0.005804841	0.057875156	0	0.021973193	0	0.03134305	0	0.00761035	0.010110713	0.006082355	0.016235523	0	0.029043032	0	0	0	0.023949802	0.023873946	0.012264672	0	0	0.008662884	0.011416176	0	0.004894044	0	0.005093465	0.007347539	0.03187759	0.006079027	0.01004369	0.01883121	0.02323204	0.030202355	0.005834646	0	0	0.009368559	0	0	0.008330904	0.010545742	0.004739786	0	0	0.02173913	0
like__adjective__	0	0	0.029024206	0.016535759	0	0	0.005737893	0.010447683	0.030988535	0	0.005055356	0	0.021647364	0.011941724	0.004840505	0	0.010739985	0.03053746	0.014369881	0	0	0	0.06680027	0	0	0.015264069	0	0.013646909	0.02037386	0.05143277	0	0.018237082	0.03013107	0.04393949	0.074342534	0.09060707	0.017503938	0.019264111	0.096571706	0.018737119	0	0	0	0.015818613	0.004739786	0	0	0.02173913	0.052638505
venus	0.004738214	0	0	0.00413394	0	0	0.005737893	0	0.07747134	0	0.005055356	0	0	0	0.029043032	0	0	0	0.00478996	0.12732771	0	0	0	0.008662884	0.005708088	0	0	0.06368557	0	0	0.015938794	0	0	0	0	0	0	0	0.016095284	0	0.004224757	0	0.004165452	0.005272871	0	0	0.013276686	0.02173913	0.026319252
blind	0.004738214	0.004710537	0.011609683	0.024803638	0.039123632	0	0.011475786	0.0626861	0.015494267	0.0608828	0.020221425	0	0.016235523	0.017912587	0	0	0	0.03053746	0.00957992	0.007957982	0.042926352	0.100933634	0.06680027	0.004331442	0	0.020352092	0.004894044	0.036391757	0.005093465	0	0	0.006079027	0.015065535	0.01255414	0.013939225	0.015101178	0.005834646	0	0.048285853	0.018737119	0	0.018174384	0.020827258	0.005272871	0.004739786	0.02644803	0.013276686	0	0.013159626
deny	0.018952854	0.023552688	0.011609683	0.00826788	0.039123632	0.021973193	0.005737893	0	0.030988535	0.00761035	0	0.042576484	0.016235523	0.005970862	0.019362021	0	0.010739985	0.020358305	0.00957992	0	0.012264672	0	0	0.025988651	0	0.010176046	0.009788088	0.013646909	0.025467325	0.029390154	0	0.006079027	0.005021845	0.00627707	0.02787845	0	0.005834646	0	0.024142927	0	0.004224757	0.013630788	0.012496355	0	0.004739786	0	0.013276686	0	0
form	0	0.009421075	0.017414523	0.00413394	0	0	0	0.005223841	0.06197707	0.0304414	0.04044285	0.08515297	0.021647364	0.041796036	0.024202527	0.058616646	0.08591988	0.091612376	0.023949802	0.0875378	0.006132336	0.100933634	0.1002004	0	0.011416176	0.030528137	0.03915235	0.009097939	0.015280395	0.007347539	0.047816385	0.006079027	0.005021845	0.01255414	0.074342534	0.030202355	0.052511815	0.038528223	0.056333493	0	0.004224757	0	0.004165452	0	0	0.10579212	0.026553372	0.04347826	0.026319252
widow	0	0	0	0	0	0	0	0	0	0.0152207	0	0	0	0	0	0	0	0	0.01915984	0	0	0	0	0	0	0.010176046	0.019576175	0.050038666	0.005093465	0	0	0	0	0	0	0.015101178	0	0	0	0	0	0	0	0	0.004739786	0	0	0	0
wretched	0.014214641	0.01884215	0.023219366	0.00826788	0	0	0.028689465	0.020895366	0	0.0152207	0.010110713	0.01216471	0.021647364	0	0.004840505	0.039077766	0.010739985	0.020358305	0.00957992	0.015915964	0.012264672	0	0.033400133	0	0.005708088	0.010176046	0	0.009097939	0.035654254	0.05143277	0	0.006079027	0.01004369	0	0.004646408	0	0.005834646	0	0.016095284	0.00468428	0.012674271	0.018174384	0.016661808	0.005272871	0.009479571	0	0	0	0
forward	0.004738214	0.004710537	0	0	0.039123632	0	0.005737893	0.03656689	0	0.00761035	0.005055356	0	0	0	0	0	0	0	0.00957992	0	0.05519102	0	0	0.017325768	0.028540442	0.005088023	0.004894044	0.013646909	0.035654254	0.007347539	0	0	0	0	0	0.030202355	0	0.038528223	0	0.009368559	0.004224757	0.009087192	0.004165452	0.010545742	0.014219358	0	0.013276686	0	0
anger	0.018952854	0.047105376	0	0.00413394	0	0	0	0.015671525	0.030988535	0.00761035	0.005055356	0.01216471	0.005411841	0	0.038724042	0	0	0.010179153	0	0.015915964	0	0	0	0.012994326	0	0.015264069	0.014682132	0	0	0	0	0.018237082	0.005021845	0	0.004646408	0	0.005834646	0	0	0.00468428	0.004224757	0.009087192	0.012496355	0.005272871	0.004739786	0	0.026553372	0.02173913	0
lead	0	0	0.011609683	0.024803638	0	0	0.005737893	0.005223841	0	0.02283105	0.020221425	0.01216471	0.016235523	0.035825174	0	0	0.010739985	0.010179153	0.00957992	0.007957982	0.012264672	0	0	0.004331442	0.005708088	0.010176046	0	0.00454897	0.02037386	0.014695077	0.015938794	0	0.01004369	0.01883121	0.004646408	0.030202355	0.005834646	0	0.008047642	0.028105678	0	0.027261576	0.016661808	0.005272871	0.004739786	0	0	0	0.013159626
poison	0	0.014131612	0.005804841	0.00413394	0	0	0.011475786	0.005223841	0.030988535	0	0.02527678	0.018247066	0.016235523	0.023883449	0.004840505	0.039077766	0	0.020358305	0.014369881	0	0.024529343	0	0	0.004331442	0	0	0	0.022744847	0.04074772	0.007347539	0	0.006079027	0	0.01883121	0	0	0	0	0	0.014052839	0.038022812	0.013630788	0.020827258	0	0.061617214	0.02644803	0	0.08695652	0.013159626
among	0.014214641	0.004710537	0.005804841	0.11161637	0	0	0	0	0	0.00761035	0	0	0	0	0.004840505	0	0	0	0.00478996	0	0	0	0	0.004331442	0	0	0	0	0.01018693	0	0	0.006079027	0.04017476	0.03138535	0.013939225	0	0.011669292	0.057792332	0	0.00468428	0.012674271	0	0.033323616	0.010545742	0.004739786	0	0	0	0.013159626
judge	0.004738214	0.004710537	0.029024206	0.00413394	0.039123632	0.043946385	0.022951571	0.020895366	0	0	0.005055356	0.01216471	0.010823682	0.005970862	0	0	0	0.020358305	0.014369881	0.007957982	0	0	0	0.008662884	0.017124265	0.010176046	0.004894044	0.018195879	0.02037386	0	0.047816385	0	0.07532767	0.00627707	0.004646408	0.015101178	0.011669292	0.019264111	0	0.014052839	0.021123786	0.009087192	0.012496355	0.015818613	0.014219358	0.02644803	0.013276686	0	0
slain	0	0.014131612	0.029024206	0	0	0	0.045903143	0	0.015494267	0.0304414	0.02527678	0.006082355	0.005411841	0.041796036	0.009681011	0	0	0	0.00478996	0.039789908	0	0.050466817	0.033400133	0.004331442	0	0.050880227	0	0.00454897	0.015280395	0	0	0.006079027	0.01004369	0	0.004646408	0	0	0	0	0	0	0.013630788	0	0.015818613	0.018959142	0	0	0	0.013159626
glorious	0	0.004710537	0.023219366	0.00413394	0.078247264	0.021973193	0.022951571	0.010447683	0	0.00761035	0.015166068	0.02432942	0.037882887	0.011941724	0.019362021	0	0	0.010179153	0.00478996	0.031831928	0	0.025233408	0.06680027	0.004331442	0	0.010176046	0	0	0.015280395	0.007347539	0.03187759	0.006079027	0.03013107	0.03138535	0.041817676	0	0.011669292	0.019264111	0.016095284	0	0	0.013630788	0.016661808	0.005272871	0.066357	0	0.013276686	0.04347826	0.17107514
ourselves	0.014214641	0.01884215	0.034829047	0.020669699	0	0	0.01721368	0.010447683	0	0.0304414	0.010110713	0.006082355	0.027059205	0.011941724	0.014521516	0.019538883	0	0	0.00957992	0	0	0	0	0.004331442	0.005708088	0.005088023	0.004894044	0.018195879	0	0.04408523	0	0.012158055	0	0.01255414	0.04646408	0	0.023338584	0.038528223	0	0.014052839	0	0	0.016661808	0.010545742	0.009479571	0.10579212	0.013276686	0.02173913	0
fresh	0	0	0.005804841	0.00826788	0	0.08789277	0.005737893	0.010447683	0	0.02283105	0.010110713	0.018247066	0.010823682	0.011941724	0.014521516	0.07815553	0.04295994	0.020358305	0.01915984	0.023873946	0	0.025233408	0	0.004331442	0.011416176	0.015264069	0.004894044	0.013646909	0.01018693	0.022042615	0.06375518	0	0.005021845	0	0	0	0.005834646	0	0.008047642	0.00468428	0.008449514	0.013630788	0.008330904	0	0.009479571	0	0	0.02173913	0
spring	0.004738214	0.004710537	0.040633887	0.020669699	0.11737089	0.06591958	0.005737893	0.005223841	0.06197707	0.0152207	0.010110713	0.02432942	0.016235523	0	0.029043032	0.058616646	0.02147997	0.020358305	0.014369881	0.04774789	0.012264672	0.025233408	0	0	0	0.005088023	0.004894044	0.00454897	0.01018693	0.014695077	0.015938794	0.012158055	0	0	0.009292817	0	0.023338584	0.038528223	0.008047642	0.00468428	0.008449514	0.018174384	0.012496355	0	0.014219358	0.02644803	0.10621349	0	0.052638505
assure	0.014214641	0	0.005804841	0.028937578	0	0	0	0.026119208	0	0.00761035	0.010110713	0.01216471	0.016235523	0.011941724	0	0.019538883	0.010739985	0.010179153	0.01915984	0	0.018397007	0	0	0.012994326	0.005708088	0	0.058728527	0.018195879	0.01018693	0.022042615	0	0.012158055	0	0	0.004646408	0	0.005834646	0	0	0.023421397	0	0	0.004165452	0.010545742	0.004739786	0	0	0	0
cross	0.009476427	0	0.005804841	0.00826788	0	0.021973193	0.005737893	0.020895366	0	0.00761035	0	0	0.016235523	0.011941724	0.004840505	0	0.010739985	0	0	0.007957982	0	0	0	0	0.005708088	0.010176046	0	0.009097939	0.01018693	0	0.015938794	0.006079027	0.23100486	0	0.009292817	0.015101178	0.035007875	0.057792332	0.016095284	0.014052839	0.012674271	0.009087192	0.004165452	0.026364356	0.004739786	0	0	0	0
able	0.018952854	0.009421075	0	0.00826788	0	0	0.005737893	0.026119208	0	0.02283105	0	0.042576484	0	0.023883449	0.009681011	0	0	0.020358305	0.00478996	0	0.012264672	0	0	0.034651536	0.028540442	0	0.019576175	0.022744847	0.02037386	0	0	0	0.005021845	0.00627707	0.02787845	0	0.035007875	0.019264111	0.008047642	0.00468428	0.021123786	0.018174384	0.008330904	0	0.009479571	0	0	0	0.013159626
loving	0.018952854	0	0.029024206	0.00413394	0.078247264	0.021973193	0.005737893	0.005223841	0.0464828	0.00761035	0.010110713	0	0	0	0.009681011	0	0.010739985	0	0.00957992	0	0.006132336	0	0	0.012994326	0.005708088	0.010176046	0.009788088	0	0.005093465	0	0.015938794	0	0.03013107	0	0.018585633	0.015101178	0	0	0.03219057	0.009368559	0.004224757	0	0.016661808	0.015818613	0	0	0.053106744	0.02173913	0
takes	0	0.004710537	0.011609683	0.00413394	0	0.021973193	0.005737893	0.010447683	0.030988535	0	0.02527678	0.02432942	0.021647364	0.005970862	0.019362021	0	0.053699926	0.03053746	0.00478996	0.023873946	0.024529343	0.025233408	0	0.012994326	0.005708088	0.015264069	0.004894044	0.018195879	0	0.04408523	0	0.006079027	0.005021845	0.01883121	0.02323204	0	0.005834646	0.038528223	0.016095284	0.046842795	0.004224757	0.013630788	0.004165452	0	0.02369893	0.02644803	0.026553372	0.02173913	0.03947888
doctor	0	0	0	0	0	0	0	0.005223841	0	0	0	0	0	0	0	0	0	0	0.06705944	0	0	0	0	0	0.005708088	0	0.029364264	0.00454897	0.04074772	0	0	0	0	0	0	0	0	0	0	0	0	0	0.037489064	0	0.05687743	0	0	0	0
heads	0.02369107	0.014131612	0.005804841	0.00826788	0.039123632	0	0.005737893	0.03656689	0	0.0152207	0.010110713	0.018247066	0.043294728	0.005970862	0.014521516	0	0.053699926	0.03053746	0.014369881	0.023873946	0.012264672	0.025233408	0	0.004331442	0	0.010176046	0.004894044	0.018195879	0.02037386	0	0	0.006079027	0.015065535	0.00627707	0.013939225	0	0.005834646	0	0.008047642	0.018737119	0.016899029	0.018174384	0.020827258	0	0.061617214	0	0	0	0.013159626
sweat	0.014214641	0.023552688	0.005804841	0	0	0	0.005737893	0.005223841	0	0	0.005055356	0.01216471	0.005411841	0.005970862	0.009681011	0	0.02147997	0.010179153	0.00957992	0.015915964	0.006132336	0	0	0.008662884	0.005708088	0	0.009788088	0	0.015280395	0.007347539	0	0	0.01004369	0	0	0	0.005834646	0.019264111	0	0.032789957	0.012674271	0.018174384	0.008330904	0.005272871	0.037918285	0.02644803	0.026553372	0	0
creature	0.004738214	0.009421075	0.011609683	0.00413394	0	0	0.045903143	0.020895366	0	0	0.015166068	0	0	0.011941724	0	0.019538883	0	0	0.014369881	0.023873946	0	0	0	0.008662884	0.005708088	0.010176046	0.004894044	0.009097939	0.005093465	0.007347539	0	0.012158055	0	0.01255414	0.02323204	0	0.02917323	0	0.008047642	0.014052839	0.012674271	0.004543596	0	0.010545742	0	0	0	0	0
quick	0	0.023552688	0	0	0	0.043946385	0.01721368	0.010447683	0.015494267	0.0152207	0.015166068	0.01216471	0.021647364	0.023883449	0.009681011	0	0.04295994	0	0	0.015915964	0.018397007	0.025233408	0.06680027	0	0.028540442	0.015264069	0.02447022	0.018195879	0.015280395	0	0	0	0.01004369	0.01883121	0.018585633	0	0	0.019264111	0	0.00468428	0.004224757	0.036348768	0.008330904	0.010545742	0.02369893	0	0	0.02173913	0
wound	0	0	0.058048412	0	0	0.10986596	0.011475786	0.015671525	0.015494267	0.00761035	0.015166068	0.006082355	0	0.023883449	0.004840505	0.019538883	0.02147997	0	0.01915984	0.015915964	0.006132336	0	0	0.004331442	0.011416176	0.005088023	0.004894044	0.009097939	0.01018693	0.014695077	0.015938794	0.04255319	0.055240296	0.01255414	0	0.045303535	0.023338584	0.038528223	0.024142927	0	0.016899029	0.022717979	0.008330904	0.010545742	0.0331785	0.07934409	0.013276686	0	0
wounds	0	0.023552688	0.023219366	0	0.039123632	0	0.01721368	0	0	0.00761035	0.02527678	0.030411776	0.027059205	0.011941724	0.004840505	0	0.010739985	0.020358305	0.03352972	0.007957982	0.006132336	0.07570022	0	0.004331442	0.005708088	0.025440114	0.009788088	0.036391757	0.01018693	0.007347539	0.047816385	0	0.105458744	0.01883121	0	0.030202355	0.005834646	0.019264111	0.016095284	0	0	0.004543596	0.004165452	0.005272871	0.037918285	0	0.013276686	0	0
dog	0.014214641	0.004710537	0	0	0	0	0	0.010447683	0	0	0	0.006082355	0	0	0	0	0.010739985	0	0	0	0	0	0	0.008662884	0	0.005088023	0.019576175	0.009097939	0.005093465	0.007347539	0	0.006079027	0	0.01883121	0.004646408	0	0	0	0	0.00468428	0.059146598	0.018174384	0.012496355	0.010545742	0.014219358	0	0	0	0.013159626
hurt	0.028429283	0.023552688	0.017414523	0.016535759	0	0	0.011475786	0.005223841	0	0.0152207	0	0.01216471	0.005411841	0.017912587	0.014521516	0	0	0	0.03831968	0	0.012264672	0	0	0.02165721	0	0.015264069	0.004894044	0.009097939	0.015280395	0.022042615	0.03187759	0.006079027	0.005021845	0.02510828	0	0.015101178	0.005834646	0.019264111	0.016095284	0.00468428	0.004224757	0.013630788	0.008330904	0.010545742	0.009479571	0	0	0	0
understand	0.009476427	0.01884215	0.005804841	0.016535759	0	0	0	0.057462256	0	0	0	0	0	0	0	0	0	0	0.00478996	0	0	0	0	0.008662884	0.022832353	0.005088023	0	0.00454897	0.005093465	0.007347539	0	0.006079027	0	0	0	0	0	0	0.008047642	0.009368559	0.004224757	0.004543596	0.008330904	0.010545742	0.004739786	0	0.013276686	0	0
valour	0.009476427	0.014131612	0.034829047	0.00413394	0	0	0.011475786	0.015671525	0.030988535	0.0152207	0.0808857	0.060823552	0.10282498	0.011941724	0.019362021	0.019538883	0.02147997	0	0.00957992	0.023873946	0	0	0	0.012994326	0.005708088	0.040704183	0.004894044	0.022744847	0	0	0	0.018237082	0	0	0	0	0	0	0	0	0	0	0.004165452	0	0.004739786	0	0	0	0.013159626
stood	0.014214641	0.009421075	0.017414523	0.00826788	0	0	0.01721368	0.010447683	0.06197707	0.0304414	0.020221425	0.018247066	0.043294728	0.023883449	0.11617213	0.058616646	0.02147997	0.020358305	0	0.05570587	0	0.025233408	0	0.008662884	0.028540442	0.030528137	0.004894044	0.00454897	0.015280395	0.03673769	0	0	0.025109226	0.02510828	0.013939225	0	0.005834646	0.038528223	0.008047642	0.018737119	0.012674271	0.018174384	0.004165452	0.010545742	0.028438715	0	0	0.02173913	0.03947888
liberty	0.018952854	0	0	0.028937578	0	0	0.011475786	0	0.015494267	0.0152207	0	0	0.021647364	0	0.009681011	0	0	0.010179153	0	0	0	0	0	0	0.011416176	0.010176046	0	0	0.005093465	0.007347539	0.015938794	0.02431611	0.005021845	0.01255414	0.02323204	0	0.035007875	0	0.008047642	0.018737119	0.004224757	0.004543596	0.020827258	0	0.004739786	0	0	0.02173913	0.013159626
spite	0	0.004710537	0.017414523	0.00413394	0.039123632	0.021973193	0.005737893	0.010447683	0.015494267	0.00761035	0.010110713	0.02432942	0.021647364	0.017912587	0.009681011	0.019538883	0	0	0.01915984	0.007957982	0.006132336	0	0	0	0	0.040704183	0	0	0.005093465	0.007347539	0	0.012158055	0.1004369	0.0627707	0.013939225	0.06040471	0.017503938	0	0.016095284	0.009368559	0.004224757	0.013630788	0.004165452	0.005272871	0.004739786	0	0.013276686	0.02173913	0.013159626
damned	0.004738214	0	0	0	0	0.043946385	0.022951571	0	0.015494267	0.00761035	0.030332137	0	0.005411841	0.011941724	0	0.019538883	0	0.010179153	0.00478996	0	0.006132336	0	0.033400133	0	0	0.010176046	0	0.00454897	0.04074772	0	0	0.012158055	0.06026214	0.04393949	0.037171267	0.030202355	0.017503938	0	0.008047642	0.00468428	0.033798058	0.099959105	0.012496355	0	0.052137643	0	0	0	0
beyond	0.004738214	0.009421075	0.011609683	0	0	0	0.005737893	0.015671525	0.015494267	0.00761035	0.02527678	0.018247066	0.032471046	0.017912587	0.004840505	0	0	0.020358305	0	0.007957982	0	0	0	0.017325768	0.005708088	0.020352092	0.014682132	0.009097939	0.01018693	0.022042615	0	0	0.005021845	0.00627707	0.018585633	0.030202355	0.017503938	0.038528223	0.016095284	0	0.004224757	0	0.008330904	0.005272871	0.004739786	0	0.013276686	0.02173913	0
happiness	0	0.028263224	0	0.016535759	0	0.021973193	0.01721368	0.015671525	0	0	0.005055356	0.02432942	0	0	0	0	0.010739985	0.050895765	0.00478996	0	0	0.050466817	0	0.017325768	0.011416176	0	0.009788088	0.018195879	0.01018693	0.007347539	0.015938794	0.04255319	0	0	0.004646408	0	0.005834646	0	0	0.018737119	0	0.004543596	0.016661808	0	0.004739786	0	0.013276686	0.06521739	0
anon	0.014214641	0.014131612	0	0.016535759	0	0.021973193	0.005737893	0	0	0	0	0	0	0	0	0	0	0	0.00957992	0	0.006132336	0	0	0.017325768	0	0	0.004894044	0.00454897	0.01018693	0	0	0.006079027	0	0	0	0	0	0	0	0	0.029573299	0.027261576	0.020827258	0.005272871	0.004739786	0	0.013276686	0	0
drop	0.009476427	0	0.005804841	0.00413394	0.039123632	0.021973193	0.005737893	0.010447683	0.015494267	0	0.005055356	0.006082355	0	0.011941724	0	0	0	0	0.00478996	0.015915964	0	0.050466817	0	0.004331442	0	0.005088023	0	0	0.02037386	0	0	0.012158055	0.045196604	0.00627707	0.004646408	0	0.005834646	0	0	0.00468428	0.004224757	0.049979553	0.016661808	0	0.02369893	0	0.013276686	0	0.06579813
honoured	0	0.009421075	0.005804841	0	0	0.021973193	0	0.04179073	0.030988535	0	0.05055356	0.018247066	0.05411841	0.035825174	0.043564547	0	0	0	0.03831968	0.007957982	0.006132336	0	0.033400133	0.004331442	0.06278897	0.025440114	0.014682132	0.050038666	0.01018693	0.007347539	0.047816385	0	0	0	0.004646408	0.030202355	0	0.019264111	0	0.00468428	0.004224757	0.004543596	0.012496355	0	0.004739786	0	0	0.02173913	0.013159626
rule	0.009476427	0.009421075	0	0.00826788	0.039123632	0	0.005737893	0	0.06197707	0.0152207	0.010110713	0.018247066	0.021647364	0.113446385	0.024202527	0	0.010739985	0.10179153	0.03352972	0.007957982	0.006132336	0.025233408	0	0	0.005708088	0.025440114	0.029364264	0	0.005093465	0.04408523	0.03187759	0.018237082	0	0.03766242	0.02787845	0.07550589	0.023338584	0.019264111	0.016095284	0	0.004224757	0.004543596	0	0	0	0	0.013276686	0	0.013159626
dwell	0.009476427	0.01884215	0.034829047	0.00413394	0.039123632	0.021973193	0.005737893	0.010447683	0.015494267	0	0.005055356	0	0	0	0.033883538	0	0.02147997	0.020358305	0	0.007957982	0	0	0.033400133	0	0	0.005088023	0	0.018195879	0.025467325	0	0	0.018237082	0.01004369	0.00627707	0.009292817	0.015101178	0.005834646	0	0.024142927	0.014052839	0.008449514	0.022717979	0.058316324	0.005272871	0.009479571	0	0	0.02173913	0
bodies	0	0.009421075	0.011609683	0	0	0.06591958	0	0	0.1859312	0.00761035	0.015166068	0.006082355	0.010823682	0.02985431	0	0	0.0751799	0.10179153	0.00957992	0.015915964	0.006132336	0.100933634	0.06680027	0	0	0.03561616	0.044046395	0.040940728	0.025467325	0.029390154	0	0.006079027	0.065283984	0.01883121	0.06040331	0	0.023338584	0	0.04023821	0.00468428	0	0	0.012496355	0	0.02369893	0.10579212	0.026553372	0.06521739	0
foolish	0.02369107	0.009421075	0	0.00413394	0	0	0.011475786	0.010447683	0	0.02283105	0	0.006082355	0	0.005970862	0	0	0	0.03053746	0.047899604	0	0.006132336	0	0	0.017325768	0	0.020352092	0.014682132	0.00454897	0.01018693	0	0	0.006079027	0	0	0	0	0	0	0	0.009368559	0.004224757	0.004543596	0	0.005272871	0.009479571	0	0	0	0
report	0	0.004710537	0.04643873	0	0	0	0.011475786	0	0	0	0.035387494	0.006082355	0.010823682	0	0	0	0.02147997	0	0.00478996	0	0	0	0	0.004331442	0.011416176	0	0	0.009097939	0.02037386	0	0.03187759	0.006079027	0.01004369	0	0	0	0	0.019264111	0	0.009368559	0.004224757	0	0.004165452	0.010545742	0	0	0.013276686	0	0
deed	0.004738214	0.009421075	0.058048412	0	0.078247264	0	0	0.010447683	0	0.00761035	0.02527678	0.01216471	0.027059205	0.005970862	0.014521516	0.019538883	0.02147997	0.020358305	0.00957992	0.04774789	0.006132336	0	0	0.004331442	0	0.030528137	0	0.00454897	0.015280395	0	0.015938794	0.018237082	0.04017476	0.01255414	0.009292817	0	0.011669292	0.019264111	0.008047642	0	0	0.004543596	0.004165452	0	0.004739786	0.07934409	0.013276686	0	0
buy	0.014214641	0.014131612	0.011609683	0.00826788	0	0	0.005737893	0.010447683	0.015494267	0.00761035	0.010110713	0.006082355	0.005411841	0	0.009681011	0.019538883	0	0	0	0	0.012264672	0	0	0.008662884	0.005708088	0.005088023	0.004894044	0	0.015280395	0	0	0.006079027	0	0	0	0	0	0	0	0.014052839	0.025348542	0.018174384	0.07081268	0.052728713	0	0	0	0	0
perhaps	0	0.014131612	0.023219366	0.033071518	0	0.021973193	0	0.03656689	0	0	0.015166068	0.018247066	0	0.005970862	0.004840505	0	0	0.010179153	0.028739762	0.007957982	0.024529343	0	0	0.008662884	0.022832353	0.020352092	0.02447022	0.072783515	0.005093465	0.03673769	0	0.030395137	0.005021845	0.01883121	0.004646408	0.045303535	0.011669292	0.019264111	0	0.014052839	0.008449514	0	0.004165452	0.005272871	0.028438715	0	0	0	0.013159626
match	0.018952854	0.01884215	0	0.020669699	0	0	0.005737893	0.015671525	0	0.00761035	0	0	0.010823682	0	0	0	0	0	0.03831968	0	0.018397007	0	0	0	0.011416176	0.005088023	0.009788088	0.00454897	0	0	0	0.006079027	0	0	0	0	0.011669292	0	0.016095284	0.028105678	0	0.013630788	0.004165452	0.026364356	0	0	0	0	0
talk	0	0	0.011609683	0.049607277	0	0	0	0.015671525	0	0.0913242	0.020221425	0.006082355	0.021647364	0.011941724	0	0	0	0	0.028739762	0	0.03066168	0	0	0.04331442	0.039956618	0.005088023	0.03915235	0	0	0	0	0	0	0	0.004646408	0	0	0	0	0	0.038022812	0	0.004165452	0	0	0	0	0	0
effect	0	0.004710537	0.023219366	0.00413394	0.039123632	0	0.005737893	0.015671525	0	0.00761035	0.020221425	0	0.016235523	0.017912587	0.009681011	0	0.08591988	0.03053746	0.014369881	0.023873946	0	0	0	0	0.011416176	0.015264069	0.014682132	0.009097939	0.005093465	0.029390154	0.047816385	0	0.02008738	0.03766242	0.12545303	0.07550589	0.09335434	0.057792332	0.056333493	0.014052839	0	0	0.008330904	0	0.004739786	0.02644803	0	0.06521739	0.026319252
today	0	0.009421075	0	0.037205458	0	0	0.01721368	0	0	0	0	0	0	0.011941724	0	0	0	0	0.01915984	0	0.024529343	0	0	0.02165721	0	0	0.004894044	0	0	0	0	0.012158055	0.005021845	0	0	0	0.011669292	0	0	0	0.012674271	0.009087192	0.016661808	0.021091484	0.004739786	0.05289606	0.013276686	0.02173913	0
respect	0.009476427	0.009421075	0.017414523	0.012401819	0.039123632	0	0.01721368	0.010447683	0	0	0.005055356	0.018247066	0.027059205	0.023883449	0.004840505	0	0.010739985	0.020358305	0.028739762	0	0	0	0	0.02165721	0.017124265	0.030528137	0.029364264	0.018195879	0	0.03673769	0	0.006079027	0.01004369	0.00627707	0.05111049	0	0.035007875	0	0.024142927	0	0	0	0	0.010545742	0	0	0	0	0.013159626
wanton	0.004738214	0.01884215	0.017414523	0	0	0	0.01721368	0.010447683	0	0.0304414	0	0.006082355	0	0.011941724	0.004840505	0	0.010739985	0	0	0.023873946	0	0	0.033400133	0.004331442	0.005708088	0.005088023	0.004894044	0.013646909	0.01018693	0.03673769	0	0.006079027	0	0.01883121	0	0.045303535	0	0	0.008047642	0.018737119	0.016899029	0	0.02499271	0.021091484	0.004739786	0	0	0	0.07895776
beast	0.028429283	0.028263224	0.017414523	0.00826788	0	0	0	0.005223841	0.030988535	0.0152207	0.005055356	0.01216471	0.005411841	0.011941724	0	0	0.010739985	0.010179153	0.00478996	0.007957982	0	0.025233408	0.033400133	0.02165721	0	0.005088023	0	0.00454897	0.01018693	0.007347539	0	0	0.01004369	0.00627707	0.013939225	0	0	0	0	0	0.012674271	0.004543596	0.033323616	0	0.037918285	0	0.03983006	0	0.013159626
brain	0	0	0	0.012401819	0	0	0	0.026119208	0	0.03805175	0.015166068	0.054741196	0	0.005970862	0	0	0	0.020358305	0.03831968	0.023873946	0.006132336	0.025233408	0	0.008662884	0.039956618	0.005088023	0.004894044	0.009097939	0.015280395	0	0	0.012158055	0.005021845	0	0.08828176	0.030202355	0.005834646	0	0.008047642	0.00468428	0	0.03180517	0	0	0	0	0	0	0
note	0.009476427	0.004710537	0	0.012401819	0.039123632	0	0	0.010447683	0.015494267	0	0.02527678	0.02432942	0.016235523	0.023883449	0.004840505	0	0.010739985	0.03053746	0.01915984	0.007957982	0	0	0	0.02165721	0.022832353	0.030528137	0.019576175	0.022744847	0.01018693	0.029390154	0.015938794	0	0.015065535	0.01255414	0	0	0.017503938	0	0.008047642	0.009368559	0.008449514	0.004543596	0	0	0	0	0	0	0
forgive	0.042643923	0.065947525	0	0.00413394	0.039123632	0	0.011475786	0	0	0.00761035	0.045498203	0	0.005411841	0	0	0	0	0	0.00478996	0	0.006132336	0	0	0.008662884	0.011416176	0.010176046	0.004894044	0	0.025467325	0	0	0.036474165	0	0	0	0	0	0.019264111	0	0	0.008449514	0.013630788	0.020827258	0.005272871	0.004739786	0	0	0	0
consent	0.018952854	0	0.029024206	0.00413394	0	0.021973193	0.011475786	0.015671525	0.015494267	0.00761035	0	0	0.005411841	0.011941724	0.004840505	0	0.02147997	0	0.01915984	0.007957982	0	0	0	0.008662884	0	0.010176046	0	0	0	0.007347539	0	0.036474165	0	0	0.009292817	0.015101178	0	0	0	0.009368559	0	0.004543596	0.008330904	0	0	0	0	0	0.06579813
wrought	0.009476427	0.014131612	0.034829047	0.00826788	0	0.021973193	0.01721368	0.010447683	0.015494267	0.00761035	0.015166068	0.02432942	0.010823682	0.005970862	0.009681011	0.039077766	0.053699926	0.020358305	0.00478996	0.079579815	0	0.025233408	0	0.012994326	0.011416176	0.005088023	0.019576175	0.009097939	0.02037386	0.05143277	0.03187759	0.018237082	0.005021845	0.02510828	0.004646408	0	0.017503938	0.038528223	0	0.014052839	0	0.013630788	0.012496355	0	0.009479571	0	0.026553372	0.06521739	0.052638505
precious	0	0	0.011609683	0.00826788	0	0	0.01721368	0.015671525	0	0.00761035	0.015166068	0.006082355	0.010823682	0	0	0.019538883	0.010739985	0.010179153	0.03831968	0	0.012264672	0	0	0.012994326	0.011416176	0.005088023	0.02447022	0	0.01018693	0.022042615	0	0.030395137	0.015065535	0.01883121	0.013939225	0.015101178	0	0	0.024142927	0.014052839	0.016899029	0.004543596	0.004165452	0.005272871	0.009479571	0	0	0.04347826	0.07895776
although	0.014214641	0	0.034829047	0.00826788	0	0	0	0.015671525	0	0.00761035	0.005055356	0.006082355	0.016235523	0.005970862	0	0	0	0	0.00478996	0.007957982	0.006132336	0	0	0	0	0.005088023	0	0	0.01018693	0.04408523	0.06375518	0.018237082	0.035152916	0.03138535	0.018585633	0.030202355	0.02917323	0.077056445	0.04023821	0.009368559	0.004224757	0	0.004165452	0.015818613	0	0	0	0.04347826	0.026319252
durst	0	0.0376843	0	0.00413394	0	0	0.011475786	0.04179073	0	0	0.010110713	0	0	0.005970862	0.019362021	0.019538883	0	0.010179153	0.00957992	0.031831928	0	0	0	0.008662884	0.017124265	0.030528137	0	0	0.01018693	0.014695077	0	0.006079027	0.005021845	0	0	0	0	0	0	0.032789957	0.004224757	0.004543596	0.02499271	0.010545742	0.014219358	0	0	0	0.013159626
prayers	0.009476427	0.004710537	0	0.020669699	0	0	0.005737893	0	0	0.0152207	0.005055356	0.006082355	0	0.005970862	0.033883538	0.039077766	0.04295994	0	0.00478996	0.007957982	0	0.025233408	0	0.008662884	0	0.005088023	0	0.013646909	0	0.014695077	0.07969397	0.012158055	0	0.01255414	0.009292817	0	0	0	0.008047642	0	0	0.018174384	0.008330904	0.005272871	0.004739786	0	0	0.02173913	0
equal	0.004738214	0.009421075	0.017414523	0.00413394	0	0.08789277	0.022951571	0.020895366	0.030988535	0.0152207	0.02527678	0.018247066	0.016235523	0	0.019362021	0	0.010739985	0.010179153	0.023949802	0.023873946	0	0	0.033400133	0.008662884	0.005708088	0.045792203	0	0	0	0.007347539	0	0.02431611	0.005021845	0	0	0	0.07001575	0.019264111	0.008047642	0.00468428	0	0	0.008330904	0.005272871	0	0.05289606	0.013276686	0	0
sick	0.004738214	0.028263224	0	0	0	0	0	0	0	0.0152207	0.005055356	0	0	0	0	0.039077766	0.032219954	0	0.014369881	0	0	0	0	0.004331442	0.011416176	0.005088023	0.03915235	0	0.01018693	0.007347539	0	0.04255319	0.005021845	0.00627707	0.009292817	0	0.011669292	0.019264111	0	0.014052839	0.012674271	0.013630788	0.020827258	0.005272871	0.018959142	0.07934409	0.013276686	0	0
trouble	0.014214641	0.023552688	0.005804841	0.00413394	0.039123632	0	0.005737893	0.005223841	0	0.0152207	0.005055356	0	0.010823682	0	0	0	0	0.010179153	0	0	0.024529343	0	0	0.004331442	0	0.005088023	0.014682132	0.018195879	0.015280395	0.007347539	0	0.02431611	0	0	0	0	0	0	0	0.00468428	0.012674271	0	0	0	0.009479571	0	0	0	0
making	0	0.004710537	0.005804841	0.00826788	0.039123632	0.021973193	0	0.010447683	0.0464828	0.02283105	0.02527678	0.02432942	0	0.035825174	0.009681011	0	0.010739985	0.050895765	0.00478996	0	0.018397007	0.050466817	0	0.017325768	0.028540442	0.010176046	0.009788088	0.009097939	0.005093465	0.014695077	0	0	0.005021845	0.01883121	0.009292817	0.045303535	0.017503938	0.019264111	0	0.056211356	0.016899029	0.004543596	0.004165452	0.010545742	0	0	0	0.02173913	0
misery	0.009476427	0.028263224	0.058048412	0.00826788	0	0	0.011475786	0.005223841	0	0	0	0.018247066	0.016235523	0.005970862	0	0.039077766	0	0.010179153	0.00478996	0	0	0	0	0.004331442	0	0.030528137	0	0	0.015280395	0.08082292	0	0	0.015065535	0.01883121	0.004646408	0	0.011669292	0	0	0.00468428	0.025348542	0.004543596	0.04998542	0	0.014219358	0.02644803	0	0	0.013159626
motion	0.004738214	0.004710537	0.017414523	0.00826788	0	0	0.005737893	0.010447683	0.015494267	0.00761035	0.030332137	0.018247066	0.021647364	0.023883449	0.014521516	0.039077766	0.04295994	0.010179153	0.00957992	0.031831928	0.006132336	0.025233408	0	0.012994326	0.011416176	0.020352092	0.02447022	0.009097939	0.005093465	0	0	0.006079027	0.01004369	0.01255414	0.10222098	0.015101178	0.09335434	0.019264111	0.008047642	0.009368559	0	0	0	0	0.004739786	0	0	0.04347826	0.026319252
treason	0.004738214	0.014131612	0.017414523	0	0.039123632	0	0	0.010447683	0	0	0.005055356	0.036494132	0.05411841	0	0	0	0	0	0.00478996	0	0	0	0	0	0.011416176	0.020352092	0	0	0.056028116	0.007347539	0	0.006079027	0	0	0	0	0	0	0	0.018737119	0	0.009087192	0.012496355	0.010545742	0.042658072	0	0.03983006	0	0
blow	0.018952854	0.01884215	0	0.00413394	0	0.06591958	0.01721368	0.015671525	0	0	0.010110713	0.01216471	0.016235523	0.005970862	0	0.019538883	0	0	0.00957992	0.015915964	0.006132336	0.025233408	0	0.004331442	0	0	0.004894044	0.00454897	0	0.007347539	0	0	0	0	0	0.015101178	0	0	0	0.014052839	0.016899029	0.022717979	0.004165452	0	0.0331785	0.02644803	0.013276686	0	0.013159626
traitor	0.009476427	0.009421075	0.017414523	0	0	0	0.005737893	0	0	0.02283105	0	0.01216471	0.005411841	0	0	0	0	0	0.00478996	0	0.006132336	0	0	0	0.017124265	0.020352092	0	0	0.02037386	0.014695077	0	0.04255319	0	0.00627707	0	0	0	0	0	0	0	0.004543596	0.008330904	0.010545742	0.009479571	0	0	0	0
labour	0.009476427	0	0.005804841	0.012401819	0.039123632	0.021973193	0	0.020895366	0	0	0	0.018247066	0.005411841	0	0.004840505	0	0	0.010179153	0.00957992	0	0.012264672	0	0.033400133	0.017325768	0.005708088	0.030528137	0.009788088	0.00454897	0.005093465	0.014695077	0	0.012158055	0	0.01255414	0	0.015101178	0.005834646	0	0.06438114	0.018737119	0.008449514	0.004543596	0	0	0.018959142	0.05289606	0	0.02173913	0
hadst	0.014214641	0.0376843	0	0.00826788	0	0.043946385	0.03442736	0.03134305	0	0.00761035	0	0.018247066	0.005411841	0	0.009681011	0	0	0	0.00478996	0	0.03066168	0.050466817	0.033400133	0.008662884	0.005708088	0	0	0.00454897	0.015280395	0	0	0.006079027	0.005021845	0	0	0	0.005834646	0	0.008047642	0	0.012674271	0.013630788	0.016661808	0.005272871	0	0.05289606	0.026553372	0.04347826	0
resolved	0.014214641	0	0.005804841	0.016535759	0	0.043946385	0.011475786	0.03134305	0.06197707	0.00761035	0.010110713	0.006082355	0.04870657	0.017912587	0	0.039077766	0	0.03053746	0.00957992	0.015915964	0.006132336	0	0	0.012994326	0.017124265	0.005088023	0.009788088	0.06368557	0.02037386	0.014695077	0	0.02431611	0.005021845	0.03766242	0	0	0	0	0.016095284	0	0	0	0	0	0	0.02644803	0	0	0.013159626
dance	0.014214641	0.014131612	0	0.045473337	0	0	0	0.005223841	0.015494267	0	0.020221425	0	0.005411841	0	0.009681011	0	0.010739985	0	0	0	0.012264672	0.025233408	0	0.012994326	0	0	0.04894044	0.00454897	0	0	0	0	0	0.01883121	0	0.030202355	0	0	0	0	0.021123786	0.018174384	0.04998542	0.010545742	0	0	0	0	0.013159626
silver	0	0.004710537	0.005804841	0.012401819	0.039123632	0.043946385	0	0.005223841	0	0.00761035	0	0.006082355	0.010823682	0	0.033883538	0	0.02147997	0.010179153	0.00478996	0.039789908	0	0.050466817	0.033400133	0.004331442	0.005708088	0	0.009788088	0	0.005093465	0	0.015938794	0	0	0.00627707	0.004646408	0	0.011669292	0	0.008047642	0.023421397	0.021123786	0.027261576	0.037489064	0.010545742	0.0331785	0.02644803	0.013276686	0	0.07895776
sort	0.014214641	0	0.017414523	0	0	0	0.005737893	0.015671525	0	0.00761035	0.020221425	0.042576484	0.027059205	0.005970862	0.024202527	0	0	0.050895765	0.01915984	0.023873946	0.03066168	0.07570022	0.1002004	0.017325768	0.045664705	0	0.004894044	0.018195879	0.01018693	0.03673769	0.015938794	0.006079027	0	0.00627707	0.018585633	0	0.023338584	0	0	0.014052839	0.012674271	0.009087192	0.004165452	0.010545742	0	0.02644803	0.013276686	0	0.026319252
memory	0.009476427	0.014131612	0.011609683	0.00413394	0	0	0.011475786	0.005223841	0	0.00761035	0.010110713	0.018247066	0.021647364	0.005970862	0.004840505	0.058616646	0	0.020358305	0.028739762	0.015915964	0	0.025233408	0.033400133	0	0.017124265	0	0	0.013646909	0.01018693	0.007347539	0	0.030395137	0.005021845	0.01883121	0.08828176	0.015101178	0	0	0.008047642	0.00468428	0	0.009087192	0.012496355	0	0.004739786	0.07934409	0	0.02173913	0.013159626
heavenly	0.004738214	0.009421075	0.023219366	0.00826788	0.11737089	0.043946385	0.040165253	0.005223841	0	0.0152207	0	0.006082355	0.021647364	0.023883449	0.024202527	0.039077766	0.010739985	0.050895765	0.00957992	0.015915964	0.018397007	0.025233408	0.06680027	0.004331442	0.005708088	0	0.004894044	0.00454897	0.01018693	0	0	0	0.03013107	0	0.018585633	0.06040471	0.040842522	0.038528223	0.048285853	0.00468428	0	0	0.012496355	0	0.009479571	0	0	0	0.118436635
help	0	0.014131612	0.005804841	0.020669699	0.078247264	0	0	0	0	0	0	0	0	0	0	0	0	0.010179153	0.00478996	0.007957982	0.006132336	0	0	0.017325768	0.005708088	0	0.004894044	0.00454897	0.01018693	0.014695077	0	0.02431611	0.035152916	0.01883121	0	0.030202355	0.005834646	0	0.024142927	0	0	0	0.004165452	0.015818613	0	0	0	0	0
hour	0	0	0.029024206	0.00413394	0	0	0.01721368	0.020895366	0	0.00761035	0	0.01216471	0.010823682	0.041796036	0	0.019538883	0.010739985	0	0.00957992	0	0	0	0	0.030320093	0.03424853	0	0	0	0.005093465	0.007347539	0	0	0	0	0	0	0	0	0	0	0	0.022717979	0	0.010545742	0.004739786	0	0	0	0.026319252
plague	0	0.009421075	0	0	0.039123632	0	0.011475786	0.005223841	0.030988535	0.0152207	0.015166068	0.01216471	0.010823682	0.005970862	0.019362021	0	0	0	0.057479523	0.007957982	0.03066168	0	0	0.07363451	0.017124265	0	0.029364264	0.00454897	0	0.007347539	0.03187759	0	0.03013107	0.00627707	0.018585633	0	0.005834646	0	0.04023821	0	0.008449514	0.009087192	0.020827258	0.005272871	0.004739786	0	0.013276686	0	0
honesty	0	0.009421075	0	0	0	0	0	0.03656689	0	0.00761035	0	0	0	0.005970862	0	0	0	0	0	0	0.012264672	0	0	0.02165721	0.005708088	0	0	0.00454897	0.005093465	0	0	0	0	0	0	0	0	0	0	0	0.004224757	0.004543596	0.004165452	0.005272871	0	0	0	0	0
cursed	0	0.009421075	0.005804841	0	0.039123632	0	0.011475786	0	0	0.00761035	0.005055356	0.01216471	0.016235523	0.023883449	0.004840505	0	0	0	0.00478996	0.007957982	0.006132336	0.050466817	0.033400133	0	0	0.015264069	0.004894044	0	0	0	0	0.012158055	0.02008738	0.01255414	0.009292817	0	0.017503938	0.077056445	0	0	0.008449514	0.004543596	0	0	0.009479571	0.02644803	0	0	0
safety	0	0.0376843	0.023219366	0	0	0	0.022951571	0	0	0	0	0.018247066	0.037882887	0.05373776	0.004840505	0	0	0	0	0	0	0	0	0	0.005708088	0.015264069	0	0.018195879	0	0.03673769	0.015938794	0.006079027	0	0.00627707	0	0	0	0	0	0.00468428	0	0.013630788	0	0	0.014219358	0	0	0	0
crowns	0	0	0	0	0	0	0.005737893	0.020895366	0	0.06849315	0	0.036494132	0.027059205	0.011941724	0.004840505	0	0.032219954	0	0.00957992	0.015915964	0.024529343	0	0	0.030320093	0.039956618	0.005088023	0.009788088	0.009097939	0.005093465	0	0	0	0.015065535	0.01883121	0	0	0.011669292	0.019264111	0	0.037474237	0.029573299	0.1045027	0.029158162	0.010545742	0.004739786	0	0	0	0.026319252
kingdom	0	0.009421075	0.023219366	0.024803638	0	0	0.01721368	0	0.015494267	0.02283105	0.015166068	0.04865884	0.032471046	0.011941724	0.009681011	0	0.04295994	0	0	0	0.006132336	0.025233408	0	0	0.005708088	0.020352092	0	0	0.005093465	0.014695077	0	0	0.025109226	0.00627707	0.004646408	0	0.011669292	0	0.024142927	0.009368559	0.008449514	0.027261576	0.012496355	0	0.052137643	0.02644803	0	0	0.013159626
masters	0	0	0	0.062009096	0	0	0	0.005223841	0.015494267	0	0.005055356	0	0	0.005970862	0	0	0	0	0.00478996	0	0.03066168	0	0	0.017325768	0	0	0.004894044	0.013646909	0.015280395	0.007347539	0	0.012158055	0.005021845	0.00627707	0	0.015101178	0	0	0	0.00468428	0.008449514	0	0.016661808	0.015818613	0.004739786	0	0	0	0
mirth	0.04738214	0.028263224	0.034829047	0.086812735	0.039123632	0	0.005737893	0.010447683	0	0.0152207	0	0.01216471	0	0	0.004840505	0	0	0.010179153	0.014369881	0.007957982	0.012264672	0	0	0.012994326	0.022832353	0.005088023	0.004894044	0.00454897	0.015280395	0.007347539	0.015938794	0.018237082	0.01004369	0.05021656	0.009292817	0.030202355	0	0.019264111	0	0.037474237	0.008449514	0.013630788	0.020827258	0.010545742	0	0	0	0	0.013159626
action	0.018952854	0.01884215	0	0.016535759	0	0	0.028689465	0.005223841	0.030988535	0	0	0.01216471	0.021647364	0.011941724	0.004840505	0	0.02147997	0.020358305	0.028739762	0.007957982	0.006132336	0	0	0.008662884	0.028540442	0.010176046	0.009788088	0.013646909	0	0	0	0	0.005021845	0	0	0	0.023338584	0.038528223	0.008047642	0.014052839	0.004224757	0	0	0	0.009479571	0	0.013276686	0.02173913	0
princely	0.004738214	0	0.058048412	0	0	0	0.011475786	0.005223841	0	0	0.02527678	0.054741196	0.021647364	0	0.004840505	0.019538883	0	0.010179153	0.057479523	0.015915964	0	0	0	0	0.017124265	0.020352092	0.004894044	0.009097939	0.11205623	0	0	0.006079027	0	0	0	0	0	0.057792332	0	0.009368559	0	0.022717979	0.016661808	0.026364356	0.009479571	0	0	0	0.013159626
greatness	0	0.014131612	0.023219366	0.00413394	0	0	0	0.005223841	0.0464828	0	0.05055356	0.042576484	0.005411841	0.05373776	0	0	0.02147997	0.020358305	0.00478996	0	0	0	0	0.004331442	0.028540442	0.05596825	0.004894044	0.013646909	0	0.07347538	0	0.02431611	0.005021845	0.01883121	0.02323204	0.015101178	0.011669292	0.077056445	0	0.028105678	0	0.004543596	0.008330904	0	0.028438715	0	0	0	0
blame	0	0.009421075	0.058048412	0	0	0	0.022951571	0.005223841	0	0	0.005055356	0.006082355	0	0.005970862	0.024202527	0	0	0	0.00478996	0	0.012264672	0	0	0.017325768	0	0	0.004894044	0.013646909	0.005093465	0.014695077	0.111571565	0.006079027	0.005021845	0.01255414	0.013939225	0	0.017503938	0	0.03219057	0.00468428	0.004224757	0.004543596	0.008330904	0	0	0	0.013276686	0	0
envy	0	0.014131612	0.011609683	0.012401819	0.039123632	0.043946385	0.01721368	0	0.0464828	0	0.030332137	0.01216471	0.021647364	0.011941724	0	0	0	0.020358305	0	0.015915964	0	0	0.033400133	0	0.017124265	0.025440114	0.004894044	0.013646909	0.01018693	0.007347539	0	0.036474165	0.005021845	0.01883121	0	0.015101178	0	0.019264111	0.008047642	0.018737119	0	0.009087192	0.008330904	0	0.004739786	0	0	0.04347826	0.013159626
gentlewoman	0.028429283	0	0	0.00413394	0	0	0	0.04179073	0	0	0	0	0	0	0	0	0	0	0	0	0	0	0	0.04331442	0.011416176	0	0.004894044	0.009097939	0	0	0	0	0	0	0	0	0	0	0	0.009368559	0.06337135	0	0.004165452	0.010545742	0	0	0	0	0
joys	0.018952854	0.0376843	0.05224357	0	0.078247264	0	0	0.03134305	0.07747134	0.0152207	0.005055356	0.006082355	0	0.023883449	0.009681011	0.019538883	0.10739985	0.03053746	0.03831968	0.0875378	0.012264672	0.025233408	0.033400133	0	0	0	0.009788088	0.00454897	0.005093465	0.007347539	0.047816385	0	0.025109226	0.05021656	0.009292817	0	0.005834646	0.038528223	0.008047642	0.00468428	0	0.004543596	0.004165452	0	0	0	0	0.1521739	0
embrace	0.018952854	0.009421075	0.011609683	0.00413394	0	0.021973193	0	0.010447683	0.015494267	0.00761035	0.010110713	0	0.005411841	0.005970862	0.004840505	0.019538883	0	0.010179153	0.028739762	0.007957982	0.018397007	0.025233408	0	0.008662884	0.011416176	0.005088023	0.014682132	0.009097939	0.02037386	0	0	0.012158055	0.02008738	0.01883121	0.013939225	0	0.017503938	0	0.048285853	0.018737119	0	0.004543596	0.016661808	0.005272871	0.004739786	0	0	0	0
beg	0.009476427	0.009421075	0	0.14468789	0	0.021973193	0.011475786	0	0	0.00761035	0	0.006082355	0	0.005970862	0	0	0	0	0.00478996	0	0	0	0	0.008662884	0	0.010176046	0.009788088	0.00454897	0.005093465	0	0.015938794	0.036474165	0	0	0	0	0	0.019264111	0	0.00468428	0.04224757	0.018174384	0.02499271	0.010545742	0.028438715	0	0.013276686	0	0
feast	0	0	0.005804841	0.033071518	0.039123632	0	0.005737893	0	0	0.00761035	0.005055356	0.006082355	0	0	0.014521516	0	0.02147997	0	0	0.039789908	0.006132336	0	0.033400133	0.034651536	0.005708088	0.005088023	0.009788088	0.00454897	0.005093465	0	0	0	0	0	0.004646408	0.06040471	0	0	0	0	0.004224757	0.018174384	0.02499271	0.021091484	0.009479571	0.02644803	0	0	0
foe	0	0.014131612	0.06385326	0	0	0.021973193	0.011475786	0	0.015494267	0.00761035	0.015166068	0.02432942	0.016235523	0.05373776	0.009681011	0	0	0.020358305	0.00478996	0	0.006132336	0	0	0.004331442	0	0.010176046	0	0	0.02037386	0.014695077	0.015938794	0	0.08034952	0.02510828	0.004646408	0.030202355	0	0.019264111	0.008047642	0	0	0	0	0	0.009479571	0	0.013276686	0	0
deserve	0.004738214	0.014131612	0.017414523	0	0	0.021973193	0	0.005223841	0	0.0152207	0.010110713	0.01216471	0.010823682	0.017912587	0.004840505	0	0	0	0.01915984	0	0.012264672	0	0	0	0.022832353	0.005088023	0	0.009097939	0.005093465	0.007347539	0	0.02431611	0.005021845	0.00627707	0	0	0	0	0.016095284	0.00468428	0.004224757	0.004543596	0.004165452	0	0.004739786	0	0.013276686	0	0
disgrace	0.004738214	0.028263224	0.10448714	0	0	0	0.05737893	0.010447683	0	0	0	0.01216471	0.005411841	0	0.009681011	0	0	0	0.00957992	0.007957982	0.018397007	0	0	0	0.011416176	0.015264069	0	0.027293818	0.005093465	0.095518	0.047816385	0	0.015065535	0.05021656	0.004646408	0	0	0	0.024142927	0.028105678	0.008449514	0	0.008330904	0.015818613	0.009479571	0	0.013276686	0	0
spoke	0	0.0376843	0	0.00826788	0	0	0	0	0.015494267	0	0	0.006082355	0	0	0.004840505	0	0	0.010179153	0.00478996	0	0	0	0	0	0.005708088	0.005088023	0	0.00454897	0	0	0	0	0	0.00627707	0	0	0	0	0	0.00468428	0	0	0	0	0	0.02644803	0	0.02173913	0.013159626
joy	0	0	0.034829047	0.020669699	0.078247264	0.06591958	0	0	0	0	0	0.006082355	0.005411841	0	0	0	0	0	0.01915984	0.007957982	0.006132336	0	0	0	0	0	0	0	0	0	0.015938794	0.07294833	0	0	0	0	0	0	0	0	0	0	0.004165452	0	0	0	0.026553372	0.1521739	0
quiet	0.02369107	0.009421075	0.05224357	0.00413394	0.039123632	0	0.005737893	0.020895366	0.030988535	0	0.010110713	0.018247066	0.005411841	0.011941724	0	0	0.02147997	0	0.00957992	0.007957982	0	0	0	0	0	0.005088023	0	0.00454897	0.02037386	0.022042615	0	0.012158055	0.005021845	0	0.004646408	0	0	0.019264111	0	0.009368559	0	0	0.004165452	0.005272871	0	0	0	0	0
somewhat	0.009476427	0.004710537	0	0.00413394	0	0	0	0	0	0.02283105	0	0	0	0	0.004840505	0	0	0	0	0	0	0	0	0.012994326	0	0	0.014682132	0.018195879	0.066215046	0	0	0.018237082	0	0.01255414	0	0	0	0	0	0.018737119	0.012674271	0	0.004165452	0.005272871	0	0	0	0	0
along	0	0.004710537	0.011609683	0	0	0	0	0	0	0	0	0	0.005411841	0.005970862	0.009681011	0	0	0	0.00478996	0	0	0	0	0	0.005708088	0	0	0	0	0	0.015938794	0.02431611	0.01004369	0	0	0	0	0	0	0.00468428	0.029573299	0	0	0.005272871	0.004739786	0	0	0	0.06579813
greatest	0.004738214	0.009421075	0.023219366	0	0	0	0.011475786	0.005223841	0.0464828	0.00761035	0.020221425	0.036494132	0.027059205	0.035825174	0.004840505	0.019538883	0.032219954	0.010179153	0.00478996	0.04774789	0	0.025233408	0	0	0.005708088	0.015264069	0.014682132	0.009097939	0	0.05143277	0	0.006079027	0.01004369	0.03766242	0.013939225	0.030202355	0.035007875	0.057792332	0.016095284	0	0.008449514	0.004543596	0.016661808	0	0.009479571	0	0.013276686	0	0.013159626
occasion	0.004738214	0	0.005804841	0.00826788	0	0	0	0.015671525	0.015494267	0.0152207	0	0.01216471	0.005411841	0	0	0	0	0	0.00478996	0	0	0	0	0.004331442	0.011416176	0.010176046	0.004894044	0.009097939	0.015280395	0.022042615	0	0.018237082	0	0	0	0.030202355	0	0	0	0.023421397	0.004224757	0	0	0	0	0	0	0	0
wings	0.014214641	0	0.04643873	0	0.039123632	0.043946385	0.005737893	0	0	0.00761035	0.02527678	0.018247066	0.027059205	0.02985431	0.004840505	0.039077766	0.0751799	0.020358305	0.00478996	0.039789908	0.006132336	0.07570022	0.1002004	0	0.005708088	0.015264069	0.004894044	0.009097939	0.015280395	0	0.03187759	0.006079027	0.025109226	0.01883121	0.04646408	0	0.02917323	0.019264111	0.024142927	0.014052839	0.012674271	0.004543596	0.06664723	0.010545742	0.037918285	0	0.026553372	0	0.052638505
perceive	0.004738214	0.023552688	0	0.00826788	0	0	0	0.03656689	0	0.02283105	0	0.018247066	0	0.005970862	0	0	0.010739985	0	0.00957992	0	0.012264672	0	0	0.004331442	0.005708088	0	0.029364264	0.009097939	0.015280395	0	0	0.018237082	0	0.00627707	0.009292817	0	0.017503938	0	0	0.00468428	0	0	0	0	0	0	0	0	0
fearful	0.009476427	0.01884215	0.005804841	0.00413394	0.039123632	0.021973193	0.005737893	0.005223841	0.030988535	0	0.015166068	0.01216471	0.005411841	0.023883449	0.009681011	0.019538883	0	0	0.00957992	0	0	0.025233408	0.033400133	0	0.005708088	0.015264069	0.004894044	0.009097939	0.01018693	0.007347539	0	0.006079027	0.005021845	0.01883121	0	0	0.011669292	0	0	0	0	0.018174384	0	0	0	0	0	0	0
spare	0	0.009421075	0.005804841	0.012401819	0	0.043946385	0.011475786	0.010447683	0.015494267	0	0	0.006082355	0	0.005970862	0	0.019538883	0	0	0.00478996	0	0.018397007	0.025233408	0	0.004331442	0.022832353	0.010176046	0.004894044	0.00454897	0.01018693	0	0	0	0.005021845	0	0.013939225	0.015101178	0	0	0	0.009368559	0.012674271	0.009087192	0	0.005272871	0.018959142	0	0.03983006	0	0.013159626
reward	0	0	0.011609683	0.012401819	0	0.06591958	0.011475786	0.010447683	0.015494267	0	0.010110713	0.01216471	0	0	0	0	0	0.03053746	0.00957992	0	0.012264672	0	0	0.012994326	0	0.010176046	0.004894044	0.009097939	0.01018693	0	0.03187759	0.012158055	0	0	0	0	0	0.019264111	0.008047642	0.018737119	0	0.004543596	0.004165452	0.005272871	0.004739786	0.02644803	0	0	0
silence	0	0.009421075	0	0	0	0	0.028689465	0.010447683	0	0	0.005055356	0.01216471	0.005411841	0.005970862	0.019362021	0	0.02147997	0.010179153	0.00478996	0	0	0	0.06680027	0	0	0	0	0	0	0	0	0	0.01004369	0.02510828	0.004646408	0.015101178	0	0	0.008047642	0	0	0.009087192	0.004165452	0.010545742	0.009479571	0	0	0	0.026319252
fair	0.009476427	0	0	0.016535759	0	0	0.011475786	0.005223841	0	0	0.015166068	0	0.010823682	0	0.009681011	0	0.010739985	0	0.00957992	0.007957982	0.018397007	0	0	0.017325768	0	0.005088023	0.004894044	0.00454897	0.005093465	0	0.015938794	0.006079027	0.005021845	0.02510828	0.009292817	0	0.005834646	0.038528223	0	0	0.038022812	0.036348768	0.008330904	0.005272871	0.009479571	0	0	0	0
forsooth	0.037905708	0	0	0	0	0	0.005737893	0.010447683	0	0.0304414	0	0	0	0	0	0	0	0	0.00478996	0	0.024529343	0	0	0.02165721	0.022832353	0	0.009788088	0.022744847	0	0.007347539	0	0	0	0.00627707	0	0	0	0	0	0.009368559	0.025348542	0	0	0.07909307	0	0	0	0	0.013159626
guilty	0.004738214	0.01884215	0.005804841	0.00413394	0	0	0	0.005223841	0.015494267	0	0.010110713	0	0.032471046	0	0	0	0.010739985	0	0.00478996	0.007957982	0	0	0	0	0.005708088	0	0	0.00454897	0.005093465	0	0	0.012158055	0.005021845	0	0	0	0	0	0	0	0.016899029	0	0.004165452	0	0	0	0.013276686	0	0
mischief	0	0.004710537	0.029024206	0	0	0	0.005737893	0.015671525	0.015494267	0	0.005055356	0.01216471	0	0	0.004840505	0.039077766	0	0	0.00957992	0.015915964	0	0	0	0.008662884	0	0.010176046	0	0.018195879	0.01018693	0.007347539	0	0.006079027	0	0	0.009292817	0	0	0	0	0	0.004224757	0.009087192	0.004165452	0	0.009479571	0	0	0	0
mr	0.042643923	0	0	0.00413394	0	0	0	0	0	0	0	0	0	0	0	0	0	0	0	0	0	0	0	0	0	0	0	0	0	0	0	0	0	0	0	0	0	0	0	0	0	0	0	0	0	0	0	0	0
order	0.028429283	0	0.011609683	0.020669699	0.039123632	0	0.01721368	0.015671525	0.06197707	0.02283105	0	0.006082355	0.021647364	0.02985431	0.004840505	0	0.032219954	0	0.00957992	0.007957982	0.006132336	0	0.06680027	0.008662884	0.022832353	0.015264069	0.019576175	0.00454897	0.01018693	0.03673769	0	0.012158055	0.01004369	0.00627707	0.041817676	0.015101178	0.04667717	0.019264111	0	0.018737119	0	0.03180517	0	0	0.02369893	0	0	0	0.052638505
tree	0.009476427	0.004710537	0	0.012401819	0.039123632	0.021973193	0.011475786	0.010447683	0	0.00761035	0.02527678	0.006082355	0.04870657	0.005970862	0	0	0	0	0	0	0	0.050466817	0	0.004331442	0.005708088	0.005088023	0	0	0.015280395	0	0	0.012158055	0.045196604	0	0	0	0	0	0	0.014052839	0.016899029	0.036348768	0.045819968	0	0.02369893	0.05289606	0	0.02173913	0.026319252
whore	0.004738214	0.051815912	0	0	0	0	0	0	0	0	0.010110713	0.006082355	0.005411841	0.005970862	0	0	0	0	0	0	0	0	0	0.017325768	0.005708088	0	0	0	0	0	0	0	0	0	0	0.030202355	0	0	0	0.023421397	0.16899028	0.018174384	0.008330904	0.015818613	0.028438715	0	0	0	0
forgot	0	0	0.017414523	0	0.039123632	0	0.005737893	0	0.015494267	0	0	0	0	0	0	0	0	0	0.00957992	0	0	0	0	0	0	0	0.009788088	0	0	0	0	0.012158055	0	0.01883121	0	0	0	0	0	0.014052839	0.008449514	0.004543596	0.020827258	0	0	0.07934409	0	0.02173913	0
always	0	0	0.058048412	0.00413394	0	0	0	0	0	0.00761035	0.005055356	0.01216471	0.005411841	0.011941724	0.009681011	0	0	0	0.00478996	0	0.006132336	0	0	0.02165721	0.011416176	0	0.029364264	0.018195879	0.005093465	0.014695077	0	0.006079027	0	0	0.004646408	0.015101178	0	0	0	0	0.012674271	0	0.020827258	0.010545742	0	0	0	0	0
purse	0.028429283	0	0	0.012401819	0	0	0	0.005223841	0	0.00761035	0	0	0	0.005970862	0	0	0	0	0.00478996	0	0.006132336	0	0	0.02165721	0	0	0	0.00454897	0	0	0	0	0.005021845	0.00627707	0	0	0	0	0	0.00468428	0.025348542	0.004543596	0.21660349	0	0	0	0.013276686	0	0
dangerous	0	0.004710537	0.017414523	0.00413394	0	0	0	0	0	0.0152207	0.015166068	0.018247066	0.010823682	0.005970862	0.009681011	0	0	0	0.00478996	0	0.012264672	0	0.033400133	0.012994326	0.005708088	0.010176046	0	0.018195879	0.005093465	0.014695077	0	0.030395137	0	0	0.004646408	0	0.005834646	0.019264111	0.008047642	0.009368559	0.008449514	0	0	0	0.014219358	0	0.013276686	0.04347826	0
thence	0	0.004710537	0.023219366	0.00826788	0.039123632	0.021973193	0.005737893	0.005223841	0.015494267	0	0.005055356	0.006082355	0.010823682	0.011941724	0.004840505	0.019538883	0.010739985	0	0.00478996	0.039789908	0.006132336	0.025233408	0	0.004331442	0.005708088	0.015264069	0	0.00454897	0.01018693	0.014695077	0	0.006079027	0.01004369	0.03138535	0.013939225	0.015101178	0.017503938	0	0	0	0	0.013630788	0	0.005272871	0.014219358	0.02644803	0.053106744	0.04347826	0.013159626
used	0.018952854	0.028263224	0.005804841	0	0	0.021973193	0	0.03656689	0.015494267	0.0304414	0.020221425	0.01216471	0.04870657	0	0.033883538	0.039077766	0.02147997	0.010179153	0.03352972	0	0.018397007	0.050466817	0.033400133	0	0	0.03561616	0	0.009097939	0.01018693	0.007347539	0	0.02431611	0.015065535	0.03766242	0.004646408	0	0.011669292	0	0.024142927	0	0.008449514	0	0.004165452	0	0	0.02644803	0	0	0.052638505
dull	0	0.028263224	0.005804841	0	0	0	0.005737893	0.010447683	0	0	0.005055356	0.01216471	0.010823682	0.005970862	0	0.019538883	0.010739985	0	0.00478996	0.007957982	0	0	0	0.004331442	0.022832353	0.030528137	0.004894044	0.009097939	0.015280395	0	0	0.036474165	0.005021845	0	0	0.015101178	0.017503938	0.019264111	0.008047642	0	0.004224757	0.009087192	0.004165452	0	0.009479571	0	0.03983006	0	0.026319252
yourselves	0.004738214	0.009421075	0.011609683	0.045473337	0	0	0	0	0.015494267	0	0.005055356	0.006082355	0.021647364	0.011941724	0	0	0	0.010179153	0.00478996	0	0	0	0	0	0.017124265	0.005088023	0.004894044	0.00454897	0.01018693	0.014695077	0	0.006079027	0.005021845	0.03138535	0.004646408	0	0	0	0	0.009368559	0.008449514	0	0.020827258	0.005272871	0.018959142	0	0	0	0.013159626
weary	0.033167496	0.009421075	0	0.020669699	0.039123632	0	0	0	0	0.00761035	0.005055356	0.006082355	0	0	0	0	0	0	0.00957992	0.015915964	0	0	0	0	0	0.005088023	0	0.00454897	0	0	0.047816385	0.012158055	0.015065535	0.00627707	0	0	0.017503938	0	0.008047642	0.009368559	0	0.004543596	0.012496355	0	0.009479571	0.02644803	0	0	0.013159626
reach	0.009476427	0.01884215	0.017414523	0.00826788	0	0	0	0.010447683	0	0	0.020221425	0.018247066	0.005411841	0.011941724	0.038724042	0.039077766	0.032219954	0.03053746	0	0.023873946	0	0.025233408	0.06680027	0	0.005708088	0.010176046	0.004894044	0.00454897	0.005093465	0.014695077	0.015938794	0.018237082	0.01004369	0.03138535	0.041817676	0	0.035007875	0	0.016095284	0.009368559	0.021123786	0.013630788	0.008330904	0	0.014219358	0	0	0.02173913	0
mothers	0.009476427	0.004710537	0.005804841	0	0.039123632	0	0	0.005223841	0	0.0152207	0	0	0.010823682	0	0.014521516	0.039077766	0	0.010179153	0	0	0	0	0	0	0	0	0.009788088	0.009097939	0.01018693	0.014695077	0	0.012158055	0.01004369	0.03138535	0	0	0	0	0.008047642	0.014052839	0.004224757	0	0	0.005272871	0.018959142	0.02644803	0.013276686	0	0
betwixt	0.004738214	0.004710537	0	0	0	0.043946385	0.011475786	0.015671525	0.0464828	0.0456621	0.02527678	0.036494132	0.016235523	0.041796036	0.024202527	0.058616646	0.032219954	0.08143322	0.023949802	0.031831928	0.012264672	0.025233408	0	0.004331442	0	0.03561616	0.004894044	0.00454897	0	0.014695077	0	0	0.02008738	0.01255414	0.032524858	0	0.005834646	0.019264111	0.024142927	0.014052839	0.004224757	0.004543596	0	0	0	0.02644803	0.03983006	0.02173913	0
princess	0.004738214	0	0.011609683	0	0	0	0.01721368	0	0	0	0	0	0.005411841	0.005970862	0	0	0	0	0.00478996	0	0	0	0	0	0.005708088	0.005088023	0	0.00454897	0.05093465	0	0	0	0	0	0	0	0	0	0	0.014052839	0	0.004543596	0.029158162	0	0	0	0	0	0
offence	0	0	0.005804841	0.00826788	0	0	0	0.03134305	0.0464828	0	0.02527678	0	0.005411841	0	0.043564547	0	0.02147997	0	0.00478996	0.031831928	0.018397007	0	0	0.012994326	0	0.010176046	0.004894044	0	0	0.007347539	0	0	0.02008738	0.01255414	0.02323204	0.015101178	0.017503938	0	0.008047642	0	0.012674271	0	0.004165452	0	0	0	0	0	0
scarce	0	0	0.005804841	0.00413394	0	0.021973193	0.01721368	0.005223841	0.015494267	0	0.005055356	0.01216471	0.016235523	0.005970862	0.014521516	0.039077766	0	0.010179153	0.01915984	0.023873946	0.049058687	0	0	0.02165721	0	0.005088023	0.004894044	0.00454897	0.01018693	0.022042615	0	0.006079027	0.01004369	0.00627707	0.009292817	0.045303535	0	0	0.008047642	0.009368559	0.04224757	0.03180517	0.004165452	0	0.061617214	0.05289606	0.026553372	0.02173913	0.026319252
lend	0.014214641	0.004710537	0	0.016535759	0	0	0.011475786	0.010447683	0	0.00761035	0.010110713	0	0.005411841	0	0.004840505	0	0.02147997	0.020358305	0	0	0.018397007	0.025233408	0	0.012994326	0	0.005088023	0	0.018195879	0.005093465	0.007347539	0	0.012158055	0.005021845	0.00627707	0.009292817	0	0.005834646	0.019264111	0.008047642	0.014052839	0	0.018174384	0.008330904	0.010545742	0.009479571	0	0.013276686	0	0.026319252
six	0.02369107	0	0	0.00826788	0	0	0.011475786	0.005223841	0	0	0.015166068	0.01216471	0.010823682	0.023883449	0.004840505	0.058616646	0.010739985	0	0	0	0	0	0	0.004331442	0.011416176	0	0	0.009097939	0.01018693	0	0	0.012158055	0	0	0.009292817	0	0	0	0	0	0.025348542	0.027261576	0.02499271	0.010545742	0.004739786	0	0	0	0
bear	0.009476427	0.014131612	0.011609683	0	0.039123632	0	0.005737893	0.015671525	0.030988535	0	0.020221425	0.018247066	0.010823682	0.005970862	0.004840505	0.019538883	0.02147997	0.020358305	0.00478996	0.015915964	0	0	0	0.017325768	0.005708088	0.020352092	0.009788088	0.013646909	0	0.007347539	0.03187759	0.006079027	0.02008738	0	0	0	0.005834646	0.019264111	0	0.009368559	0.008449514	0.009087192	0.008330904	0.010545742	0.018959142	0	0	0	0
wert	0.014214641	0.0376843	0	0	0	0	0.03442736	0	0	0.00761035	0	0	0.005411841	0	0	0	0	0.010179153	0.00957992	0.007957982	0.006132336	0	0	0.008662884	0	0.005088023	0.004894044	0.00454897	0.035654254	0.007347539	0	0.012158055	0.02008738	0	0.004646408	0	0	0.019264111	0.008047642	0.009368559	0.008449514	0.009087192	0.004165452	0.026364356	0	0	0.026553372	0	0
dark	0.014214641	0.014131612	0.005804841	0	0.039123632	0.043946385	0.022951571	0	0	0	0.015166068	0.018247066	0.016235523	0.005970862	0.004840505	0.039077766	0	0.010179153	0	0.007957982	0	0.025233408	0	0	0.011416176	0	0	0.00454897	0.005093465	0.007347539	0.06375518	0.04863222	0.01004369	0.03138535	0.02787845	0.015101178	0.005834646	0	0.048285853	0.00468428	0.004224757	0.009087192	0	0	0	0.02644803	0.013276686	0	0
wherefore	0.004738214	0	0	0	0	0	0.011475786	0.005223841	0	0	0.005055356	0.006082355	0	0.011941724	0	0	0	0.010179153	0.00478996	0	0.018397007	0	0	0.004331442	0	0	0	0.00454897	0.015280395	0	0	0	0.005021845	0.01255414	0.004646408	0	0	0	0	0	0	0.009087192	0.020827258	0.005272871	0	0	0	0	0
looked	0.014214641	0.004710537	0	0.00413394	0	0	0.005737893	0.010447683	0	0.00761035	0.010110713	0	0	0.005970862	0.004840505	0.019538883	0.010739985	0.020358305	0	0.05570587	0.006132336	0	0	0	0.005708088	0	0.009788088	0	0.005093465	0.014695077	0	0.006079027	0.005021845	0.01883121	0	0.015101178	0	0.019264111	0.016095284	0.00468428	0.004224757	0.009087192	0.012496355	0.015818613	0.014219358	0	0	0.02173913	0
vows	0	0.009421075	0	0	0	0	0.022951571	0.015671525	0	0.0152207	0	0.02432942	0.005411841	0.017912587	0.048405055	0.039077766	0	0	0.00478996	0.063663855	0	0	0	0	0.017124265	0.010176046	0.004894044	0.050038666	0.005093465	0.007347539	0.09563277	0.054711245	0.005021845	0	0	0	0	0	0	0	0	0	0.004165452	0.005272871	0.014219358	0	0	0	0.026319252
commend	0.004738214	0.009421075	0	0.012401819	0	0	0.011475786	0.010447683	0.015494267	0	0	0.018247066	0.010823682	0.005970862	0	0	0.032219954	0	0.03352972	0	0	0	0	0.008662884	0.022832353	0.005088023	0.014682132	0.009097939	0.02037386	0	0	0.012158055	0	0.00627707	0	0	0.005834646	0	0	0.009368559	0.012674271	0.004543596	0	0	0.009479571	0	0	0	0
ends	0	0.01884215	0.005804841	0.00413394	0	0	0	0.005223841	0.06197707	0.0152207	0.015166068	0.08515297	0.016235523	0.011941724	0.014521516	0.07815553	0.09665986	0.050895765	0.00478996	0.015915964	0.012264672	0	0	0.004331442	0	0.045792203	0.004894044	0.00454897	0.01018693	0.014695077	0	0.006079027	0	0.02510828	0.009292817	0	0.023338584	0.038528223	0.024142927	0	0.008449514	0.004543596	0.02499271	0.005272871	0.004739786	0.05289606	0.026553372	0	0
opinion	0.004738214	0.004710537	0	0	0	0	0	0.03134305	0	0.00761035	0.015166068	0	0.016235523	0	0	0	0.010739985	0.010179153	0.00957992	0	0.006132336	0	0	0.008662884	0.028540442	0.005088023	0	0.027293818	0	0.014695077	0	0.006079027	0	0	0.004646408	0	0	0	0	0.009368559	0	0	0.012496355	0	0.009479571	0.02644803	0	0	0
wicked	0.004738214	0.004710537	0.023219366	0	0	0	0.011475786	0	0	0.0152207	0.015166068	0.01216471	0.016235523	0	0	0	0	0.010179153	0.00478996	0	0.024529343	0	0	0.004331442	0	0	0	0	0.005093465	0	0	0.030395137	0	0.00627707	0.013939225	0.015101178	0.023338584	0.019264111	0	0.00468428	0	0.009087192	0	0.005272871	0	0.05289606	0.013276686	0	0
looks	0	0	0.023219366	0.028937578	0	0	0	0.03134305	0	0.0304414	0.035387494	0.02432942	0.05953025	0.005970862	0	0	0.010739985	0	0.023949802	0	0.042926352	0	0	0.008662884	0.011416176	0.005088023	0.004894044	0	0	0	0	0	0	0.00627707	0	0	0	0	0.07242878	0	0	0	0	0	0	0	0	0	0
sooner	0.009476427	0.004710537	0.011609683	0.00413394	0	0.043946385	0.011475786	0.005223841	0	0	0.005055356	0	0	0.005970862	0	0.019538883	0	0	0.00957992	0	0.006132336	0	0	0.008662884	0	0	0	0.013646909	0	0	0.03187759	0.006079027	0.01004369	0.02510828	0	0.015101178	0.005834646	0.038528223	0.008047642	0.00468428	0.012674271	0.004543596	0	0	0.014219358	0	0	0.02173913	0.026319252
chief	0	0	0.029024206	0.00826788	0	0	0.005737893	0.015671525	0.07747134	0.00761035	0.005055356	0.036494132	0.021647364	0.035825174	0.058086064	0.058616646	0.09665986	0.04071661	0.00957992	0.007957982	0.006132336	0.07570022	0.033400133	0.008662884	0.005708088	0.025440114	0.004894044	0.013646909	0.015280395	0.007347539	0	0.030395137	0.005021845	0.03138535	0.009292817	0	0	0.038528223	0	0.014052839	0.008449514	0.004543596	0	0.015818613	0	0	0	0	0
double	0.018952854	0.009421075	0.040633887	0.020669699	0	0	0.01721368	0.010447683	0	0.02283105	0.005055356	0	0	0	0.014521516	0.019538883	0	0.010179153	0.00957992	0.04774789	0.03066168	0.025233408	0	0	0.005708088	0.010176046	0	0	0.015280395	0	0	0.006079027	0.03013107	0	0.009292817	0.015101178	0.011669292	0	0.056333493	0.009368559	0.008449514	0.004543596	0.004165452	0.005272871	0.009479571	0	0	0.02173913	0
yonder	0.009476427	0.009421075	0	0.016535759	0	0	0	0	0	0	0	0	0	0	0	0	0	0	0	0	0.006132336	0	0	0.030320093	0.022832353	0	0	0.00454897	0.005093465	0	0	0.006079027	0	0	0	0	0	0	0	0	0.025348542	0.004543596	0.02499271	0.04745584	0.052137643	0	0	0	0
rogue	0.004738214	0.014131612	0	0.041339397	0	0	0	0.005223841	0	0	0.005055356	0	0.005411841	0.005970862	0	0	0	0	0	0	0	0	0	0.025988651	0	0	0	0	0	0	0	0	0	0	0	0	0	0	0.008047642	0.00468428	0.06337135	0	0.004165452	0	0.014219358	0	0	0	0
tonight	0.004738214	0.0376843	0	0.016535759	0	0	0.005737893	0	0	0	0.015166068	0	0	0	0	0	0	0	0.00478996	0	0	0	0	0	0	0	0.03915235	0.00454897	0.005093465	0	0	0.006079027	0	0	0	0	0	0	0	0.00468428	0	0.009087192	0	0	0	0	0	0	0
drawn	0.018952854	0.004710537	0.005804841	0	0.039123632	0	0.022951571	0.010447683	0	0	0.005055356	0.02432942	0.005411841	0.017912587	0.029043032	0.039077766	0	0.010179153	0.00957992	0.015915964	0.006132336	0	0.033400133	0	0.03424853	0.010176046	0	0	0.02037386	0.014695077	0.03187759	0.018237082	0.005021845	0.00627707	0.013939225	0	0.011669292	0	0.024142927	0.023421397	0.012674271	0.027261576	0.016661808	0.005272871	0.018959142	0	0	0	0.026319252
plot	0.02369107	0.014131612	0	0	0	0	0.011475786	0.026119208	0	0	0	0	0.005411841	0	0	0	0	0.010179153	0.00957992	0	0	0	0	0	0.011416176	0.015264069	0	0.013646909	0.08149544	0	0	0.012158055	0	0	0	0	0	0	0	0.023421397	0.012674271	0.009087192	0	0.005272871	0.004739786	0	0.013276686	0	0.026319252
seek	0	0	0	0.012401819	0	0	0.022951571	0.005223841	0.030988535	0.00761035	0.005055356	0.006082355	0.010823682	0.005970862	0.014521516	0.019538883	0.010739985	0.010179153	0	0	0.012264672	0	0	0.004331442	0	0.005088023	0.009788088	0.00454897	0.005093465	0.014695077	0.015938794	0.006079027	0.025109226	0.03138535	0.009292817	0	0.011669292	0.019264111	0.008047642	0	0	0.004543596	0	0.005272871	0.004739786	0	0	0	0
sorry	0.014214641	0.01884215	0	0	0	0	0	0.005223841	0	0.0152207	0	0.006082355	0	0	0	0	0	0	0.00957992	0	0.012264672	0	0	0.012994326	0	0.005088023	0.029364264	0.009097939	0	0.007347539	0	0	0	0	0	0	0	0	0	0.00468428	0.016899029	0	0	0.021091484	0	0	0	0	0
excuse	0	0.023552688	0.011609683	0	0	0.021973193	0.005737893	0.026119208	0	0	0.005055356	0.04865884	0.016235523	0	0	0	0	0	0.00478996	0.007957982	0.03066168	0	0	0	0.011416176	0.010176046	0.009788088	0.009097939	0.02037386	0.029390154	0.015938794	0.012158055	0.015065535	0	0	0.015101178	0	0	0.008047642	0.00468428	0	0.009087192	0	0	0	0	0	0	0
goodly	0.014214641	0.004710537	0	0	0	0.021973193	0.011475786	0.005223841	0	0.00761035	0.005055356	0.02432942	0.010823682	0.005970862	0.009681011	0.019538883	0.010739985	0.010179153	0.00478996	0	0.036794014	0.025233408	0	0.008662884	0	0.005088023	0.009788088	0	0.025467325	0	0	0.006079027	0	0	0.013939225	0	0	0	0	0.00468428	0.004224757	0.009087192	0	0.005272871	0.018959142	0	0	0	0.052638505
malice	0	0.009421075	0.029024206	0	0.039123632	0	0	0	0	0	0	0	0	0.005970862	0	0	0	0	0.00957992	0	0	0	0.033400133	0	0	0.005088023	0	0	0	0	0	0.02431611	0.02008738	0.00627707	0.009292817	0	0	0	0	0.00468428	0	0.004543596	0.004165452	0	0	0	0.013276686	0	0
murder	0	0.009421075	0	0	0	0	0	0	0	0.0304414	0	0	0	0	0	0.019538883	0	0	0	0	0.012264672	0	0	0	0	0	0	0	0.035654254	0	0	0	0	0	0	0	0	0	0	0.00468428	0	0.036348768	0.029158162	0	0.02369893	0	0	0	0
indeed	0	0	0.005804841	0	0	0	0	0	0	0.00761035	0.020221425	0	0	0	0	0	0	0	0.00957992	0.007957982	0.006132336	0	0	0.004331442	0	0.015264069	0.004894044	0.045489695	0	0	0	0	0	0	0.004646408	0	0	0	0	0.009368559	0	0.009087192	0.033323616	0.010545742	0	0	0	0	0
london	0.061596777	0	0	0.020669699	0	0	0	0	0	0	0	0	0	0	0	0	0	0	0	0	0	0	0	0	0	0	0.029364264	0	0	0	0	0	0	0	0	0	0	0	0.008047642	0	0	0	0.008330904	0.17927761	0	0	0	0	0
estate	0.004738214	0	0.005804841	0.045473337	0	0.021973193	0.022951571	0.020895366	0	0.0152207	0	0	0.016235523	0	0.009681011	0	0	0.020358305	0.00478996	0.04774789	0	0	0	0.012994326	0.011416176	0.030528137	0.019576175	0.013646909	0	0.014695077	0	0	0.01004369	0.00627707	0	0	0	0	0.016095284	0.00468428	0	0	0	0	0	0	0	0	0.03947888
triumph	0	0	0.029024206	0	0.078247264	0.021973193	0.005737893	0.015671525	0.015494267	0.00761035	0.005055356	0	0	0	0.004840505	0	0.02147997	0	0.00478996	0	0.012264672	0	0	0	0	0	0	0	0	0.014695077	0.015938794	0.006079027	0.02008738	0	0.013939225	0	0	0	0.016095284	0.00468428	0.004224757	0.004543596	0.037489064	0	0	0	0	0.02173913	0.052638505
easy	0.004738214	0.01884215	0.005804841	0.00413394	0	0	0.005737893	0.020895366	0	0.00761035	0.005055356	0	0.005411841	0	0.004840505	0	0.010739985	0.020358305	0.00478996	0	0	0	0	0	0.005708088	0.010176046	0.004894044	0.009097939	0	0.029390154	0	0.054711245	0	0	0	0	0	0	0.016095284	0	0.008449514	0	0.012496355	0	0.014219358	0	0	0	0
lion	0.018952854	0	0.011609683	0	0.039123632	0	0.011475786	0.005223841	0	0	0.035387494	0.01216471	0.032471046	0.011941724	0.004840505	0.039077766	0.010739985	0	0.00478996	0	0	0.050466817	0	0.004331442	0	0.03561616	0.004894044	0.009097939	0	0.007347539	0	0	0	0	0	0.030202355	0.005834646	0	0	0	0.004224757	0.022717979	0	0	0.02369893	0	0	0	0.026319252
constant	0.018952854	0.009421075	0.05224357	0.012401819	0	0	0.011475786	0	0.06197707	0	0.005055356	0.006082355	0	0.005970862	0	0	0.010739985	0.010179153	0.014369881	0.015915964	0.018397007	0	0	0	0.011416176	0.010176046	0.019576175	0.045489695	0	0	0	0	0.01004369	0.00627707	0.018585633	0	0.017503938	0	0.016095284	0	0	0.013630788	0.004165452	0.010545742	0.004739786	0	0.013276686	0.02173913	0
armed	0	0.014131612	0.023219366	0	0.039123632	0.021973193	0	0.005223841	0.015494267	0	0.010110713	0	0.016235523	0.07165035	0.048405055	0.019538883	0	0.010179153	0.00478996	0	0.006132336	0.050466817	0	0	0.005708088	0.025440114	0	0.018195879	0.015280395	0.007347539	0	0.006079027	0	0	0	0	0	0	0	0	0.008449514	0.013630788	0.004165452	0	0.0331785	0	0	0	0.026319252
discourse	0	0.009421075	0.005804841	0.00826788	0	0	0	0.010447683	0.015494267	0	0.005055356	0	0	0	0.009681011	0	0	0.03053746	0	0.007957982	0	0	0	0	0.011416176	0.005088023	0.004894044	0.018195879	0.005093465	0	0	0.030395137	0	0.00627707	0.02787845	0	0.005834646	0.019264111	0	0.046842795	0	0	0	0	0.004739786	0	0	0	0
mistress	0.014214641	0	0	0.00826788	0	0	0	0	0	0	0	0	0	0.005970862	0	0	0	0	0	0	0.03066168	0	0	0	0	0	0.009788088	0	0	0	0	0	0	0	0	0	0	0	0	0.009368559	0	0	0	0.010545742	0.009479571	0	0	0	0
eternal	0.009476427	0.004710537	0.011609683	0	0	0	0.005737893	0.005223841	0.015494267	0.00761035	0.020221425	0.01216471	0.010823682	0.023883449	0.004840505	0.058616646	0.032219954	0.010179153	0.01915984	0.007957982	0	0.025233408	0.1002004	0	0	0.010176046	0.004894044	0	0.01018693	0.029390154	0.03187759	0.012158055	0.025109226	0.03766242	0.041817676	0	0.10502363	0.115584664	0.008047642	0.009368559	0	0.004543596	0.008330904	0.005272871	0.004739786	0	0	0.02173913	0.013159626
friendship	0	0.032973763	0.017414523	0.00413394	0	0	0.045903143	0.015671525	0	0	0.010110713	0.030411776	0.010823682	0.011941724	0.009681011	0	0	0	0.03831968	0	0	0	0	0.025988651	0.011416176	0.015264069	0.034258306	0.00454897	0.005093465	0.007347539	0	0.012158055	0.005021845	0	0	0	0	0	0	0	0.004224757	0	0	0	0	0	0	0	0
holds	0	0.004710537	0.005804841	0.012401819	0	0	0.005737893	0	0.0464828	0	0.020221425	0.006082355	0.021647364	0.017912587	0	0	0.010739985	0	0.00478996	0.023873946	0	0.025233408	0.033400133	0.012994326	0.005708088	0.005088023	0.009788088	0	0	0.014695077	0.047816385	0.006079027	0.03013107	0.01255414	0.009292817	0	0.023338584	0.057792332	0	0.014052839	0	0.004543596	0	0	0	0	0	0	0.026319252
proper	0	0	0	0.00413394	0	0	0.022951571	0.010447683	0.030988535	0.02283105	0.015166068	0.02432942	0.016235523	0.017912587	0	0	0	0.020358305	0.03831968	0.015915964	0.018397007	0.025233408	0.033400133	0.012994326	0.011416176	0.020352092	0.004894044	0.00454897	0.005093465	0	0.03187759	0	0.005021845	0.00627707	0.013939225	0.015101178	0.017503938	0	0.016095284	0	0.012674271	0	0	0.042182967	0	0	0	0	0
quarrel	0	0	0	0	0	0	0.011475786	0	0	0	0.035387494	0	0.005411841	0	0.009681011	0	0.010739985	0	0	0	0	0	0	0.017325768	0.017124265	0	0.009788088	0.009097939	0.005093465	0	0	0	0	0	0	0	0	0	0	0	0.008449514	0.009087192	0.008330904	0.021091484	0.014219358	0	0.013276686	0	0
grant	0.014214641	0.01884215	0.005804841	0	0	0.021973193	0.011475786	0	0	0.02283105	0	0.036494132	0.005411841	0.011941724	0.024202527	0	0	0.03053746	0.00478996	0	0.006132336	0	0.033400133	0	0.011416176	0	0	0.00454897	0.01018693	0.029390154	0	0.012158055	0.005021845	0	0.018585633	0	0.011669292	0	0.016095284	0.014052839	0	0	0	0.005272871	0.009479571	0	0	0	0
prison	0	0.004710537	0	0	0	0	0.011475786	0.010447683	0	0	0	0.01216471	0.027059205	0.02985431	0	0	0	0	0	0	0	0	0	0	0	0	0	0.00454897	0	0.007347539	0	0.006079027	0	0	0	0	0	0.019264111	0	0.00468428	0.025348542	0.018174384	0.016661808	0	0.02369893	0	0	0.06521739	0
vengeance	0.014214641	0.028263224	0.005804841	0	0	0	0.022951571	0	0	0	0.005055356	0.006082355	0.010823682	0	0.009681011	0	0	0	0.00478996	0	0	0	0.033400133	0.008662884	0.011416176	0.010176046	0	0	0.03056079	0.007347539	0	0	0.015065535	0	0.004646408	0	0	0	0	0.009368559	0.016899029	0.013630788	0.008330904	0	0.0331785	0	0	0	0
stranger	0.009476427	0.004710537	0.005804841	0.00826788	0	0	0	0.005223841	0	0	0	0.018247066	0	0.005970862	0	0	0	0	0.023949802	0.007957982	0	0	0	0.030320093	0.005708088	0	0	0.013646909	0.02037386	0	0	0.006079027	0	0.00627707	0	0	0	0	0	0.018737119	0.004224757	0.004543596	0.004165452	0.010545742	0.004739786	0	0	0	0
wrong	0.018952854	0.0376843	0.05224357	0	0	0	0.022951571	0	0	0	0.020221425	0.006082355	0.005411841	0.011941724	0.014521516	0	0	0.020358305	0.00957992	0	0	0	0.06680027	0.004331442	0.005708088	0.010176046	0.004894044	0	0.015280395	0	0.047816385	0.006079027	0.01004369	0	0.004646408	0	0	0.019264111	0.03219057	0.009368559	0.004224757	0.018174384	0.012496355	0.005272871	0.009479571	0	0.013276686	0	0
begin	0.009476427	0.01884215	0.023219366	0.016535759	0	0	0.01721368	0.005223841	0	0.0152207	0	0.006082355	0	0	0	0	0.010739985	0.010179153	0.00478996	0	0.006132336	0	0	0.008662884	0.017124265	0.005088023	0.004894044	0	0	0	0	0	0.015065535	0	0.013939225	0	0.005834646	0	0.024142927	0.009368559	0.004224757	0	0.004165452	0	0	0	0	0	0.026319252
large	0	0	0.023219366	0.016535759	0.039123632	0	0.022951571	0.026119208	0	0	0.005055356	0.01216471	0.010823682	0	0.029043032	0	0.010739985	0.010179153	0.014369881	0.015915964	0.012264672	0.025233408	0	0	0.005708088	0.015264069	0	0.00454897	0.005093465	0.007347539	0	0.006079027	0.015065535	0.00627707	0	0	0	0	0	0.00468428	0.004224757	0.018174384	0.008330904	0	0.014219358	0.05289606	0	0.02173913	0.026319252
courage	0.009476427	0.004710537	0.029024206	0	0	0	0.022951571	0	0	0.00761035	0	0.006082355	0.010823682	0	0	0	0	0	0	0	0	0	0	0.012994326	0.011416176	0.005088023	0	0.00454897	0.02037386	0.014695077	0	0.030395137	0.005021845	0.00627707	0.004646408	0	0.005834646	0.019264111	0	0	0	0	0	0	0.018959142	0	0	0	0
pox	0.004738214	0.004710537	0	0.00413394	0	0	0	0.005223841	0	0	0	0.018247066	0	0	0	0	0	0	0	0	0	0	0	0.004331442	0.011416176	0.005088023	0.004894044	0	0	0	0	0	0	0	0	0	0	0	0	0.014052839	0.109843686	0.018174384	0.012496355	0.010545742	0.009479571	0	0	0	0
alive	0	0.009421075	0.011609683	0.00413394	0	0.021973193	0.028689465	0.005223841	0	0	0.010110713	0	0	0.023883449	0.004840505	0	0.032219954	0	0.00478996	0	0.018397007	0	0	0	0.011416176	0	0	0	0.01018693	0.007347539	0	0	0.005021845	0.00627707	0	0	0	0	0	0	0.012674271	0.009087192	0	0.005272871	0.014219358	0.02644803	0.026553372	0	0
cure	0.004738214	0	0.023219366	0.020669699	0	0.08789277	0.005737893	0.005223841	0.015494267	0	0	0	0.005411841	0.005970862	0	0.019538883	0.010739985	0	0.014369881	0.007957982	0.006132336	0	0	0	0.017124265	0	0.004894044	0.018195879	0	0	0	0.012158055	0.01004369	0	0.004646408	0	0.005834646	0.038528223	0	0	0.008449514	0.009087192	0.016661808	0.005272871	0.014219358	0	0.013276686	0	0
seeing	0	0	0.017414523	0	0	0.021973193	0	0	0	0.00761035	0.005055356	0.006082355	0.010823682	0	0.009681011	0	0.032219954	0.020358305	0.00478996	0.007957982	0.012264672	0	0.033400133	0.004331442	0	0	0	0.009097939	0	0.014695077	0	0.006079027	0.025109226	0.01255414	0.032524858	0	0.023338584	0.019264111	0.03219057	0.018737119	0.012674271	0.018174384	0.004165452	0.015818613	0.004739786	0	0	0	0
trick	0.004738214	0.028263224	0	0.016535759	0	0	0.005737893	0	0	0	0	0	0	0	0	0	0	0	0	0	0	0	0	0	0.005708088	0.015264069	0.014682132	0	0.01018693	0	0	0	0.005021845	0.00627707	0	0.015101178	0	0	0	0.009368559	0.021123786	0.009087192	0.008330904	0.005272871	0	0	0	0	0
daughters	0.014214641	0.004710537	0	0.062009096	0	0	0.005737893	0	0	0	0	0	0	0	0.014521516	0	0	0.010179153	0	0	0	0	0.06680027	0.004331442	0	0	0	0	0	0	0	0.018237082	0.01004369	0	0.004646408	0	0	0	0	0.07963275	0.004224757	0.013630788	0.012496355	0	0.004739786	0	0	0	0
going	0.004738214	0.004710537	0	0.00413394	0	0.021973193	0	0	0	0	0.005055356	0	0.005411841	0	0	0	0.010739985	0.010179153	0.00478996	0	0.006132336	0	0	0.004331442	0.022832353	0.005088023	0.019576175	0	0.015280395	0	0	0	0.005021845	0.00627707	0	0.015101178	0.005834646	0.019264111	0.008047642	0	0.033798058	0.009087192	0.004165452	0.021091484	0.018959142	0	0	0	0
affection	0	0	0.029024206	0.00413394	0	0	0.005737893	0.015671525	0.030988535	0	0.015166068	0.02432942	0	0.011941724	0.014521516	0	0.02147997	0	0	0.007957982	0.012264672	0	0.06680027	0.008662884	0.017124265	0.020352092	0.02447022	0	0	0.014695077	0	0.012158055	0	0	0.02787845	0.015101178	0.011669292	0	0.03219057	0.014052839	0	0	0	0	0	0	0	0	0
possible	0.004738214	0.004710537	0.005804841	0.012401819	0	0	0.01721368	0.010447683	0	0.00761035	0.005055356	0	0.016235523	0.02985431	0	0	0.010739985	0	0.014369881	0	0	0	0	0.034651536	0.022832353	0.005088023	0.004894044	0.00454897	0.01018693	0	0	0	0	0	0	0	0.005834646	0	0	0.009368559	0.004224757	0	0.004165452	0.010545742	0	0	0	0	0
sought	0.004738214	0.014131612	0.017414523	0	0	0.021973193	0.03442736	0.005223841	0.030988535	0.00761035	0.005055356	0.01216471	0.027059205	0.011941724	0.004840505	0.019538883	0	0.020358305	0.014369881	0.007957982	0	0	0	0	0.017124265	0.010176046	0.004894044	0.013646909	0.005093465	0.022042615	0.015938794	0	0	0.04393949	0.013939225	0	0	0.038528223	0.024142927	0	0	0.013630788	0	0	0.004739786	0	0.013276686	0.02173913	0
undone	0.014214641	0.009421075	0.005804841	0.00413394	0	0	0.005737893	0.005223841	0	0	0.005055356	0	0.016235523	0.011941724	0	0	0	0	0	0	0.012264672	0	0	0.004331442	0.005708088	0	0.004894044	0.022744847	0.015280395	0.029390154	0	0	0.005021845	0	0.004646408	0	0	0	0.008047642	0.009368559	0.008449514	0.036348768	0.012496355	0.005272871	0.009479571	0	0	0	0
swords	0	0.014131612	0.017414523	0	0	0	0.005737893	0	0	0.00761035	0	0	0.005411841	0.023883449	0	0	0	0	0	0.023873946	0	0	0	0.004331442	0	0	0	0	0.005093465	0	0	0.02431611	0.005021845	0.01255414	0	0	0	0	0	0	0	0.004543596	0	0	0.042658072	0	0	0	0
treasure	0.004738214	0	0.023219366	0.00826788	0	0.08789277	0.005737893	0.005223841	0.015494267	0.0304414	0.005055356	0	0	0	0.014521516	0	0.02147997	0	0.01915984	0.007957982	0	0	0.033400133	0	0.005708088	0	0	0	0.005093465	0.05143277	0.015938794	0.02431611	0	0	0	0.015101178	0	0	0.008047642	0.018737119	0	0	0.012496355	0	0	0	0.013276686	0.02173913	0
clouds	0	0	0.011609683	0.00826788	0	0	0	0.005223841	0.030988535	0	0.035387494	0.042576484	0.032471046	0.023883449	0.009681011	0.058616646	0.053699926	0.03053746	0.00478996	0.023873946	0.006132336	0	0	0	0.011416176	0.005088023	0	0.009097939	0.02037386	0.007347539	0.07969397	0.036474165	0.005021845	0.00627707	0.004646408	0	0.011669292	0	0.024142927	0.00468428	0.016899029	0.009087192	0.020827258	0	0.0331785	0.02644803	0	0.02173913	0.026319252
folly	0.004738214	0.009421075	0.029024206	0	0	0	0	0.010447683	0.015494267	0	0	0	0.010823682	0	0	0	0	0	0.014369881	0	0	0	0	0	0.005708088	0	0	0	0	0.007347539	0	0	0.005021845	0.00627707	0.009292817	0	0.005834646	0	0	0.00468428	0.004224757	0.004543596	0.008330904	0	0	0	0	0	0
servants	0	0.009421075	0.005804841	0.049607277	0	0.043946385	0.011475786	0	0	0	0.030332137	0.006082355	0.005411841	0.023883449	0.009681011	0	0	0	0.00957992	0	0.006132336	0	0	0	0.005708088	0.010176046	0	0.009097939	0.005093465	0	0	0	0	0.00627707	0.004646408	0.030202355	0	0.019264111	0	0.00468428	0.016899029	0.004543596	0.012496355	0	0.004739786	0	0	0	0
which__interrogative__	0.004738214	0.009421075	0.005804841	0.012401819	0	0.021973193	0	0	0	0.0304414	0.005055356	0	0	0.005970862	0	0	0	0	0.014369881	0	0	0	0	0	0	0.010176046	0.004894044	0	0.015280395	0	0	0.006079027	0	0	0	0.015101178	0	0	0	0	0.008449514	0.013630788	0.012496355	0.036910098	0	0	0	0	0
angels	0.004738214	0	0.017414523	0	0.078247264	0.043946385	0.022951571	0	0.015494267	0	0	0	0.005411841	0.005970862	0	0.019538883	0.010739985	0.020358305	0	0	0.012264672	0	0	0.004331442	0	0	0.009788088	0	0.01018693	0	0	0.012158055	0.07532767	0.00627707	0.05111049	0.015101178	0.040842522	0.096320555	0.024142927	0.00468428	0.016899029	0.013630788	0.029158162	0.010545742	0.0331785	0.02644803	0.053106744	0.10869565	0.07895776
melancholy	0	0	0	0.016535759	0	0	0.005737893	0	0	0	0	0.01216471	0	0	0	0	0	0	0	0.007957982	0.03066168	0	0	0.008662884	0.028540442	0	0.004894044	0.009097939	0.015280395	0	0	0.018237082	0	0.00627707	0	0	0	0	0.008047642	0.009368559	0.004224757	0	0	0.010545742	0	0	0	0	0.026319252
glass	0	0	0	0.00826788	0	0.021973193	0	0.005223841	0.0464828	0	0.015166068	0.01216471	0.016235523	0.005970862	0	0	0	0.010179153	0	0.04774789	0	0.050466817	0	0.008662884	0	0.005088023	0	0.00454897	0	0	0.06375518	0.012158055	0.005021845	0	0	0.015101178	0.005834646	0.019264111	0.04023821	0	0.025348542	0	0.02499271	0	0.004739786	0.02644803	0.053106744	0	0.013159626
freely	0	0.009421075	0	0.00826788	0	0	0.01721368	0.010447683	0	0.00761035	0.005055356	0.006082355	0.005411841	0.023883449	0	0.019538883	0	0.050895765	0	0	0.006132336	0.025233408	0	0	0.005708088	0.020352092	0.004894044	0.022744847	0	0	0	0	0.015065535	0	0.004646408	0.015101178	0.02917323	0	0.008047642	0.00468428	0.004224757	0.018174384	0.004165452	0.010545742	0	0.02644803	0	0.04347826	0
observe	0	0	0.005804841	0.012401819	0.039123632	0	0	0.015671525	0	0	0.005055356	0.02432942	0	0.011941724	0	0.019538883	0.010739985	0	0.00957992	0	0.018397007	0	0	0.008662884	0.011416176	0.015264069	0.009788088	0.013646909	0.005093465	0.014695077	0	0.006079027	0	0	0	0	0.005834646	0	0	0.014052839	0	0.009087192	0	0	0.009479571	0	0.013276686	0	0
blush	0	0.01884215	0.011609683	0	0	0.021973193	0.011475786	0	0.015494267	0.0152207	0	0	0	0.005970862	0	0.019538883	0.010739985	0.010179153	0	0.007957982	0.006132336	0	0	0	0.005708088	0	0.004894044	0	0.005093465	0.014695077	0.06375518	0.018237082	0.01004369	0	0	0.015101178	0.005834646	0	0.024142927	0	0.004224757	0	0.004165452	0	0	0	0	0	0
seven	0.009476427	0	0	0.020669699	0	0	0	0.005223841	0	0	0	0.006082355	0.005411841	0	0.004840505	0	0.032219954	0.010179153	0.00478996	0	0	0	0	0.008662884	0.011416176	0	0	0	0.005093465	0	0	0	0	0	0	0	0.011669292	0	0	0.009368559	0.016899029	0.018174384	0.016661808	0.026364356	0.02369893	0	0.026553372	0	0.026319252
virgin	0	0.009421075	0	0.00826788	0	0	0.01721368	0	0.030988535	0	0.005055356	0	0	0.005970862	0	0	0	0	0.028739762	0.071621835	0	0.050466817	0	0	0.022832353	0.005088023	0	0	0.005093465	0	0	0.018237082	0.015065535	0	0	0.015101178	0	0	0	0.018737119	0.004224757	0	0.004165452	0	0.004739786	0	0	0.02173913	0
ask	0.004738214	0	0.005804841	0.016535759	0	0	0	0.010447683	0	0.02283105	0.015166068	0.02432942	0.032471046	0.023883449	0.014521516	0	0.010739985	0	0.03831968	0	0.024529343	0	0	0.017325768	0.011416176	0	0	0	0.005093465	0	0	0	0	0	0	0	0	0	0	0	0.004224757	0	0	0	0	0	0	0	0
church	0.004738214	0	0	0	0	0	0	0	0	0.00761035	0	0	0	0	0	0	0.010739985	0	0	0.015915964	0.006132336	0	0	0	0.005708088	0	0	0.00454897	0	0	0	0.02431611	0.015065535	0.00627707	0.004646408	0.06040471	0	0	0.008047642	0.00468428	0	0.013630788	0	0.042182967	0.014219358	0	0	0.08695652	0
desperate	0.014214641	0.014131612	0	0.00413394	0	0	0	0.015671525	0.015494267	0.0304414	0.010110713	0.01216471	0.016235523	0.017912587	0	0.058616646	0	0.010179153	0.014369881	0	0.006132336	0.025233408	0	0	0	0.005088023	0.009788088	0.013646909	0.015280395	0.014695077	0	0.006079027	0.005021845	0.00627707	0	0	0	0.057792332	0	0	0.004224757	0.013630788	0.02499271	0	0.009479571	0	0	0	0
roman	0	0	0.034829047	0	0	0	0.01721368	0	0	0	0.005055356	0.006082355	0.005411841	0.07165035	0	0	0	0	0	0	0	0	0	0	0	0	0	0	0.005093465	0.04408523	0	0.006079027	0	0	0	0	0	0	0	0	0	0.009087192	0	0	0.004739786	0	0	0	0
kindness	0.018952854	0	0	0	0.039123632	0	0	0.03134305	0	0.02283105	0.010110713	0.006082355	0	0	0	0	0	0	0.03831968	0	0.024529343	0	0.033400133	0.034651536	0.03424853	0.005088023	0.029364264	0.00454897	0.01018693	0	0	0.04255319	0	0	0	0.045303535	0	0	0	0.014052839	0	0	0	0	0	0	0	0	0
protest	0	0	0	0.00413394	0	0	0	0.020895366	0	0	0	0	0.010823682	0.011941724	0	0	0	0	0.028739762	0.015915964	0.012264672	0	0	0.038982976	0.017124265	0	0.019576175	0.040940728	0.015280395	0.007347539	0.015938794	0.006079027	0	0	0	0	0	0	0.008047642	0.023421397	0.012674271	0.004543596	0	0	0	0	0	0	0
wrath	0	0	0.011609683	0	0.039123632	0.021973193	0.011475786	0.010447683	0.015494267	0.00761035	0	0.01216471	0.005411841	0.005970862	0.038724042	0	0	0.010179153	0.00478996	0.015915964	0	0	0	0	0	0.010176046	0	0	0.04074772	0.04408523	0.015938794	0.036474165	0.02008738	0	0.004646408	0	0.017503938	0	0	0	0	0.004543596	0	0	0.004739786	0	0.013276686	0	0
dry	0.009476427	0.014131612	0.005804841	0	0	0.021973193	0.005737893	0	0.015494267	0	0.010110713	0.02432942	0	0.005970862	0.004840505	0.058616646	0.02147997	0.010179153	0.00478996	0	0.018397007	0	0	0	0.005708088	0.005088023	0.019576175	0.00454897	0.025467325	0.014695077	0	0.012158055	0.02008738	0.00627707	0.013939225	0	0	0	0	0.014052839	0	0.013630788	0.008330904	0.036910098	0.004739786	0.02644803	0.013276686	0	0.026319252
issue	0.004738214	0.004710537	0.023219366	0	0	0	0.011475786	0	0.015494267	0.0152207	0.010110713	0.02432942	0	0.041796036	0.009681011	0.039077766	0	0.020358305	0	0.031831928	0	0.025233408	0.06680027	0	0.005708088	0.010176046	0	0.009097939	0.005093465	0.029390154	0.015938794	0.006079027	0	0.02510828	0	0.015101178	0	0	0.008047642	0.009368559	0	0	0	0	0	0	0	0.02173913	0
names	0	0.004710537	0.005804841	0.00413394	0.039123632	0	0.005737893	0	0.015494267	0.00761035	0.010110713	0	0	0	0.009681011	0	0.010739985	0	0	0	0	0	0	0	0.005708088	0.010176046	0.009788088	0.00454897	0	0	0	0.012158055	0	0.01255414	0.009292817	0	0.005834646	0.057792332	0	0.00468428	0	0.009087192	0.02499271	0.005272871	0.018959142	0	0.013276686	0.04347826	0
served	0.004738214	0.004710537	0	0.024803638	0	0	0.005737893	0.005223841	0.030988535	0	0.005055356	0.030411776	0.027059205	0.035825174	0.024202527	0	0.010739985	0	0.00478996	0.015915964	0	0	0	0.008662884	0	0	0.014682132	0	0.01018693	0.007347539	0.015938794	0	0.005021845	0.01883121	0.004646408	0	0.005834646	0.019264111	0.008047642	0	0.016899029	0	0.004165452	0.005272871	0.004739786	0	0	0	0.03947888
shadow	0.014214641	0.004710537	0	0	0	0.021973193	0	0.010447683	0.015494267	0.00761035	0.02527678	0.018247066	0.005411841	0	0	0.019538883	0.04295994	0.020358305	0.00957992	0.015915964	0.006132336	0.050466817	0.033400133	0.004331442	0	0	0	0.009097939	0.005093465	0	0	0.012158055	0.005021845	0	0	0	0	0	0.008047642	0.023421397	0	0	0.21243803	0	0.004739786	0	0.03983006	0	0.052638505
forbear	0.009476427	0.032973763	0	0.012401819	0	0	0.005737893	0.020895366	0	0	0.030332137	0.006082355	0.027059205	0.005970862	0.004840505	0.019538883	0	0	0.01915984	0	0	0	0.033400133	0.012994326	0.039956618	0.025440114	0.004894044	0.00454897	0.025467325	0	0	0.006079027	0.005021845	0.01255414	0	0.045303535	0.011669292	0.019264111	0.016095284	0.009368559	0.004224757	0.004543596	0.004165452	0	0	0	0.013276686	0	0.026319252
graces	0	0.004710537	0	0.00826788	0	0.043946385	0.005737893	0	0.0464828	0.02283105	0.020221425	0.018247066	0	0.011941724	0.004840505	0.07815553	0.06443991	0.071254075	0.023949802	0.063663855	0.006132336	0.050466817	0	0	0.017124265	0.015264069	0	0.013646909	0.015280395	0.029390154	0.03187759	0	0.015065535	0.00627707	0.004646408	0.015101178	0.011669292	0	0.03219057	0.00468428	0.004224757	0	0	0	0	0.02644803	0	0	0.026319252
policy	0	0.004710537	0	0.00826788	0	0	0	0.026119208	0.015494267	0.00761035	0.030332137	0.018247066	0.016235523	0.005970862	0	0.039077766	0.02147997	0.03053746	0.00478996	0.015915964	0	0	0	0.004331442	0.017124265	0.03561616	0.004894044	0	0.01018693	0	0	0.006079027	0	0.00627707	0	0	0	0	0	0.028105678	0	0.009087192	0.004165452	0	0.004739786	0	0	0	0
taste	0.004738214	0	0.040633887	0.00826788	0.039123632	0	0.005737893	0.005223841	0.0464828	0.00761035	0.015166068	0.006082355	0.005411841	0	0	0	0.010739985	0.010179153	0	0	0.006132336	0	0	0.017325768	0.005708088	0.005088023	0	0	0	0.007347539	0.015938794	0.006079027	0.015065535	0.08160191	0.02323204	0.030202355	0	0	0	0.009368559	0.021123786	0.009087192	0.033323616	0.026364356	0.014219358	0	0	0	0
nose	0.037905708	0	0	0.012401819	0	0.021973193	0	0.010447683	0	0.02283105	0.005055356	0	0	0	0	0	0	0	0.00957992	0	0.03066168	0	0	0.030320093	0.022832353	0	0.004894044	0.00454897	0	0	0	0	0	0.00627707	0.004646408	0	0.005834646	0	0	0.009368559	0.029573299	0.004543596	0.008330904	0.010545742	0	0	0	0	0
number	0.018952854	0.028263224	0.017414523	0	0	0	0.005737893	0	0	0.0152207	0.010110713	0.018247066	0	0.035825174	0.014521516	0	0.010739985	0	0	0.063663855	0	0	0.033400133	0	0.022832353	0.005088023	0.014682132	0.00454897	0	0	0	0	0.005021845	0	0	0	0.023338584	0	0.03219057	0	0.004224757	0.013630788	0.004165452	0	0.02369893	0	0	0.02173913	0.17107514
gallant	0	0	0	0	0	0	0	0.020895366	0	0	0.010110713	0.006082355	0	0	0	0	0	0	0.00478996	0.007957982	0.018397007	0	0	0.008662884	0.005708088	0.010176046	0.009788088	0.018195879	0	0.007347539	0	0	0	0.00627707	0	0	0	0	0	0.018737119	0.016899029	0.040892363	0.037489064	0.010545742	0	0	0	0	0.013159626
morrow	0	0.014131612	0	0.00413394	0	0	0	0	0	0	0	0	0	0	0	0	0	0	0	0	0.085852705	0	0	0.02165721	0.017124265	0	0	0.00454897	0	0	0.015938794	0	0	0	0	0	0	0	0	0	0.012674271	0	0	0.04745584	0	0	0.013276686	0	0
tongues	0	0	0.040633887	0	0.039123632	0	0.01721368	0	0	0	0.010110713	0	0	0.005970862	0.009681011	0	0.02147997	0.050895765	0	0	0	0.025233408	0	0.004331442	0	0.005088023	0	0.00454897	0.015280395	0	0	0.006079027	0.02008738	0	0.004646408	0	0.005834646	0.038528223	0	0	0.004224757	0.009087192	0.02499271	0.005272871	0.018959142	0.02644803	0	0.02173913	0
deliver	0.018952854	0.023552688	0	0	0	0	0.005737893	0	0	0	0.005055356	0	0.005411841	0	0.004840505	0	0	0	0.00478996	0	0.006132336	0	0	0.008662884	0.005708088	0	0	0.00454897	0	0.007347539	0	0	0	0	0.004646408	0	0	0	0	0.014052839	0	0.004543596	0.012496355	0	0.004739786	0	0	0	0
sense	0	0.009421075	0	0.00826788	0	0	0	0	0	0	0.015166068	0	0	0.005970862	0	0.039077766	0.010739985	0.03053746	0.014369881	0	0.018397007	0	0	0	0	0.020352092	0	0.013646909	0	0	0	0.02431611	0.05021845	0.21969745	0.08828176	0.12080942	0.017503938	0.038528223	0.03219057	0	0	0.004543596	0	0	0	0.07934409	0.03983006	0.06521739	0
catch	0.018952854	0.004710537	0	0	0	0.043946385	0.005737893	0	0.030988535	0.00761035	0.010110713	0	0	0	0	0	0.010739985	0	0	0	0.006132336	0	0	0	0	0.005088023	0.019576175	0.00454897	0.005093465	0	0	0.006079027	0.005021845	0.02510828	0	0	0	0	0.008047642	0.009368559	0.012674271	0.022717979	0.012496355	0.005272871	0.009479571	0	0.026553372	0	0
crave	0.02369107	0	0.005804841	0	0	0	0.01721368	0.010447683	0.015494267	0.02283105	0.015166068	0.006082355	0	0.005970862	0	0	0	0	0	0	0.006132336	0	0	0.004331442	0	0	0.004894044	0	0.015280395	0.007347539	0.03187759	0.006079027	0.005021845	0	0	0.015101178	0	0	0	0.00468428	0	0.022717979	0	0.005272871	0	0.02644803	0	0	0.013159626
dearest	0.014214641	0.004710537	0.029024206	0	0	0	0.01721368	0.015671525	0.015494267	0.0152207	0.015166068	0.006082355	0	0.011941724	0.004840505	0.019538883	0	0	0.014369881	0.015915964	0	0	0	0	0.017124265	0.010176046	0.004894044	0.013646909	0	0.04408523	0.047816385	0	0.005021845	0.02510828	0.004646408	0	0	0.019264111	0.016095284	0.00468428	0.008449514	0	0	0	0.004739786	0	0	0	0
height	0	0.009421075	0.023219366	0	0	0	0	0	0.06197707	0	0.030332137	0.06690591	0.037882887	0.011941724	0.043564547	0.07815553	0.0751799	0.020358305	0.014369881	0.023873946	0	0.050466817	0.033400133	0	0	0.015264069	0	0.018195879	0.01018693	0.007347539	0	0	0.015065535	0	0.009292817	0	0.017503938	0.019264111	0.024142927	0.014052839	0	0	0.012496355	0.005272871	0.014219358	0	0	0	0
hereafter	0.014214641	0.042394836	0	0.00826788	0	0	0	0.015671525	0.015494267	0.00761035	0.020221425	0	0	0.017912587	0.019362021	0	0.010739985	0	0.00957992	0	0.018397007	0	0	0.008662884	0.005708088	0	0.004894044	0.009097939	0.005093465	0	0	0.006079027	0	0	0	0	0	0.019264111	0	0	0	0	0	0	0	0	0	0.02173913	0
subjects	0.004738214	0.01884215	0.011609683	0.00413394	0	0	0	0.005223841	0.015494267	0	0.010110713	0.060823552	0.07035393	0.005970862	0.004840505	0	0	0	0.00478996	0.007957982	0	0.025233408	0	0	0	0.05596825	0.009788088	0	0.01018693	0.007347539	0	0.012158055	0.01004369	0.01255414	0.004646408	0	0	0.038528223	0	0.014052839	0.004224757	0.045435958	0.008330904	0	0.018959142	0	0.026553372	0.02173913	0
courtesy	0.009476427	0.004710537	0	0.012401819	0	0	0	0.005223841	0	0.00761035	0	0.006082355	0	0	0	0	0	0	0.00957992	0	0	0	0	0	0.005708088	0	0	0.00454897	0	0.007347539	0	0.036474165	0	0	0	0	0	0	0	0.009368559	0	0	0	0.005272871	0	0	0	0	0
quoth	0.014214641	0	0	0.00413394	0	0	0.005737893	0	0	0	0	0	0	0	0	0	0	0	0.00478996	0	0.012264672	0	0	0	0.017124265	0	0.009788088	0.00454897	0.01018693	0	0	0	0.03013107	0.32640764	0.004646408	0	0	0	0	0.00468428	0	0	0.012496355	0.026364356	0	0	0	0	0.06579813
battle	0	0	0.017414523	0	0	0	0.005737893	0	0	0.03805175	0	0.01216471	0.010823682	0.113446385	0.024202527	0.019538883	0	0	0.00478996	0.015915964	0	0	0	0.012994326	0.005708088	0.015264069	0	0	0.01018693	0	0	0.006079027	0.005021845	0	0.004646408	0	0	0	0	0	0.012674271	0	0	0	0.014219358	0	0	0	0
breast	0	0.028263224	0	0.00413394	0	0.021973193	0	0	0	0	0.02527678	0.006082355	0.005411841	0.011941724	0.07260758	0.058616646	0	0.03053746	0.00957992	0.039789908	0.012264672	0	0	0	0.005708088	0	0	0	0	0	0	0.054711245	0.005021845	0.00627707	0.009292817	0	0.005834646	0	0	0.014052839	0	0	0.004165452	0.005272871	0.042658072	0.02644803	0	0.02173913	0
ones	0	0.014131612	0	0.024803638	0.039123632	0	0	0	0.015494267	0	0	0	0	0.005970862	0	0	0.010739985	0	0	0	0	0	0	0	0	0.015264069	0.014682132	0.00454897	0	0	0.015938794	0	0.01004369	0	0.02787845	0.015101178	0.005834646	0	0.008047642	0.009368559	0.004224757	0.004543596	0.008330904	0	0	0	0	0	0
visit	0.009476427	0	0.011609683	0.00826788	0	0	0	0.005223841	0	0.00761035	0.010110713	0	0.005411841	0.005970862	0.009681011	0	0	0	0.00478996	0	0	0	0	0.004331442	0.011416176	0	0.014682132	0.00454897	0.015280395	0.007347539	0	0.030395137	0	0	0	0	0	0	0	0	0.012674271	0	0.016661808	0	0	0	0	0	0
abuse	0.009476427	0.009421075	0.005804841	0.00413394	0.039123632	0	0.011475786	0	0.015494267	0	0.005055356	0	0.005411841	0.005970862	0.004840505	0	0	0.020358305	0.00478996	0	0	0	0.06680027	0.004331442	0.017124265	0.005088023	0.004894044	0.00454897	0	0.014695077	0	0.006079027	0.01004369	0.00627707	0.018585633	0.015101178	0.017503938	0	0.008047642	0.023421397	0.016899029	0.004543596	0.004165452	0.005272871	0	0	0	0	0
bright	0.004738214	0	0.011609683	0	0.078247264	0.043946385	0.022951571	0.005223841	0.015494267	0.02283105	0	0.006082355	0.010823682	0	0.014521516	0	0	0	0.01915984	0.071621835	0	0.100933634	0	0	0	0	0	0	0.02037386	0	0.03187759	0	0.03013107	0.00627707	0.009292817	0.030202355	0.011669292	0	0.03219057	0	0	0.009087192	0.037489064	0.010545742	0.02369893	0	0.013276686	0	0
works	0.004738214	0	0.017414523	0.00826788	0	0	0	0.005223841	0.0464828	0	0.02527678	0.018247066	0.005411841	0.023883449	0.009681011	0.039077766	0.053699926	0.020358305	0.014369881	0.015915964	0	0	0	0.004331442	0.005708088	0.005088023	0.004894044	0	0.005093465	0	0	0.006079027	0.03013107	0.00627707	0.08363535	0.015101178	0.15753545	0.019264111	0.008047642	0.009368559	0.008449514	0.022717979	0.004165452	0.010545742	0.004739786	0.02644803	0	0.04347826	0.013159626
monster	0.009476427	0.014131612	0.029024206	0	0	0	0.005737893	0	0.12395414	0	0.010110713	0.006082355	0	0	0.004840505	0.039077766	0	0.010179153	0.01915984	0.007957982	0	0	0	0	0	0	0.014682132	0.013646909	0.005093465	0	0	0.006079027	0.01004369	0.03766242	0.009292817	0	0.005834646	0	0	0	0.004224757	0	0.008330904	0	0	0.02644803	0	0	0
twice	0.014214641	0.004710537	0.005804841	0.00826788	0	0	0.028689465	0	0	0.0152207	0.005055356	0.02432942	0	0.011941724	0.024202527	0	0.010739985	0	0.014369881	0	0	0	0	0.012994326	0.011416176	0	0.004894044	0.00454897	0	0	0	0.006079027	0	0.00627707	0	0	0	0	0.008047642	0.00468428	0	0.013630788	0.008330904	0	0	0	0.013276686	0.02173913	0
dinner	0	0	0	0.00413394	0	0	0	0.005223841	0	0	0	0	0	0	0	0	0	0	0	0	0.042926352	0	0	0.012994326	0.005708088	0	0.03915235	0	0	0.007347539	0	0	0	0	0	0	0	0	0	0.009368559	0.004224757	0	0.004165452	0.005272871	0	0	0	0	0
leaves	0.009476427	0	0	0	0	0.021973193	0.005737893	0.005223841	0.015494267	0	0.02527678	0.006082355	0.021647364	0	0.029043032	0	0	0.020358305	0.014369881	0.007957982	0	0.07570022	0	0	0.005708088	0.020352092	0.004894044	0.009097939	0.015280395	0.007347539	0	0	0	0.00627707	0	0.015101178	0	0	0.008047642	0.009368559	0.021123786	0.013630788	0.016661808	0	0.02369893	0	0.013276686	0	0.052638505
received	0.009476427	0.004710537	0	0.012401819	0.039123632	0.021973193	0.005737893	0.005223841	0	0.0152207	0	0	0.016235523	0.005970862	0.019362021	0	0.010739985	0	0.00478996	0	0.006132336	0	0	0	0	0.015264069	0.004894044	0	0.02037386	0	0.015938794	0.02431611	0	0.02510828	0.004646408	0	0.017503938	0.038528223	0.008047642	0	0	0.009087192	0.004165452	0	0.009479571	0	0	0	0
bestow	0	0	0.023219366	0.012401819	0	0.021973193	0.005737893	0.010447683	0	0.053272452	0	0.018247066	0	0.011941724	0.004840505	0	0	0.020358305	0.00478996	0.007957982	0	0	0.033400133	0	0	0.010176046	0	0.00454897	0.005093465	0	0	0	0.005021845	0.00627707	0	0	0	0	0.008047642	0.018737119	0.021123786	0.013630788	0.012496355	0.021091484	0.009479571	0.02644803	0.026553372	0.02173913	0
dispatch	0.014214641	0	0	0.00413394	0	0	0.005737893	0	0	0	0	0	0.005411841	0	0.004840505	0	0	0	0.014369881	0	0	0	0	0	0.028540442	0	0	0	0.005093465	0.029390154	0	0	0	0	0	0	0	0	0	0.00468428	0.004224757	0.004543596	0	0.015818613	0	0	0	0	0
flame	0	0.009421075	0.081267774	0	0.078247264	0.08789277	0.022951571	0	0	0	0.020221425	0	0.010823682	0.023883449	0.009681011	0.019538883	0.053699926	0.010179153	0.00478996	0.10345376	0	0	0	0.004331442	0.011416176	0	0.009788088	0	0.005093465	0.014695077	0.111571565	0.012158055	0.01004369	0.01883121	0.018585633	0	0.02917323	0.019264111	0.08047642	0	0	0.004543596	0.008330904	0	0	0	0.013276686	0	0.03947888
tear	0.014214641	0.01884215	0.005804841	0	0.039123632	0.10986596	0.01721368	0	0	0	0	0	0.005411841	0.005970862	0	0	0	0	0	0	0	0.025233408	0	0	0.017124265	0.015264069	0.004894044	0.009097939	0.005093465	0	0	0.006079027	0.015065535	0.02510828	0	0	0	0	0	0.00468428	0.008449514	0.004543596	0.041654516	0	0.004739786	0	0.06638343	0	0.013159626
teeth	0.02369107	0	0	0.00826788	0	0	0	0.010447683	0	0.00761035	0.005055356	0	0	0	0.004840505	0.039077766	0	0	0.014369881	0	0	0	0	0.017325768	0	0.005088023	0.014682132	0.00454897	0	0	0	0	0.005021845	0.04393949	0	0	0	0	0.016095284	0.00468428	0.008449514	0.013630788	0.008330904	0.005272871	0	0	0	0	0
wood	0.004738214	0	0	0.00413394	0	0	0	0.005223841	0	0	0.010110713	0	0.005411841	0	0.029043032	0	0.010739985	0.04071661	0.00957992	0	0	0.025233408	0	0.004331442	0	0.005088023	0	0.00454897	0.015280395	0.007347539	0	0	0	0	0	0	0	0	0.016095284	0	0	0.009087192	0.037489064	0.005272871	0	0	0	0	0
bones	0.009476427	0.004710537	0	0.012401819	0	0	0.005737893	0	0	0	0	0	0	0.005970862	0	0	0	0	0.00478996	0	0.006132336	0	0.033400133	0	0	0.005088023	0.009788088	0.009097939	0.06112158	0	0	0	0.02008738	0.05649363	0	0	0	0	0	0	0.008449514	0.009087192	0	0.021091484	0.014219358	0	0	0.02173913	0
fat	0.004738214	0	0	0	0	0	0	0.010447683	0	0	0	0	0	0	0.019362021	0	0	0	0.00478996	0.007957982	0.024529343	0	0	0	0	0.015264069	0.019576175	0	0.015280395	0.014695077	0	0	0	0.03766242	0	0	0.005834646	0	0.016095284	0	0.012674271	0.027261576	0.04998542	0.021091484	0.014219358	0	0	0	0
grows	0.004738214	0.01884215	0	0.00413394	0.039123632	0.021973193	0	0	0	0	0.015166068	0.006082355	0	0	0.004840505	0.039077766	0.02147997	0	0	0.023873946	0.012264672	0	0	0.004331442	0.005708088	0.010176046	0	0	0.01018693	0.007347539	0	0.036474165	0	0	0.004646408	0.015101178	0.005834646	0	0	0.009368559	0.008449514	0.009087192	0.012496355	0	0.009479571	0.07934409	0.013276686	0	0
maids	0	0.023552688	0	0	0	0	0	0	0	0.03805175	0	0	0	0	0.009681011	0	0	0	0.00957992	0.0875378	0.012264672	0.050466817	0	0.017325768	0.005708088	0.005088023	0.009788088	0.00454897	0.005093465	0.029390154	0	0.006079027	0	0	0	0	0	0	0	0.028105678	0	0	0	0.021091484	0.014219358	0	0	0	0
ambition	0	0.009421075	0.005804841	0.00413394	0	0	0	0.005223841	0	0	0	0.030411776	0.010823682	0.041796036	0.004840505	0.019538883	0	0.050895765	0	0.007957982	0	0	0.06680027	0	0	0.015264069	0	0.00454897	0	0.05878031	0.015938794	0.030395137	0.01004369	0	0	0.015101178	0	0.057792332	0	0	0	0.009087192	0.004165452	0	0.004739786	0	0	0.02173913	0
several	0	0	0	0.020669699	0	0.021973193	0	0.010447683	0	0.00761035	0.005055356	0	0	0.011941724	0.019362021	0	0	0	0.00957992	0	0.006132336	0.025233408	0	0	0.011416176	0.005088023	0	0	0.005093465	0	0	0.018237082	0	0	0.02787845	0	0.011669292	0	0	0.00468428	0.008449514	0	0.012496355	0	0.014219358	0	0	0.04347826	0.052638505
thunder	0.004738214	0.014131612	0	0.00413394	0.039123632	0	0	0.010447683	0.030988535	0.02283105	0.020221425	0.030411776	0.016235523	0.011941724	0.014521516	0.019538883	0.032219954	0.010179153	0	0.04774789	0	0.025233408	0.033400133	0	0.005708088	0.010176046	0	0	0	0	0.015938794	0	0.01004369	0.00627707	0.004646408	0	0	0	0	0	0.004224757	0.045435958	0.004165452	0	0.04739786	0	0	0	0
took	0	0	0.017414523	0.020669699	0	0	0	0.005223841	0	0.00761035	0	0.054741196	0.043294728	0.035825174	0	0.019538883	0.06443991	0	0.01915984	0	0.012264672	0	0	0.051977303	0.017124265	0	0.029364264	0	0	0	0	0.006079027	0	0	0	0	0	0	0	0	0	0	0	0	0	0	0	0	0
wronged	0.009476427	0.0753686	0.034829047	0	0	0	0	0.005223841	0.015494267	0	0.020221425	0.006082355	0.010823682	0.017912587	0.019362021	0	0	0.010179153	0.00478996	0	0	0	0	0	0.011416176	0.010176046	0	0	0.025467325	0.014695077	0	0.018237082	0	0	0	0.015101178	0.005834646	0	0.008047642	0.00468428	0.012674271	0	0	0.005272871	0	0	0	0	0
beard	0.004738214	0	0	0.00826788	0	0	0	0	0	0.00761035	0	0.018247066	0	0.005970862	0	0	0	0	0.00957992	0.007957982	0	0.025233408	0	0.008662884	0.005708088	0	0.014682132	0	0.01018693	0	0	0	0	0.01255414	0	0	0	0	0	0	0.016899029	0.004543596	0.004165452	0.031637225	0.014219358	0	0	0	0
despair	0.004738214	0.004710537	0.040633887	0.00413394	0.039123632	0.043946385	0.005737893	0	0	0	0	0.006082355	0.016235523	0.017912587	0	0.019538883	0	0.020358305	0.00478996	0.007957982	0.006132336	0.025233408	0	0	0.005708088	0	0	0.022744847	0.005093465	0.03673769	0.09563277	0.012158055	0	0.01883121	0.004646408	0.015101178	0	0	0.04023821	0.00468428	0.008449514	0.013630788	0.004165452	0	0	0	0	0	0
former	0.004738214	0	0.011609683	0.012401819	0	0.021973193	0.005737893	0.010447683	0	0	0.005055356	0.01216471	0.016235523	0	0	0	0	0	0	0	0	0	0	0.004331442	0	0.010176046	0	0.009097939	0.005093465	0	0	0.04255319	0	0	0	0	0	0	0	0	0	0.004543596	0.004165452	0	0	0	0	0	0.013159626
page	0.004738214	0	0	0	0	0	0.005737893	0.005223841	0	0	0	0	0	0.005970862	0	0	0	0.010179153	0.01915984	0	0	0	0	0.025988651	0.06278897	0	0.044046395	0.013646909	0	0	0	0	0	0	0	0	0	0	0	0	0	0	0	0	0	0.02644803	0.013276686	0	0
upon__adverb__	0	0.004710537	0	0.00413394	0.039123632	0	0	0.005223841	0	0	0	0.006082355	0	0	0.009681011	0.019538883	0.010739985	0.010179153	0.00478996	0	0.006132336	0.025233408	0	0.008662884	0.005708088	0.005088023	0	0.009097939	0	0.014695077	0	0	0	0	0	0	0.011669292	0	0.016095284	0.00468428	0.067596115	0.022717979	0.008330904	0	0.02369893	0.02644803	0.013276686	0.02173913	0.026319252
cheeks	0.004738214	0.023552688	0	0	0.039123632	0.021973193	0.03442736	0	0.015494267	0	0.010110713	0.018247066	0.005411841	0	0.004840505	0.039077766	0.02147997	0	0.00478996	0.031831928	0	0	0	0	0	0	0.014682132	0.00454897	0	0	0	0.006079027	0	0	0	0	0	0	0.024142927	0	0.012674271	0.013630788	0.07497813	0.015818613	0.02369893	0.02644803	0	0.02173913	0.03947888
ours__truePlural__	0.004738214	0	0	0.024803638	0	0	0	0.005223841	0.030988535	0	0	0.006082355	0.005411841	0.011941724	0.009681011	0	0.06443991	0	0	0.007957982	0.012264672	0	0	0.004331442	0	0	0.014682132	0	0.01018693	0.022042615	0	0.006079027	0.005021845	0.01255414	0.018585633	0	0.035007875	0.096320555	0	0.018737119	0.004224757	0	0.004165452	0	0.037918285	0	0.03983006	0	0.013159626
knows	0	0	0.011609683	0.012401819	0	0	0	0.052238416	0	0.0304414	0.015166068	0.042576484	0.027059205	0.035825174	0	0	0.010739985	0	0.01915984	0	0.012264672	0	0	0.056308746	0.011416176	0	0.02447022	0	0	0	0	0	0	0.01255414	0	0.015101178	0.02917323	0.019264111	0	0	0	0	0	0	0	0	0	0	0
prisoner	0.009476427	0	0	0	0	0	0	0.005223841	0	0	0	0	0.027059205	0.011941724	0.004840505	0	0	0.010179153	0.00478996	0.007957982	0	0	0	0.004331442	0	0.015264069	0	0	0.005093465	0	0	0.006079027	0	0	0	0	0	0	0	0.014052839	0.004224757	0.004543596	0.029158162	0	0	0	0	0	0
edward	0	0	0	0	0	0	0	0	0	0	0	0	0	0	0	0	0	0	0	0	0	0	0	0	0	0	0	0	0	0	0	0	0	0	0	0	0	0	0	0	0	0	0	0	0	0	0	0	0
monstrous	0	0.004710537	0.011609683	0.00413394	0	0	0	0	0.06197707	0.02283105	0.020221425	0.01216471	0.010823682	0.005970862	0.004840505	0	0	0	0.00957992	0	0.024529343	0	0	0.012994326	0.011416176	0.005088023	0.014682132	0	0	0	0	0	0.01004369	0.00627707	0.009292817	0.030202355	0.005834646	0	0	0.009368559	0	0.004543596	0	0.005272871	0	0	0	0	0
proof	0.004738214	0.004710537	0.011609683	0.00826788	0	0	0	0	0	0.0152207	0	0.018247066	0.010823682	0	0.004840505	0	0.010739985	0.010179153	0.00478996	0	0.085852705	0.025233408	0	0.008662884	0.011416176	0.005088023	0	0.013646909	0.01018693	0.007347539	0	0	0.005021845	0.01883121	0.02787845	0.015101178	0	0	0.008047642	0.009368559	0	0	0.008330904	0	0	0	0	0	0
taught	0.004738214	0	0.011609683	0.00413394	0.039123632	0	0.01721368	0.010447683	0	0	0.005055356	0.006082355	0.005411841	0	0	0.019538883	0.032219954	0.020358305	0.014369881	0.015915964	0	0	0	0	0.005708088	0.010176046	0.004894044	0	0.015280395	0.007347539	0	0.0668693	0	0.00627707	0.009292817	0.030202355	0	0.038528223	0	0.014052839	0.012674271	0.009087192	0.004165452	0	0.004739786	0.02644803	0.026553372	0.02173913	0.03947888
expect	0.004738214	0	0	0.012401819	0	0	0.011475786	0.010447683	0	0	0	0	0	0	0	0	0	0	0.00478996	0	0.006132336	0	0	0	0	0	0.004894044	0.013646909	0.005093465	0.014695077	0	0.07294833	0	0.00627707	0	0	0	0	0	0.00468428	0	0	0.004165452	0.005272871	0.014219358	0	0	0.02173913	0.013159626
compass	0.009476427	0.009421075	0	0.00413394	0	0.021973193	0	0.005223841	0	0	0.005055356	0.006082355	0.005411841	0	0	0	0.02147997	0.020358305	0.00478996	0.007957982	0.006132336	0.025233408	0	0.004331442	0	0.015264069	0	0.00454897	0.015280395	0.014695077	0.015938794	0.006079027	0.01004369	0.00627707	0.013939225	0	0.07001575	0.019264111	0.024142927	0	0	0.013630788	0.012496355	0.010545742	0.004739786	0.02644803	0	0	0.03947888
worlds	0	0	0.04643873	0	0	0	0.01721368	0.005223841	0	0	0.005055356	0	0.005411841	0.017912587	0	0.039077766	0.053699926	0.04071661	0.00478996	0.023873946	0	0	0	0.004331442	0	0.015264069	0.004894044	0.009097939	0.005093465	0.05143277	0.015938794	0	0.045196604	0.00627707	0.009292817	0.030202355	0.011669292	0.019264111	0.016095284	0	0.008449514	0.022717979	0.020827258	0	0	0.3438244	0.09293681	0.08695652	0
innocent	0	0.009421075	0.005804841	0.00413394	0	0	0.022951571	0.005223841	0	0	0.005055356	0	0.021647364	0.005970862	0	0	0	0	0.01915984	0	0	0	0	0.004331442	0	0.005088023	0	0	0.01018693	0.029390154	0	0.018237082	0.005021845	0	0	0	0	0	0	0.014052839	0	0	0	0.005272871	0.004739786	0	0.026553372	0	0
repent	0.009476427	0.01884215	0.029024206	0.00413394	0	0.021973193	0.01721368	0.005223841	0	0	0	0.01216471	0.005411841	0.005970862	0.004840505	0	0	0	0	0	0.006132336	0	0	0	0.005708088	0.010176046	0	0	0.005093465	0	0.03187759	0	0	0.01255414	0.004646408	0	0.005834646	0	0	0	0	0	0.004165452	0.010545742	0.004739786	0	0.013276686	0	0
victory	0	0.004710537	0.005804841	0	0	0	0	0.005223841	0.015494267	0.02283105	0.015166068	0.042576484	0.005411841	0.017912587	0.004840505	0	0.02147997	0	0	0	0.012264672	0	0	0	0	0.015264069	0	0	0.005093465	0.014695077	0	0.04863222	0.005021845	0.00627707	0.004646408	0	0.011669292	0	0	0	0	0.004543596	0.033323616	0.005272871	0.004739786	0	0	0	0
chain	0	0.014131612	0.011609683	0	0	0	0	0	0.0464828	0	0.005055356	0.006082355	0	0.011941724	0.004840505	0.019538883	0.010739985	0	0.00478996	0.007957982	0	0	0.06680027	0	0.005708088	0	0	0	0.01018693	0	0	0	0	0	0.004646408	0	0	0	0	0.009368559	0	0.013630788	0.008330904	0.015818613	0	0	0	0.02173913	0.013159626
obey	0	0.014131612	0.005804841	0.00826788	0.039123632	0.021973193	0.011475786	0	0.015494267	0.00761035	0.010110713	0	0.005411841	0.005970862	0.019362021	0	0	0.020358305	0.00478996	0.007957982	0.006132336	0	0	0	0	0.010176046	0	0	0.005093465	0	0	0.012158055	0	0.01255414	0.009292817	0.015101178	0.011669292	0	0	0	0	0	0.020827258	0	0.009479571	0.02644803	0	0	0
believe	0	0	0	0.020669699	0	0	0.005737893	0	0	0	0	0	0	0	0	0	0.02147997	0	0.081429325	0	0	0	0	0	0	0	0.03915235	0	0.005093465	0	0	0.04255319	0	0	0.02323204	0	0	0	0	0	0	0.009087192	0.012496355	0.005272871	0.004739786	0	0	0	0
harm	0.004738214	0	0.005804841	0.00413394	0	0	0.005737893	0	0	0	0	0.006082355	0	0	0.004840505	0.019538883	0	0	0.014369881	0.015915964	0.012264672	0	0	0.012994326	0	0	0.004894044	0	0.01018693	0.007347539	0	0	0	0.01255414	0	0	0	0.019264111	0.008047642	0	0.008449514	0.009087192	0.004165452	0.010545742	0.014219358	0.02644803	0.013276686	0	0
[truncated: 66,001 more rows]
[truncated: 207 more columns]
