# Supplementary material for: An Information Theoretic Clustering Approach for Unveiling Authorship Affinities in Shakespearean Era Plays and Poems
Source: PLoS One. 2014 Oct 27;9(10):e111445. doi: 10.1371/journal.pone.0111445 (PMC4210181; doi:10.1371/journal.pone.0111445)
Supplement: File S2 — A distance matrix (256×256) based on Jensen-Shannon divergence. (TXT) [file pone.0111445.s002.txt]

<DistanceData>
256
Knight_of_the_Burning_Pestle___play___Beaumont	0	0.328246651	0.432635865	0.353105936	0.485259808	0.443968773	0.39210402	0.353860757	0.486571628	0.350037838	0.375544439	0.405039847	0.399866225	0.407601244	0.45291847	0.488284435	0.483983495	0.458698971	0.34950112	0.486938353	0.342095676	0.529979927	0.535215145	0.336033708	0.361686613	0.385952502	0.355269115	0.362815295	0.357757154	0.406271452	0.462740692	0.383263579	0.445255332	0.443393347	0.478683493	0.478606515	0.481044097	0.489330027	0.429440791	0.358997166	0.342363245	0.370860414	0.36687925	0.350889193	0.393486574	0.490547463	0.413842936	0.475335227	0.511030343
Maids_Tragedy___play___Beaumont_and_Fletcher	0.328246651	0	0.406468991	0.35879396	0.475248384	0.42187147	0.355204625	0.348540938	0.477255417	0.341891163	0.349698929	0.388269616	0.381227997	0.386849078	0.441640448	0.477268867	0.474836733	0.439837102	0.330947772	0.476359726	0.340583921	0.523386131	0.532498581	0.334765837	0.348036517	0.355973423	0.347976422	0.34187677	0.343667476	0.377891514	0.438423175	0.353373062	0.4207264	0.427360473	0.45995819	0.45343484	0.464788523	0.46603228	0.391832283	0.353325654	0.3378955	0.357117537	0.355228658	0.359221988	0.382326233	0.471204	0.383530517	0.450201585	0.509893524
Virtuous_Octavia___play___Brandon__Samuel	0.432635865	0.406468991	0	0.426181131	0.456334957	0.425006156	0.383141406	0.408926231	0.440404365	0.409704991	0.389394741	0.395792798	0.394805622	0.395851099	0.428486319	0.449401861	0.434187088	0.421279189	0.402302053	0.44507499	0.427013005	0.4940746	0.498334707	0.430528348	0.404345199	0.384545547	0.419566708	0.407685241	0.405942759	0.356496192	0.430661433	0.391413911	0.394020947	0.39934791	0.412681384	0.445726523	0.430398918	0.42611957	0.399052134	0.421579795	0.439123495	0.433096175	0.410022725	0.449993533	0.421548189	0.464540499	0.417887613	0.452398243	0.474348278
Jovial_Crew___play___Brome	0.353105936	0.35879396	0.426181131	0	0.49503939	0.445571639	0.406334608	0.352586873	0.475531587	0.37336756	0.376505882	0.391103603	0.393849574	0.393925297	0.456773119	0.487413252	0.466203272	0.447850081	0.35974471	0.480237601	0.357345843	0.522279789	0.531505548	0.346675044	0.35670559	0.377283283	0.354876545	0.361257785	0.37896413	0.409383959	0.477319701	0.379101175	0.452212246	0.430667544	0.463182938	0.467429667	0.462259574	0.467188817	0.435925651	0.360003924	0.352845463	0.379359261	0.384843295	0.376010344	0.389245467	0.473179295	0.415981719	0.465959438	0.514629894
Two_Books_of_Airs_Book_1___poem___Campion	0.485259808	0.475248384	0.456334957	0.49503939	0	0.465055625	0.462955539	0.485892913	0.487908633	0.47440465	0.456921436	0.4681968	0.465514396	0.461259386	0.472707752	0.47578009	0.477113639	0.465071125	0.480928857	0.489914659	0.493512465	0.508134003	0.515271466	0.495107754	0.481232826	0.45869832	0.487354839	0.487560659	0.469031086	0.456623569	0.477276138	0.472430345	0.446463581	0.477235074	0.481964644	0.484295105	0.48563034	0.481276732	0.463555559	0.488176144	0.495735648	0.480129298	0.465993514	0.501691817	0.481639918	0.501911736	0.465606563	0.487347989	0.515301548
Poems_1640_first_25___poem___Carew	0.443968773	0.42187147	0.425006156	0.445571639	0.465055625	0	0.40991151	0.440317476	0.462870449	0.435406203	0.420254027	0.44256366	0.446084319	0.440160494	0.459740448	0.468173713	0.466485188	0.444285173	0.437195563	0.45424436	0.448354595	0.489423363	0.508527528	0.446825609	0.438180961	0.430336839	0.444642074	0.437652091	0.437279694	0.419611831	0.421953725	0.420931994	0.43584822	0.434192445	0.454789867	0.455905794	0.468347334	0.465684028	0.413528928	0.446289957	0.444325886	0.445995395	0.420997111	0.465537132	0.434969964	0.469590669	0.407342888	0.448198723	0.477999724
Mariam___play___Carey	0.39210402	0.355204625	0.383141406	0.406334608	0.462955539	0.40991151	0	0.383286894	0.462247536	0.382715522	0.37733191	0.404131993	0.395142641	0.402828096	0.437725219	0.463187703	0.460901882	0.440654424	0.381313056	0.449640547	0.393569879	0.505738589	0.521122727	0.389478885	0.376927674	0.381517028	0.393857212	0.378150632	0.381499751	0.373278511	0.419732165	0.374973605	0.407108415	0.416283233	0.44398978	0.43812789	0.452098582	0.442628485	0.395282671	0.394255182	0.395195219	0.410535331	0.388846087	0.412023735	0.408701248	0.467064013	0.40071208	0.447612776	0.491737102
All_Fools___play___Chapman	0.353860757	0.348540938	0.408926231	0.352586873	0.485892913	0.440317476	0.383286894	0	0.458465888	0.351611595	0.353470106	0.372342575	0.373848789	0.378481162	0.437258432	0.466274474	0.45532491	0.427449687	0.332223983	0.458711665	0.33744233	0.5149318	0.519964889	0.324221462	0.326349739	0.355208215	0.343606181	0.334877562	0.367524456	0.396393528	0.46199823	0.374731514	0.434813498	0.422644955	0.448499687	0.451593214	0.45552711	0.462670523	0.419786581	0.344072734	0.349671479	0.379427129	0.372736053	0.377012187	0.388208313	0.469623672	0.413507158	0.458207167	0.49975257
Andromeda_Liberata___poem___Chapman	0.486571628	0.477255417	0.440404365	0.475531587	0.487908633	0.462870449	0.462247536	0.458465888	0	0.472168204	0.420380041	0.424502721	0.428681986	0.419929905	0.427723388	0.432469407	0.408493863	0.408224522	0.468271108	0.423837144	0.485504864	0.477796875	0.485670151	0.483246555	0.453683071	0.41372175	0.463171331	0.459970313	0.469870034	0.44298645	0.492200947	0.461265601	0.444141477	0.437662098	0.432091646	0.459207098	0.449842027	0.443762926	0.45891081	0.472280485	0.486494862	0.479812193	0.465588926	0.510766421	0.457453641	0.472156822	0.467395112	0.461468517	0.487641239
Blind_Beggar_of_Alexandria___play___Chapman	0.350037838	0.341891163	0.409704991	0.37336756	0.47440465	0.435406203	0.382715522	0.351611595	0.472168204	0	0.36265036	0.38153582	0.377213354	0.388168364	0.441122625	0.477463008	0.470181122	0.445251861	0.335277799	0.473913487	0.332178587	0.513288518	0.523189724	0.346781305	0.353952834	0.372149914	0.349501091	0.362786117	0.35961041	0.393872963	0.450658747	0.382409327	0.43188293	0.433940602	0.461262625	0.464434325	0.466182083	0.471259451	0.409616467	0.36005029	0.35910763	0.38338195	0.368946693	0.36703632	0.398841241	0.483155259	0.413022019	0.468479938	0.501627746
Bussy_dAmbois___play___Chapman	0.375544439	0.349698929	0.389394741	0.376505882	0.456921436	0.420254027	0.37733191	0.353470106	0.420380041	0.36265036	0	0.338144723	0.334139781	0.343160861	0.404927278	0.427891004	0.416042668	0.387539924	0.342488169	0.427877126	0.368561128	0.482658499	0.485626214	0.362744848	0.343012836	0.315637116	0.353856859	0.345730894	0.360048265	0.375300867	0.438608491	0.367160955	0.403439916	0.407306811	0.427785179	0.435497377	0.43994163	0.4416912	0.399369507	0.361704939	0.363189928	0.37494023	0.367135969	0.393589802	0.37145787	0.458596259	0.405163588	0.446059885	0.482974281
Byrons_Conspiracy___play___Chapman	0.405039847	0.388269616	0.395792798	0.391103603	0.4681968	0.44256366	0.404131993	0.372342575	0.424502721	0.38153582	0.338144723	0	0.319165703	0.354237972	0.403857276	0.432809585	0.4110528	0.389494586	0.370117474	0.436759172	0.395914541	0.485885685	0.489184746	0.395660239	0.36306674	0.335137009	0.380130561	0.377367422	0.389197805	0.393563124	0.463989287	0.384480114	0.424419382	0.416882066	0.432664099	0.459480237	0.43883315	0.443498374	0.420681097	0.385264003	0.4035681	0.3991175	0.398835049	0.424655895	0.389269642	0.470781278	0.425472685	0.462682431	0.484946898
Byrons_Tragedy___play___Chapman	0.399866225	0.381227997	0.394805622	0.393849574	0.465514396	0.446084319	0.395142641	0.373848789	0.428681986	0.377213354	0.334139781	0.319165703	0	0.350250878	0.4057922	0.441746045	0.421550753	0.396766386	0.367269435	0.440468234	0.396755763	0.493432838	0.492909975	0.393584825	0.366150839	0.336409464	0.378735455	0.377815509	0.379418134	0.385889731	0.456359562	0.37832015	0.418707341	0.41984594	0.436733988	0.464288042	0.445830017	0.444965563	0.418907516	0.384623256	0.400394456	0.397287847	0.394004174	0.420106924	0.38670795	0.477066238	0.427234377	0.465637772	0.488721771
Caesar_and_Pompey___play___Chapman	0.407601244	0.386849078	0.395851099	0.393925297	0.461259386	0.440160494	0.402828096	0.378481162	0.419929905	0.388168364	0.343160861	0.354237972	0.350250878	0	0.399649958	0.426006277	0.406515991	0.387698805	0.377155118	0.437477772	0.407636604	0.484026346	0.486473165	0.396863268	0.374187708	0.337949047	0.386186532	0.377577318	0.391151576	0.380763369	0.45558291	0.39004124	0.41323871	0.417295991	0.42972557	0.45180194	0.43440557	0.438257731	0.41683917	0.393464122	0.403335525	0.402532465	0.399275358	0.427979208	0.391824134	0.468605186	0.42468885	0.450225081	0.492096471
Chapman_Iliads_1_3___poem___Chapman	0.45291847	0.441640448	0.428486319	0.456773119	0.472707752	0.459740448	0.437725219	0.437258432	0.427723388	0.441122625	0.404927278	0.403857276	0.4057922	0.399649958	0	0.425310012	0.416416837	0.413076595	0.447942095	0.417767079	0.467815437	0.470487869	0.48295099	0.454132428	0.441599505	0.398918404	0.453030225	0.441489835	0.439956514	0.420191222	0.477303219	0.435059954	0.424946721	0.433559712	0.446725716	0.471710164	0.455557728	0.456497763	0.453560639	0.452066638	0.461054746	0.446992015	0.439545816	0.478673812	0.432058212	0.47857669	0.457405118	0.462670107	0.466347337
Epicede___poem___Chapman	0.488284435	0.477268867	0.449401861	0.487413252	0.47578009	0.468173713	0.463187703	0.466274474	0.432469407	0.477463008	0.427891004	0.432809585	0.441746045	0.426006277	0.425310012	0	0.407768926	0.415803543	0.47438081	0.426534503	0.494657719	0.468529719	0.47650633	0.486848198	0.464329083	0.42999042	0.478319136	0.468558241	0.472009883	0.445692902	0.48489831	0.464599961	0.437419462	0.448827471	0.455475013	0.474870294	0.471003769	0.455834104	0.469422886	0.483352561	0.488673053	0.47374908	0.467136636	0.51333344	0.459975595	0.471815998	0.473213789	0.4674904	0.485361723
Eugenia___poem___Chapman	0.483983495	0.474836733	0.434187088	0.466203272	0.477113639	0.466485188	0.460901882	0.45532491	0.408493863	0.470181122	0.416042668	0.4110528	0.421550753	0.406515991	0.416416837	0.407768926	0	0.38821922	0.465512427	0.409727177	0.483190492	0.46376778	0.473877192	0.477780517	0.449946487	0.409951417	0.457536902	0.458255272	0.467793729	0.43353954	0.48794666	0.456523901	0.433829209	0.428431775	0.430165333	0.458942245	0.444288643	0.433573619	0.46186359	0.467338973	0.482589601	0.469507633	0.458467058	0.505202739	0.441898553	0.46057671	0.46468489	0.455832036	0.481088674
Euthymiae___poem___Chapman	0.458698971	0.439837102	0.421279189	0.447850081	0.465071125	0.444285173	0.440654424	0.427449687	0.408224522	0.445251861	0.387539924	0.389494586	0.396766386	0.387698805	0.413076595	0.415803543	0.38821922	0	0.435640446	0.413391189	0.456685747	0.461854231	0.466913596	0.452697512	0.423962391	0.382000443	0.436636919	0.428930708	0.439681772	0.414967177	0.459785574	0.435642538	0.415127936	0.409324057	0.416907083	0.445948656	0.435980616	0.435932192	0.420904623	0.441057998	0.455719771	0.447197594	0.433131177	0.480069952	0.42488014	0.449542545	0.433438296	0.438058968	0.475356393
Gentleman_Usher___play___Chapman	0.34950112	0.330947772	0.402302053	0.35974471	0.480928857	0.437195563	0.381313056	0.332223983	0.468271108	0.335277799	0.342488169	0.370117474	0.367269435	0.377155118	0.447942095	0.47438081	0.465512427	0.435640446	0	0.468218939	0.323273613	0.522767565	0.529100284	0.330728347	0.327201116	0.352312277	0.322651903	0.338923578	0.348041959	0.395013116	0.457466695	0.368531318	0.431767123	0.430382339	0.456097074	0.461266407	0.465463283	0.466318827	0.410895728	0.347082606	0.346828954	0.379297383	0.37095121	0.360104971	0.392728024	0.482465554	0.414757785	0.471085795	0.512290293
Hero_and_Leander__Ch____poem___Chapman	0.486938353	0.476359726	0.44507499	0.480237601	0.489914659	0.45424436	0.449640547	0.458711665	0.423837144	0.473913487	0.427877126	0.436759172	0.440468234	0.437477772	0.417767079	0.426534503	0.409727177	0.413391189	0.468218939	0	0.491833387	0.451582598	0.482112139	0.477777554	0.451508634	0.429672132	0.465530948	0.457048937	0.471605646	0.441604925	0.476427848	0.456978502	0.441801796	0.428061876	0.446588679	0.465356773	0.466926786	0.454740143	0.460998368	0.472598234	0.484265984	0.480052053	0.46049921	0.508270576	0.451559939	0.469300238	0.471221444	0.460666786	0.456328433
Humorous_Days_Mirth___play___Chapman	0.342095676	0.340583921	0.427013005	0.357345843	0.493512465	0.448354595	0.393569879	0.33744233	0.485504864	0.332178587	0.368561128	0.395914541	0.396755763	0.407636604	0.467815437	0.494657719	0.483190492	0.456685747	0.323273613	0.491833387	0	0.53446889	0.541234025	0.324888161	0.338084706	0.377711103	0.330362448	0.353785421	0.369027568	0.411056284	0.468614558	0.389768327	0.451002376	0.438525473	0.468795849	0.465949625	0.476940307	0.481238566	0.425463764	0.352770508	0.341081432	0.386742465	0.37608466	0.350895824	0.401153437	0.483300977	0.418877731	0.474998346	0.523325577
Hymnus_in_Cynthiam___poem___Chapman	0.529979927	0.523386131	0.4940746	0.522279789	0.508134003	0.489423363	0.505738589	0.5149318	0.477796875	0.513288518	0.482658499	0.485885685	0.493432838	0.484026346	0.470487869	0.468529719	0.46376778	0.461854231	0.522767565	0.451582598	0.53446889	0	0.473734236	0.529359974	0.510051643	0.488034054	0.520978326	0.510039437	0.515631555	0.493607519	0.511276351	0.508530764	0.489271706	0.487135585	0.489410416	0.501533209	0.506689327	0.493485159	0.497531119	0.518689996	0.529999115	0.519373551	0.497751793	0.55013071	0.491134259	0.500431216	0.506871721	0.495570761	0.492024049
Hymnus_in_noctem___poem___Chapman	0.535215145	0.532498581	0.498334707	0.531505548	0.515271466	0.508527528	0.521122727	0.519964889	0.485670151	0.523189724	0.485626214	0.489184746	0.492909975	0.486473165	0.48295099	0.47650633	0.473877192	0.466913596	0.529100284	0.482112139	0.541234025	0.473734236	0	0.538084503	0.512771272	0.487626795	0.522711639	0.520574895	0.519927705	0.499074617	0.524632986	0.517373023	0.49567294	0.498414865	0.4989704	0.514148193	0.520415033	0.50328299	0.50934018	0.523552057	0.541459251	0.526192601	0.511754966	0.556649702	0.50945679	0.511933911	0.521649324	0.514710091	0.510168429
May_Day___play___Chapman	0.336033708	0.334765837	0.430528348	0.346675044	0.495107754	0.446825609	0.389478885	0.324221462	0.483246555	0.346781305	0.362744848	0.395660239	0.393584825	0.396863268	0.454132428	0.486848198	0.477780517	0.452697512	0.330728347	0.477777554	0.324888161	0.529359974	0.538084503	0	0.331724529	0.375433809	0.329341951	0.338766153	0.363622448	0.406426726	0.466592837	0.384204667	0.444971419	0.43852373	0.467883533	0.463447492	0.474443893	0.483783225	0.424979756	0.344659375	0.330123603	0.374653484	0.372169436	0.356429727	0.396077868	0.481649666	0.417930702	0.465948472	0.512857946
Monsieur_dOlive___play___Chapman	0.361686613	0.348036517	0.404345199	0.35670559	0.481232826	0.438180961	0.376927674	0.326349739	0.453683071	0.353952834	0.343012836	0.36306674	0.366150839	0.374187708	0.441599505	0.464329083	0.449946487	0.423962391	0.327201116	0.451508634	0.338084706	0.510051643	0.512771272	0.331724529	0	0.350573399	0.328547959	0.326789824	0.362781072	0.393680394	0.453841163	0.371754518	0.436623508	0.424151831	0.448843714	0.448148979	0.458274925	0.457548058	0.418055284	0.344992785	0.348932471	0.383056541	0.376581554	0.373173566	0.388421496	0.468022822	0.413850326	0.457906016	0.496174378
Revenge_of_Bussy___play___Chapman	0.385952502	0.355973423	0.384545547	0.377283283	0.45869832	0.430336839	0.381517028	0.355208215	0.41372175	0.372149914	0.315637116	0.335137009	0.336409464	0.337949047	0.398918404	0.42999042	0.409951417	0.382000443	0.352312277	0.429672132	0.377711103	0.488034054	0.487626795	0.375433809	0.350573399	0	0.362512713	0.349987753	0.373060341	0.371414412	0.45466828	0.370512611	0.401967194	0.402988379	0.413264557	0.434821578	0.41848382	0.427184407	0.404784654	0.372401335	0.380829961	0.386091127	0.382183603	0.404315742	0.384163006	0.453602191	0.403022617	0.444116462	0.489120702
Sir_Giles_Goosecap___play___Chapman	0.355269115	0.347976422	0.419566708	0.354876545	0.487354839	0.444642074	0.393857212	0.343606181	0.463171331	0.349501091	0.353856859	0.380130561	0.378735455	0.386186532	0.453030225	0.478319136	0.457536902	0.436636919	0.322651903	0.465530948	0.330362448	0.520978326	0.522711639	0.329341951	0.328547959	0.362512713	0	0.345628383	0.371479519	0.407729187	0.463675939	0.383899884	0.438818475	0.42972607	0.45073142	0.45952482	0.459964534	0.466940933	0.417350743	0.350009347	0.350120016	0.39173551	0.379859257	0.369487824	0.39799899	0.477746659	0.419127589	0.467196097	0.511306029
Widows_Tears___play___Chapman	0.362815295	0.34187677	0.407685241	0.361257785	0.487560659	0.437652091	0.378150632	0.334877562	0.459970313	0.362786117	0.345730894	0.377367422	0.377815509	0.377577318	0.441489835	0.468558241	0.458255272	0.428930708	0.338923578	0.457048937	0.353785421	0.510039437	0.520574895	0.338766153	0.326789824	0.349987753	0.345628383	0	0.366649616	0.390959989	0.454470897	0.367249622	0.431458493	0.426782554	0.452560234	0.456429457	0.466296532	0.468254792	0.417320966	0.351773425	0.353322396	0.38292796	0.373946984	0.380995378	0.38578337	0.472974221	0.41799839	0.458493403	0.500249152
Hoffman___play___Chettle	0.357757154	0.343667476	0.405942759	0.37896413	0.469031086	0.437279694	0.381499751	0.367524456	0.469870034	0.35961041	0.360048265	0.389197805	0.379418134	0.391151576	0.439956514	0.472009883	0.467793729	0.439681772	0.348041959	0.471605646	0.369027568	0.515631555	0.519927705	0.363622448	0.362781072	0.373060341	0.371479519	0.366649616	0	0.390956137	0.451316381	0.373242076	0.421621927	0.42848188	0.466053349	0.471639568	0.473052847	0.471600478	0.417835296	0.365769658	0.366340986	0.377984121	0.365495478	0.376108656	0.386016863	0.484315626	0.42178782	0.470209496	0.500053177
Cleopatra___play___Daniel	0.406271452	0.377891514	0.356496192	0.409383959	0.456623569	0.419611831	0.373278511	0.396393528	0.44298645	0.393872963	0.375300867	0.393563124	0.385889731	0.380763369	0.420191222	0.445692902	0.43353954	0.414967177	0.395013116	0.441604925	0.411056284	0.493607519	0.499074617	0.406426726	0.393680394	0.371414412	0.407729187	0.390959989	0.390956137	0	0.40861968	0.382647513	0.393331245	0.398130878	0.420371883	0.437355642	0.432628653	0.429127661	0.395545251	0.403257964	0.416672193	0.412231046	0.398343896	0.42894893	0.408437463	0.450173942	0.39954807	0.433333118	0.477824955
Delia___poem___Daniel	0.462740692	0.438423175	0.430661433	0.477319701	0.477276138	0.421953725	0.419732165	0.46199823	0.492200947	0.450658747	0.438608491	0.463989287	0.456359562	0.45558291	0.477303219	0.48489831	0.48794666	0.459785574	0.457466695	0.476427848	0.468614558	0.511276351	0.524632986	0.466592837	0.453841163	0.45466828	0.463675939	0.454470897	0.451316381	0.40861968	0	0.442866961	0.454409863	0.459784202	0.488778969	0.484794588	0.505304554	0.493917017	0.419121887	0.464772414	0.466816104	0.47701115	0.444871101	0.477469723	0.465176077	0.503096417	0.444380784	0.475989294	0.488516552
Unfortunate_Lovers_mk_2___play___Davenant	0.383263579	0.353373062	0.391413911	0.379101175	0.472430345	0.420931994	0.374973605	0.374731514	0.461265601	0.382409327	0.367160955	0.384480114	0.37832015	0.39004124	0.435059954	0.464599961	0.456523901	0.435642538	0.368531318	0.456978502	0.389768327	0.508530764	0.517373023	0.384204667	0.371754518	0.370512611	0.383899884	0.367249622	0.373242076	0.382647513	0.442866961	0	0.428145386	0.421503076	0.451570658	0.458713592	0.459217592	0.456108601	0.416704278	0.375945388	0.387372585	0.395448523	0.386698063	0.406280894	0.395723713	0.470553274	0.413674341	0.455681806	0.495904306
Holy_Rood___poem___Davies__John	0.445255332	0.4207264	0.394020947	0.452212246	0.446463581	0.43584822	0.407108415	0.434813498	0.444141477	0.43188293	0.403439916	0.424419382	0.418707341	0.41323871	0.424946721	0.437419462	0.433829209	0.415127936	0.431767123	0.441801796	0.451002376	0.489271706	0.49567294	0.444971419	0.436623508	0.401967194	0.438818475	0.431458493	0.421621927	0.393331245	0.454409863	0.428145386	0	0.376111602	0.380834709	0.411592043	0.387813433	0.40286731	0.378820106	0.445213232	0.448790788	0.435089757	0.418966456	0.463768452	0.434154508	0.458140447	0.426182073	0.436904876	0.481336941
Humours_Heaven___poem___Davies__John	0.443393347	0.427360473	0.39934791	0.430667544	0.477235074	0.434192445	0.416283233	0.422644955	0.437662098	0.433940602	0.407306811	0.416882066	0.41984594	0.417295991	0.433559712	0.448827471	0.428431775	0.409324057	0.430382339	0.428061876	0.438525473	0.487135585	0.498414865	0.43852373	0.424151831	0.402988379	0.42972607	0.426782554	0.42848188	0.398130878	0.459784202	0.421503076	0.376111602	0	0.379350284	0.411622376	0.395294739	0.40482267	0.390924681	0.433607891	0.436294624	0.434619556	0.426337317	0.463817074	0.42201158	0.446159046	0.421625512	0.434969565	0.469218535
Mirum_in_Modum___poem___Davies__John	0.478683493	0.45995819	0.412681384	0.463182938	0.481964644	0.454789867	0.44398978	0.448499687	0.432091646	0.461262625	0.427785179	0.432664099	0.436733988	0.42972557	0.446725716	0.455475013	0.430165333	0.416907083	0.456097074	0.446588679	0.468795849	0.489410416	0.4989704	0.467883533	0.448843714	0.413264557	0.45073142	0.452560234	0.466053349	0.420371883	0.488778969	0.451570658	0.380834709	0.379350284	0	0.39516079	0.323700134	0.393020628	0.402406702	0.459230145	0.475880758	0.467082052	0.457116175	0.49628388	0.455951849	0.433508622	0.435466606	0.427872962	0.480183839
Select_Second_Husband___poem___Davies__John	0.478606515	0.45343484	0.445726523	0.467429667	0.484295105	0.455905794	0.43812789	0.451593214	0.459207098	0.464434325	0.435497377	0.459480237	0.464288042	0.45180194	0.471710164	0.474870294	0.458942245	0.445948656	0.461266407	0.465356773	0.465949625	0.501533209	0.514148193	0.463447492	0.448148979	0.434821578	0.45952482	0.456429457	0.471639568	0.437355642	0.484794588	0.458713592	0.411592043	0.411622376	0.39516079	0	0.394609046	0.412381203	0.407160976	0.462887304	0.46312493	0.474165572	0.463650469	0.487488433	0.472165378	0.456342625	0.442634791	0.4443119	0.512293207
Summa_Totalis___poem___Davies__John	0.481044097	0.464788523	0.430398918	0.462259574	0.48563034	0.468347334	0.452098582	0.45552711	0.449842027	0.466182083	0.43994163	0.43883315	0.445830017	0.43440557	0.455557728	0.471003769	0.444288643	0.435980616	0.465463283	0.466926786	0.476940307	0.506689327	0.520415033	0.474443893	0.458274925	0.41848382	0.459964534	0.466296532	0.473052847	0.432628653	0.505304554	0.459217592	0.387813433	0.395294739	0.323700134	0.394609046	0	0.380209597	0.413889707	0.467159798	0.482714747	0.473735524	0.470083667	0.501839333	0.468674271	0.447005525	0.436247232	0.444443613	0.50562204
Tears_of_the_Muses__Da____poem___Davies__John	0.489330027	0.46603228	0.42611957	0.467188817	0.481276732	0.465684028	0.442628485	0.462670523	0.443762926	0.471259451	0.4416912	0.443498374	0.444965563	0.438257731	0.456497763	0.455834104	0.433573619	0.435932192	0.466318827	0.454740143	0.481238566	0.493485159	0.50328299	0.483783225	0.457548058	0.427184407	0.466940933	0.468254792	0.471600478	0.429127661	0.493917017	0.456108601	0.40286731	0.40482267	0.393020628	0.412381203	0.380209597	0	0.425987057	0.474637164	0.486276371	0.479241264	0.470272591	0.506770728	0.461853302	0.448030809	0.448455482	0.45178031	0.506643596
Wits_Pilgrimage___poem___Davies__John	0.429440791	0.391832283	0.399052134	0.435925651	0.463555559	0.413528928	0.395282671	0.419786581	0.45891081	0.409616467	0.399369507	0.420681097	0.418907516	0.41683917	0.453560639	0.469422886	0.46186359	0.420904623	0.410895728	0.460998368	0.425463764	0.497531119	0.50934018	0.424979756	0.418055284	0.404784654	0.417350743	0.417320966	0.417835296	0.395545251	0.419121887	0.416704278	0.378820106	0.390924681	0.402406702	0.407160976	0.413889707	0.425987057	0	0.422530989	0.429073353	0.433301802	0.407209947	0.446323857	0.433275909	0.470784005	0.395301921	0.445018409	0.486089669
Isle_of_Gulls___play___Day	0.358997166	0.353325654	0.421579795	0.360003924	0.488176144	0.446289957	0.394255182	0.344072734	0.472280485	0.36005029	0.361704939	0.385264003	0.384623256	0.393464122	0.452066638	0.483352561	0.467338973	0.441057998	0.347082606	0.472598234	0.352770508	0.518689996	0.523552057	0.344659375	0.344992785	0.372401335	0.350009347	0.351773425	0.365769658	0.403257964	0.464772414	0.375945388	0.445213232	0.433607891	0.459230145	0.462887304	0.467159798	0.474637164	0.422530989	0	0.348035167	0.377720952	0.373230652	0.374229626	0.386189213	0.480587303	0.422198471	0.46722752	0.501901164
Honest_Whore_Part_2___play___Dekker	0.342363245	0.3378955	0.439123495	0.352845463	0.495735648	0.444325886	0.395195219	0.349671479	0.486494862	0.35910763	0.363189928	0.4035681	0.400394456	0.403335525	0.461054746	0.488673053	0.482589601	0.455719771	0.346828954	0.484265984	0.341081432	0.529999115	0.541459251	0.330123603	0.348932471	0.380829961	0.350120016	0.353322396	0.366340986	0.416672193	0.466816104	0.387372585	0.448790788	0.436294624	0.475880758	0.46312493	0.482714747	0.486276371	0.429073353	0.348035167	0	0.344418182	0.354106742	0.349428842	0.364554469	0.479425394	0.415860917	0.467918023	0.515369738
If_it_be_not_good___play___Dekker	0.370860414	0.357117537	0.433096175	0.379359261	0.480129298	0.445995395	0.410535331	0.379427129	0.479812193	0.38338195	0.37494023	0.3991175	0.397287847	0.402532465	0.446992015	0.47374908	0.469507633	0.447197594	0.379297383	0.480052053	0.386742465	0.519373551	0.526192601	0.374653484	0.383056541	0.386091127	0.39173551	0.38292796	0.377984121	0.412231046	0.47701115	0.395448523	0.435089757	0.434619556	0.467082052	0.474165572	0.473735524	0.479241264	0.433301802	0.377720952	0.344418182	0	0.353792977	0.387039809	0.355454266	0.481443987	0.414331264	0.465916167	0.513077351
Old_Fortunatus___play___Dekker	0.36687925	0.355228658	0.410022725	0.384843295	0.465993514	0.420997111	0.388846087	0.372736053	0.465588926	0.368946693	0.367135969	0.398835049	0.394004174	0.399275358	0.439545816	0.467136636	0.458467058	0.433131177	0.37095121	0.46049921	0.37608466	0.497751793	0.511754966	0.372169436	0.376581554	0.382183603	0.379859257	0.373946984	0.365495478	0.398343896	0.444871101	0.386698063	0.418966456	0.426337317	0.457116175	0.463650469	0.470083667	0.470272591	0.407209947	0.373230652	0.354106742	0.353792977	0	0.378238048	0.368512583	0.473702048	0.401513587	0.45398408	0.488316425
Shoemakers_Holiday___play___Dekker	0.350889193	0.359221988	0.449993533	0.376010344	0.501691817	0.465537132	0.412023735	0.377012187	0.510766421	0.36703632	0.393589802	0.424655895	0.420106924	0.427979208	0.478673812	0.51333344	0.505202739	0.480069952	0.360104971	0.508270576	0.350895824	0.55013071	0.556649702	0.356429727	0.373173566	0.404315742	0.369487824	0.380995378	0.376108656	0.42894893	0.477469723	0.406280894	0.463768452	0.463817074	0.49628388	0.487488433	0.501839333	0.506770728	0.446323857	0.374229626	0.349428842	0.387039809	0.378238048	0	0.41274303	0.508852652	0.435918152	0.488645565	0.531876185
Whore_of_Babylon___play___Dekker	0.393486574	0.382326233	0.421548189	0.389245467	0.481639918	0.434969964	0.408701248	0.388208313	0.457453641	0.398841241	0.37145787	0.389269642	0.38670795	0.391824134	0.432058212	0.459975595	0.441898553	0.42488014	0.392728024	0.451559939	0.401153437	0.491134259	0.50945679	0.396077868	0.388421496	0.384163006	0.39799899	0.38578337	0.386016863	0.408437463	0.465176077	0.395723713	0.434154508	0.42201158	0.455951849	0.472165378	0.468674271	0.461853302	0.433275909	0.386189213	0.364554469	0.355454266	0.368512583	0.41274303	0	0.472515658	0.423964855	0.461793909	0.491558707
First_Anniversary___poem___Donne	0.490547463	0.471204	0.464540499	0.473179295	0.501911736	0.469590669	0.467064013	0.469623672	0.472156822	0.483155259	0.458596259	0.470781278	0.477066238	0.468605186	0.47857669	0.471815998	0.46057671	0.449542545	0.482465554	0.469300238	0.483300977	0.500431216	0.511933911	0.481649666	0.468022822	0.453602191	0.477746659	0.472974221	0.484315626	0.450173942	0.503096417	0.470553274	0.458140447	0.446159046	0.433508622	0.456342625	0.447005525	0.448030809	0.470784005	0.480587303	0.479425394	0.481443987	0.473702048	0.508852652	0.472515658	0	0.419653469	0.397745268	0.503313911
Poems__section____poem___Donne	0.413842936	0.383530517	0.417887613	0.415981719	0.465606563	0.407342888	0.40071208	0.413507158	0.467395112	0.413022019	0.405163588	0.425472685	0.427234377	0.42468885	0.457405118	0.473213789	0.46468489	0.433438296	0.414757785	0.471221444	0.418877731	0.506871721	0.521649324	0.417930702	0.413850326	0.403022617	0.419127589	0.41799839	0.42178782	0.39954807	0.444380784	0.413674341	0.426182073	0.421625512	0.435466606	0.442634791	0.436247232	0.448455482	0.395301921	0.422198471	0.415860917	0.414331264	0.401513587	0.435918152	0.423964855	0.419653469	0	0.402167141	0.500771168
Second_Anniversary___poem___Donne	0.475335227	0.450201585	0.452398243	0.465959438	0.487347989	0.448198723	0.447612776	0.458207167	0.461468517	0.468479938	0.446059885	0.462682431	0.465637772	0.450225081	0.462670107	0.4674904	0.455832036	0.438058968	0.471085795	0.460666786	0.474998346	0.495570761	0.514710091	0.465948472	0.457906016	0.444116462	0.467196097	0.458493403	0.470209496	0.433333118	0.475989294	0.455681806	0.436904876	0.434969565	0.427872962	0.4443119	0.444443613	0.45178031	0.445018409	0.46722752	0.467918023	0.465916167	0.45398408	0.488645565	0.461793909	0.397745268	0.402167141	0	0.488600288
Endimion_and_Phoebe___poem___Drayton	0.511030343	0.509893524	0.474348278	0.514629894	0.515301548	0.477999724	0.491737102	0.49975257	0.487641239	0.501627746	0.482974281	0.484946898	0.488721771	0.492096471	0.466347337	0.485361723	0.481088674	0.475356393	0.512290293	0.456328433	0.523325577	0.492024049	0.510168429	0.512857946	0.496174378	0.489120702	0.511306029	0.500249152	0.500053177	0.477824955	0.488516552	0.495904306	0.481336941	0.469218535	0.480183839	0.512293207	0.50562204	0.506643596	0.486089669	0.501901164	0.515369738	0.513077351	0.488316425	0.531876185	0.491558707	0.503313911	0.500771168	0.488600288	0
Bonduca___play___Fletcher	0.367163443	0.352300115	0.43060476	0.37046028	0.491142418	0.457277004	0.415277917	0.383881282	0.480761556	0.388072381	0.382335335	0.409579428	0.404818292	0.39169205	0.452463887	0.482625378	0.475034154	0.454266895	0.375747918	0.488014042	0.389882027	0.521513987	0.534721011	0.37346963	0.386632584	0.384320603	0.381438937	0.379895353	0.386207194	0.411320412	0.48138075	0.393367454	0.44407599	0.444214106	0.47502078	0.47544658	0.477889572	0.480907471	0.435997203	0.390157031	0.373129656	0.384212776	0.386776069	0.399651173	0.389919291	0.494556752	0.43047935	0.47733974	0.523157242
Faithful_Shepherdess___play___Fletcher	0.37965556	0.351624086	0.405006175	0.403936984	0.452840979	0.402789394	0.384044581	0.390212982	0.454729118	0.389376004	0.378275803	0.405934615	0.403154059	0.3999589	0.425848825	0.454237709	0.450657265	0.419117071	0.389008994	0.446934549	0.405015668	0.488849254	0.504390404	0.390391702	0.392245424	0.38848609	0.400188568	0.387772526	0.383207532	0.384299695	0.41935229	0.390162035	0.410133349	0.415852711	0.44664008	0.451384254	0.459469429	0.46030461	0.391913297	0.397399569	0.39732231	0.395856503	0.378695805	0.412702317	0.397431019	0.46680571	0.394923285	0.440309385	0.461715944
Humorous_Lieutenant___play___Fletcher	0.335470057	0.306926833	0.423540389	0.340609529	0.49225503	0.437265083	0.387920226	0.349242454	0.480875641	0.356517292	0.362249896	0.393441455	0.391600388	0.393539905	0.452405943	0.480916567	0.473502496	0.44949371	0.338649329	0.476183253	0.341410185	0.526030102	0.540669848	0.329806842	0.347862373	0.368500086	0.343782567	0.348343186	0.362949776	0.398910001	0.460393763	0.371309395	0.442507543	0.432232396	0.46732769	0.465961695	0.476198479	0.473639828	0.422188916	0.356436198	0.328848237	0.362418445	0.365800667	0.36426039	0.379228767	0.477761209	0.40809445	0.464109412	0.517831349
Island_Princess___play___Fletcher	0.352216496	0.321404156	0.415434564	0.34880178	0.494775871	0.440195174	0.391266638	0.351570245	0.471719299	0.363644321	0.357229009	0.385632055	0.380657722	0.384510732	0.44964923	0.480468452	0.470162669	0.442910092	0.342891703	0.477611637	0.35725449	0.527508646	0.534510188	0.346900449	0.352426369	0.360411266	0.351675034	0.349112632	0.368538884	0.398619307	0.46266347	0.364847969	0.443940134	0.432467709	0.464045629	0.465008078	0.47039646	0.46703518	0.42090177	0.359400906	0.354333179	0.374625851	0.374316261	0.382822908	0.382802576	0.48376678	0.417886012	0.470452354	0.520433104
Loyal_Subject___play___Fletcher	0.341137009	0.318351862	0.421853845	0.342780774	0.492425664	0.44723279	0.392976511	0.349285286	0.478931483	0.36193778	0.361326106	0.387217109	0.384905537	0.389523328	0.454336055	0.485695486	0.472242533	0.448257253	0.33680786	0.482108579	0.350261959	0.529575299	0.542356174	0.340676719	0.348461016	0.365169267	0.348712219	0.348794246	0.359485279	0.403847703	0.466112899	0.368174817	0.447346104	0.437586035	0.473829	0.471188502	0.477028468	0.478364661	0.429987606	0.355293447	0.338267284	0.365148745	0.37320338	0.373382785	0.380656026	0.487096751	0.417282825	0.472539852	0.522720902
Mad_Lover___play___Fletcher	0.34980245	0.328292192	0.430295849	0.363232459	0.488447924	0.440681831	0.400466719	0.362363599	0.478100749	0.368076588	0.368553017	0.406274392	0.400965031	0.399530669	0.454544258	0.483023643	0.477713135	0.452029198	0.350988784	0.48104355	0.360774636	0.527796051	0.537936707	0.347064049	0.361263075	0.379911603	0.359143757	0.357415134	0.370774065	0.411070152	0.465910731	0.384904066	0.442140396	0.440697919	0.468236652	0.467751722	0.47451596	0.474814489	0.426290389	0.368473305	0.346552664	0.371680307	0.370494113	0.376909838	0.39139983	0.484390105	0.418367607	0.468635649	0.514820277
Monsieur_Thomas___play___Fletcher	0.337179961	0.328029382	0.434830888	0.34869512	0.499032962	0.44866427	0.397959252	0.350576553	0.48867832	0.364328154	0.376551031	0.411106527	0.406264337	0.406536404	0.470255663	0.496862403	0.489997192	0.46171112	0.340921507	0.493143052	0.345550459	0.543355171	0.549352337	0.331960215	0.354940188	0.384634691	0.349762985	0.355649273	0.371616497	0.414207823	0.46672673	0.383792386	0.454025042	0.445729139	0.477199909	0.475341186	0.484269364	0.48766407	0.429168833	0.365287402	0.340109817	0.379587521	0.381259731	0.36811865	0.401041943	0.490015675	0.421341852	0.474696072	0.526614315
Pilgrim___play___Fletcher	0.343434586	0.325762369	0.43702854	0.346223686	0.500664994	0.450840732	0.40218292	0.363943283	0.489958589	0.372523705	0.376145418	0.406031586	0.403258783	0.40565174	0.463660323	0.492941754	0.484640378	0.459714309	0.353981078	0.489630359	0.36045878	0.535656033	0.546386	0.342212788	0.366689264	0.384164526	0.357198126	0.367064674	0.372892179	0.411874709	0.473509049	0.384017273	0.450941246	0.443263184	0.476141219	0.474993571	0.482332186	0.483633154	0.435332927	0.367720339	0.345792629	0.372190613	0.37562388	0.377419657	0.393914507	0.485910658	0.415133493	0.472622781	0.523656713
Rule_a_Wife___play___Fletcher	0.346981885	0.327985903	0.447475455	0.34537714	0.51441528	0.456614304	0.404721952	0.356666078	0.497680295	0.366989252	0.3811216	0.412163369	0.412542261	0.414874433	0.47877149	0.507621026	0.496892466	0.470837722	0.349179567	0.501836129	0.342896217	0.545620067	0.55494832	0.337461251	0.358098928	0.391946794	0.349911263	0.359036519	0.379997827	0.425188959	0.478326089	0.383068036	0.472817645	0.453191635	0.489404506	0.477328277	0.49718298	0.499804363	0.439899545	0.363012113	0.332967988	0.379248894	0.387172127	0.372751473	0.399850454	0.49542881	0.425473061	0.483278211	0.534634569
The_Chances___play___Fletcher	0.352878693	0.335523076	0.436800867	0.348484819	0.506746065	0.457329152	0.406308272	0.35771384	0.487778814	0.371273428	0.380043861	0.404739632	0.403214622	0.404227916	0.472885657	0.498519231	0.486217645	0.459537498	0.35178225	0.495270946	0.357116693	0.543478346	0.549269148	0.346780739	0.356024558	0.381692247	0.357998233	0.358783877	0.377507651	0.417086042	0.478803419	0.385351701	0.459455823	0.444685951	0.475990817	0.471194617	0.478968199	0.482906936	0.437054039	0.365923143	0.343828421	0.383059154	0.390704644	0.380098052	0.400119915	0.487187759	0.425096714	0.479629352	0.529206107
Valentinian___play___Fletcher	0.35791832	0.322325677	0.409537422	0.354584791	0.48440221	0.435545675	0.384468212	0.358892502	0.466396926	0.365872024	0.362546667	0.391343793	0.385984084	0.374460024	0.450234133	0.475532137	0.464721977	0.438917848	0.349239566	0.474857484	0.364611048	0.52076289	0.52856579	0.357288114	0.360792807	0.36766461	0.355154285	0.357522485	0.370788223	0.386534425	0.458275534	0.373038226	0.430086787	0.423154619	0.456258594	0.449688243	0.459054882	0.458098045	0.413001908	0.371891358	0.355990533	0.379234047	0.377694233	0.389585513	0.385392133	0.473126829	0.402177418	0.456943408	0.517057247
Wife_for_a_Month___play___Fletcher	0.342774234	0.306828342	0.415641206	0.344829771	0.476147355	0.430324342	0.379318943	0.351491143	0.473067132	0.356580966	0.356154121	0.389205715	0.38156375	0.390405006	0.449260007	0.475243514	0.469281765	0.444837305	0.339516647	0.47631469	0.354791532	0.523224094	0.531163876	0.342028488	0.347973348	0.367999353	0.346667775	0.34780696	0.359697231	0.39862687	0.45438304	0.360522838	0.433826319	0.432356045	0.467842541	0.457651976	0.4757089	0.47200083	0.413636571	0.359766082	0.338273071	0.363080355	0.363788925	0.37216125	0.384222023	0.481390395	0.406783898	0.462237459	0.512414705
Wild_Goose_Chase___play___Fletcher	0.356964488	0.343483084	0.445558864	0.352025547	0.518326647	0.461315954	0.408782785	0.361358436	0.496182644	0.376892172	0.386911456	0.417889335	0.416763811	0.418043858	0.482611382	0.511745045	0.497877598	0.469710864	0.354517518	0.502383064	0.352181311	0.547077703	0.556962426	0.347940631	0.360919911	0.395605436	0.352402379	0.365680199	0.388890495	0.425207849	0.481660309	0.396404224	0.47315766	0.45152992	0.488427402	0.480598171	0.493967606	0.495114847	0.44234877	0.370454362	0.352614651	0.394888216	0.392676531	0.384608585	0.410456156	0.494464471	0.427290435	0.48221418	0.537836539
Wit_Without_Money___play___Fletcher	0.340171668	0.331608253	0.441815762	0.340426975	0.507855617	0.455109163	0.404568319	0.347308976	0.491792528	0.366242587	0.38028641	0.406541886	0.408667095	0.413647404	0.475620768	0.500692061	0.486004121	0.460835151	0.348851761	0.492196116	0.336948507	0.53995868	0.54716194	0.337679496	0.351426322	0.383500186	0.346364713	0.354326404	0.380572343	0.416847589	0.478726992	0.384017813	0.468057822	0.442777708	0.478561214	0.472907559	0.484556925	0.488084986	0.437465112	0.35707232	0.333938296	0.374735367	0.379433836	0.36753848	0.391222709	0.485531937	0.417616029	0.474824854	0.532201682
Womans_Prize___play___Fletcher	0.331470823	0.321296476	0.436201885	0.34008524	0.504037391	0.446418434	0.394334933	0.34860234	0.488607553	0.364524195	0.374977434	0.407959753	0.407650604	0.405741274	0.465556593	0.492689754	0.481608927	0.457897312	0.345042542	0.486690482	0.342721303	0.532106511	0.543344172	0.32865927	0.350603373	0.383481699	0.347924566	0.352531298	0.372652788	0.412040631	0.469678596	0.382655058	0.455026176	0.438167849	0.475502506	0.464768474	0.483694326	0.485468261	0.429674642	0.355163612	0.326243775	0.372662485	0.374174917	0.365525518	0.388323622	0.477943201	0.411426984	0.468493672	0.523094713
Women_Pleased___play___Fletcher	0.34472507	0.321538206	0.433866121	0.358015119	0.497620026	0.442814258	0.39393199	0.356823513	0.488838102	0.361058147	0.370048048	0.405193102	0.398216086	0.401743159	0.462237198	0.494156522	0.488098998	0.456582193	0.345529325	0.490093862	0.351242325	0.533227562	0.542071799	0.333858441	0.360449888	0.382083844	0.356419974	0.35366106	0.36437122	0.413022236	0.462525529	0.377923517	0.452045134	0.449406252	0.483715724	0.474968582	0.491558464	0.493567116	0.427647647	0.363674686	0.339674697	0.370715061	0.370797313	0.370203836	0.394620497	0.491162347	0.418732826	0.471300026	0.521015758
Double_Marriage___play___Fletcher_and_Massinger	0.341209015	0.308424789	0.397484183	0.340960052	0.472773833	0.419237235	0.367494744	0.348454698	0.45909799	0.353442326	0.34269423	0.369735446	0.365750152	0.37092267	0.434726489	0.464947957	0.453708651	0.43003319	0.337016947	0.465202806	0.351162411	0.511858886	0.515533698	0.344649228	0.346029256	0.348949954	0.3519241	0.343950772	0.34913525	0.379175489	0.444045301	0.34269543	0.424384031	0.424346012	0.455962568	0.453908152	0.46360182	0.458720204	0.407277534	0.351617113	0.346628686	0.361113235	0.354717016	0.373742639	0.36884029	0.473729369	0.400944795	0.456215218	0.505334067
Broken_Heart___play___Ford	0.394170734	0.36251371	0.411913826	0.390470285	0.482740432	0.441330242	0.390200131	0.378265373	0.470153879	0.391844964	0.365714841	0.392956249	0.391068982	0.391273574	0.448015176	0.474589909	0.469252613	0.440044872	0.375157304	0.473639958	0.400192641	0.516217649	0.522034004	0.388786391	0.370808294	0.374115012	0.388514093	0.363154219	0.379415295	0.401526185	0.455111372	0.373172483	0.43751758	0.44521737	0.462437755	0.467403527	0.472565708	0.474172901	0.42383482	0.374658263	0.392939235	0.400543199	0.3883775	0.408360052	0.401714957	0.490809163	0.428662921	0.467498775	0.503266113
Christs_Bloody_Sweat___poem___Ford	0.440036772	0.425491055	0.401373095	0.436167311	0.442982012	0.436748356	0.409741678	0.427571849	0.442926403	0.429429018	0.400933654	0.412261428	0.406869759	0.411447772	0.416855057	0.435156479	0.426925875	0.421358621	0.433583518	0.435990224	0.451332896	0.48531084	0.49309537	0.441198391	0.426246536	0.402507205	0.440798536	0.427155623	0.420711971	0.391771541	0.451939161	0.418152423	0.384715177	0.412707724	0.422746354	0.446296496	0.426771826	0.432376817	0.429011436	0.430333546	0.447172917	0.429216777	0.425444809	0.462862469	0.429262504	0.458695172	0.430062363	0.443094429	0.473203837
Fames_Memorial___poem___Ford	0.507612478	0.500614656	0.446504211	0.503437976	0.491446925	0.488395348	0.471546403	0.489142286	0.471575177	0.495297193	0.461935249	0.463446931	0.462897024	0.464315358	0.467341157	0.468685136	0.466860771	0.466680323	0.497476181	0.478927454	0.515043884	0.513073801	0.512653133	0.508476408	0.482287333	0.459399135	0.499485352	0.4841714	0.488933148	0.45564389	0.498823729	0.477865116	0.461512933	0.476629542	0.476602036	0.494408922	0.486757782	0.476326183	0.4874217	0.496624355	0.517840356	0.50318962	0.489407653	0.528460132	0.497901672	0.511246602	0.49490841	0.492970174	0.500817811
Fancies___play___Ford	0.379526967	0.363941394	0.430357312	0.371287098	0.495142418	0.456890335	0.409315988	0.365109421	0.481918703	0.388832528	0.375879218	0.400436157	0.402728182	0.402319747	0.46777276	0.491495565	0.486087619	0.454102661	0.366287006	0.490517467	0.382610356	0.531332007	0.534891585	0.366606059	0.359720921	0.378524725	0.372308629	0.360640322	0.390758632	0.420629545	0.481358588	0.389806361	0.460447347	0.452447825	0.474018979	0.477637683	0.483489685	0.490097865	0.439287407	0.366105583	0.371298378	0.39492892	0.392539986	0.398663758	0.407921306	0.493869502	0.434963879	0.475944356	0.516859907
Funeral_Elegy_by_WS___poem___Ford	0.487307108	0.473914959	0.446562379	0.476837319	0.487100864	0.4791583	0.453972141	0.45889814	0.466355322	0.47435809	0.448019894	0.442984492	0.448362656	0.450119951	0.464925959	0.467947221	0.463994838	0.4455624	0.475795524	0.476545695	0.490811672	0.510475878	0.51555872	0.482755571	0.457856673	0.439724549	0.475601159	0.465236327	0.473483541	0.44080691	0.490302487	0.46172234	0.446231041	0.454858763	0.447415456	0.468636249	0.451156224	0.458886722	0.462766009	0.468996006	0.493250866	0.485507322	0.477313318	0.507576428	0.480236613	0.479684565	0.462270307	0.467526633	0.505677031
Ladys_Trial___play___Ford	0.391684552	0.369544031	0.420359742	0.375585575	0.496356929	0.448092434	0.40060551	0.369207531	0.476483837	0.391311596	0.371959919	0.394291505	0.395330492	0.395966933	0.455800105	0.486627922	0.476376048	0.450861167	0.369370089	0.480027634	0.389623043	0.524745412	0.530373235	0.374351558	0.362006475	0.380521317	0.37976835	0.364807815	0.390278335	0.412396751	0.468191165	0.379759923	0.457817804	0.448000292	0.471182776	0.472743123	0.482704747	0.483510506	0.43732659	0.372094617	0.378674091	0.405816262	0.402444868	0.406255903	0.407034871	0.489237019	0.436390916	0.474449107	0.512157873
Loves_Sacrifice___play___Ford	0.367239077	0.330296433	0.413971591	0.376810617	0.484690437	0.440869536	0.374783723	0.358681646	0.482023494	0.360490358	0.3545548	0.388288784	0.385165979	0.394553744	0.46116686	0.487108713	0.483144233	0.450841399	0.337349399	0.484963319	0.358446058	0.52988102	0.534695082	0.356609087	0.34450851	0.365596923	0.351470183	0.345695386	0.356724565	0.399891483	0.452475658	0.368025648	0.440587427	0.44571666	0.473730368	0.472583088	0.483146046	0.48638588	0.41647184	0.353300423	0.355478449	0.381761823	0.376112109	0.374776919	0.395279901	0.493577401	0.417040952	0.473292719	0.517309333
Lovers_Melancholy___play___Ford	0.364755906	0.33972165	0.411733323	0.36612861	0.479282306	0.440926089	0.387888371	0.352813362	0.471190636	0.370778751	0.361847866	0.387543809	0.385277924	0.393186364	0.45022224	0.477815751	0.468058835	0.436458363	0.353016927	0.475506169	0.368818918	0.520571772	0.524391524	0.357935014	0.350295185	0.368719426	0.361608064	0.352740996	0.367776117	0.397931664	0.450534527	0.366331535	0.438466834	0.43689323	0.461962366	0.463487366	0.473608979	0.473540229	0.416618675	0.356773569	0.360941195	0.384057913	0.375647479	0.385249368	0.394466599	0.483746601	0.415507907	0.465470261	0.503378618
Perkin_Warbeck___play___Ford	0.406288311	0.392721853	0.421857585	0.401641972	0.484552238	0.457755869	0.414680517	0.395925962	0.472396094	0.399155168	0.377408778	0.384381742	0.38101061	0.39633199	0.446708184	0.477508236	0.4699504	0.445519657	0.390058935	0.483774692	0.414277693	0.520831615	0.521632158	0.406805645	0.386187492	0.382066232	0.404166692	0.385501589	0.395402413	0.412072901	0.475137421	0.388241378	0.450180071	0.455103156	0.469353663	0.480771575	0.478013552	0.478567467	0.442504792	0.387271959	0.408837039	0.40130929	0.404475498	0.419632243	0.398077147	0.499680781	0.446036341	0.480156092	0.512759109
Tis_Pity___play___Ford	0.343642944	0.309103831	0.411876523	0.358362043	0.485514249	0.432638075	0.363773094	0.339650022	0.47990665	0.345445825	0.356438556	0.396355446	0.390808965	0.393838805	0.457806041	0.484457661	0.480647379	0.44772139	0.327576108	0.479049022	0.335664091	0.532376023	0.534868536	0.333981685	0.342327614	0.363250221	0.345964749	0.334764251	0.350236302	0.387796426	0.443960895	0.365644242	0.435915247	0.437328031	0.468192571	0.465913647	0.477827782	0.477156937	0.409803009	0.35199584	0.338324502	0.372053676	0.36409348	0.359030242	0.389252049	0.477573918	0.403285041	0.45963766	0.514957065
Amurath___play___Goffe	0.417707861	0.385714357	0.40057688	0.418594646	0.467043265	0.427765879	0.40681437	0.409323611	0.4517095	0.404370025	0.377679459	0.39934353	0.397047876	0.393279778	0.423818328	0.453304102	0.446546197	0.425826058	0.407643706	0.455142875	0.424966432	0.48778937	0.507189451	0.42047519	0.410298644	0.386083325	0.420149944	0.403430927	0.402649049	0.390618113	0.454332426	0.39122707	0.414566914	0.421618861	0.443433614	0.455083313	0.45180888	0.44925954	0.421054695	0.407745734	0.417330356	0.401447631	0.3916828	0.437468432	0.386931789	0.46841931	0.420107279	0.450514074	0.486698682
Alphonsus___play___Greene	0.408653368	0.392601062	0.404961502	0.425242686	0.485446437	0.444398808	0.39848255	0.410171983	0.477336209	0.392128855	0.40765984	0.419266483	0.413023918	0.418126358	0.436055489	0.485931579	0.478662381	0.459537539	0.404086235	0.481555802	0.409374226	0.51502519	0.524402122	0.412367659	0.414178098	0.404502914	0.421232835	0.412264521	0.40839869	0.399683728	0.461681838	0.410485482	0.430718478	0.437686271	0.459112596	0.477839789	0.46520798	0.475035142	0.429205279	0.416326907	0.422441216	0.419160806	0.410517623	0.426438744	0.424705083	0.488641308	0.432093701	0.468752755	0.493026864
Friar_Bacon___play___Greene	0.395809033	0.391135472	0.431560709	0.412401058	0.478986299	0.45189837	0.413857675	0.401148482	0.48389514	0.39096173	0.397027731	0.418528567	0.415494577	0.425580416	0.453496076	0.486391665	0.479800488	0.457099085	0.396791512	0.482136441	0.396890498	0.514671113	0.521021428	0.398664391	0.39688551	0.409318213	0.40207987	0.405173942	0.401990013	0.417630007	0.462118982	0.412635524	0.446227595	0.451854751	0.473159767	0.478175823	0.487351067	0.487062992	0.437326387	0.403217192	0.402936672	0.41130957	0.395222164	0.401318501	0.42164741	0.495325917	0.437777925	0.475480192	0.498353442
James_IV___play___Greene	0.359240211	0.345317309	0.394794757	0.377715267	0.466238541	0.427741954	0.376011052	0.364439182	0.470217659	0.347716923	0.367670548	0.394603525	0.387060366	0.39465508	0.440737722	0.48090922	0.470696369	0.441586877	0.354645383	0.479938087	0.355817911	0.518268134	0.523200306	0.363846776	0.366087663	0.372827509	0.367989344	0.367058694	0.360373275	0.382431494	0.440323226	0.373310228	0.422569382	0.427156352	0.455223617	0.457314554	0.466310877	0.466878412	0.402676294	0.363395835	0.369205301	0.383835982	0.371055361	0.371077515	0.397700489	0.482710556	0.406437092	0.463916608	0.507230191
Orlando_Furioso___play___Greene	0.418696354	0.403389351	0.43446431	0.437335628	0.478880177	0.459700195	0.423764521	0.425690399	0.486810245	0.401680963	0.408885355	0.430887639	0.420479391	0.427881227	0.446133944	0.488899497	0.487376517	0.463863385	0.418477032	0.483207139	0.422415955	0.515173083	0.525514782	0.421191686	0.421381317	0.419947238	0.426253113	0.419961401	0.406433798	0.421946236	0.463845681	0.427357722	0.445543267	0.454067049	0.480517354	0.487907362	0.493017512	0.491184544	0.439959917	0.422248738	0.420814199	0.425640321	0.413084551	0.424772671	0.43044008	0.506235464	0.450547914	0.483252098	0.496187016
Mustapha___play___Greville__Fulke	0.427260963	0.398702802	0.389161518	0.43276869	0.462477934	0.436277659	0.399091697	0.415993554	0.446455142	0.419668561	0.386958452	0.405328793	0.398684748	0.397744243	0.442570103	0.455846897	0.4488013	0.41855081	0.418489159	0.459551408	0.429469874	0.510435215	0.510270256	0.432181361	0.419463175	0.386610193	0.429039069	0.41729775	0.414571708	0.378446949	0.44692231	0.405068501	0.402294527	0.412011131	0.421717661	0.432989373	0.426331893	0.432335112	0.412828121	0.426956259	0.439646272	0.434449936	0.418877844	0.452672091	0.421953729	0.466105713	0.419334579	0.451168701	0.497503569
Treatise_on_Religion___poem___Greville__Fulke	0.509923547	0.501205127	0.465819245	0.489731562	0.502823773	0.492664929	0.494571419	0.488104576	0.470501872	0.499886329	0.46949681	0.469807429	0.47551749	0.458967712	0.480821747	0.480901687	0.455609546	0.454968644	0.496963608	0.487781705	0.509611341	0.517569161	0.525821081	0.504501169	0.489896374	0.456875703	0.495944862	0.495286197	0.501119276	0.4574664	0.523418902	0.487541118	0.44943179	0.461377664	0.417215233	0.462445616	0.416094105	0.451831306	0.480578336	0.498947031	0.512723373	0.499542901	0.496411123	0.525512252	0.48888293	0.473116442	0.479544679	0.464959734	0.520362891
Devil_and_his_Dame___play___Haughton	0.346330106	0.335107658	0.414530506	0.36258698	0.483868319	0.433786272	0.377051996	0.357683243	0.486805629	0.342942909	0.371826281	0.407396724	0.399285311	0.402423472	0.456768564	0.492214684	0.485607312	0.457565605	0.344931903	0.487347108	0.341058118	0.527813212	0.538463019	0.340422095	0.358423766	0.389259137	0.356014749	0.360139877	0.362655846	0.391211483	0.443370018	0.37966251	0.435920081	0.436436624	0.467532879	0.460101475	0.476352771	0.480559047	0.41204946	0.366496404	0.354196886	0.385660808	0.372121953	0.35501015	0.406431885	0.479863963	0.407636265	0.463949637	0.511169054
Englishmen_for_my_Money___play___Haughton	0.348165391	0.35282999	0.442077722	0.35792468	0.503734257	0.460210895	0.410040011	0.356860231	0.500944873	0.359680013	0.394981196	0.419108044	0.415004045	0.421738267	0.476430409	0.506204766	0.49454448	0.471422866	0.358019189	0.503216642	0.338448142	0.548288227	0.550607863	0.348356741	0.36941833	0.397699999	0.358867666	0.376583096	0.379084303	0.417837295	0.482259654	0.394601905	0.464194981	0.447999688	0.481068206	0.484285457	0.482779709	0.488278406	0.440271094	0.364733549	0.350940735	0.384472333	0.386840058	0.354444176	0.406252012	0.490549257	0.421601214	0.482329095	0.534177159
Church_Militant___poem___Herbert__George	0.526553537	0.526040926	0.510558051	0.513617664	0.519119271	0.51338387	0.517692543	0.513467071	0.50698297	0.511579998	0.503508916	0.501691023	0.505520013	0.499197539	0.486064653	0.494565175	0.487313679	0.49589109	0.529801532	0.499618145	0.527962964	0.523672651	0.540291593	0.521568136	0.51318655	0.497384711	0.521198838	0.521320285	0.527643879	0.493067812	0.545813363	0.51373973	0.49894895	0.492568762	0.493280281	0.508795918	0.490991741	0.501759988	0.524118533	0.523326515	0.526764881	0.519227755	0.517965978	0.54127245	0.515688784	0.498682514	0.499164535	0.48561021	0.521282162
Church_Porch___poem___Herbert__George	0.469512689	0.454183312	0.472567726	0.467717176	0.485902117	0.482511539	0.4750522	0.461758747	0.491392456	0.477024824	0.456149413	0.472415031	0.476227833	0.467998933	0.478073203	0.492281765	0.488200314	0.475637243	0.47964621	0.502508889	0.478549879	0.524545651	0.538190143	0.468217337	0.473201936	0.451688391	0.473158502	0.470559138	0.4828945	0.465292065	0.514882162	0.472365019	0.448788688	0.465804178	0.451819942	0.445901672	0.453239373	0.475938171	0.459616428	0.47306837	0.470908549	0.465480427	0.464387847	0.48825109	0.477900488	0.476246358	0.4482435	0.456767588	0.533616163
The_Temple__20_poems___poem___Herbert__George	0.449383845	0.425647989	0.451160008	0.457081728	0.469370984	0.455577628	0.435447539	0.456920909	0.498697168	0.440699032	0.435717742	0.451281937	0.448538513	0.445438454	0.470424985	0.491577119	0.486760097	0.463507826	0.451302119	0.498214884	0.460483081	0.525634164	0.535458322	0.458034754	0.455605184	0.439051733	0.456440097	0.462655814	0.445490417	0.433005955	0.465304213	0.451286747	0.434612514	0.451916832	0.479098396	0.484498258	0.479542398	0.482590783	0.436335384	0.455390328	0.45352192	0.450018576	0.441773429	0.46473831	0.463683871	0.493690207	0.426699203	0.464777916	0.511829612
Sonnets_44_to_63___poem___Herbert__Mary	0.465113781	0.445886718	0.437111791	0.479463679	0.453117086	0.468962282	0.447031924	0.471787152	0.501963469	0.45044684	0.447373971	0.463608871	0.453483715	0.451000898	0.462293754	0.495322445	0.487348389	0.47034367	0.461967049	0.50457228	0.475257662	0.518348106	0.528537419	0.472781706	0.4698517	0.452235687	0.474987463	0.470476707	0.454027756	0.432692391	0.470210494	0.458879666	0.433414973	0.461810686	0.475657076	0.486992695	0.474264097	0.490107652	0.44287627	0.473736177	0.479371569	0.465023045	0.455874193	0.474898896	0.469735093	0.516515521	0.455660374	0.490384019	0.516181075
Hesperides_1_to_50___poem___Herrick	0.450302514	0.43147174	0.475774223	0.453808738	0.508899174	0.454647495	0.459085026	0.454370096	0.501563782	0.448362285	0.45281453	0.469746223	0.467326002	0.469367917	0.483160195	0.497075641	0.497588362	0.476929696	0.457204411	0.494112427	0.456397703	0.528388798	0.53848739	0.452224065	0.451733712	0.457670958	0.456497043	0.458581771	0.454103375	0.450524629	0.475891371	0.458000039	0.477403828	0.465558192	0.499479195	0.494861478	0.50860404	0.50606315	0.456786286	0.455753993	0.450040941	0.455844834	0.449464079	0.464414473	0.465995898	0.491763009	0.44194035	0.474317513	0.501337552
Elegy___poem___Heywood	0.485429438	0.466109829	0.446459613	0.47353557	0.489953053	0.464971636	0.44759237	0.461640303	0.463339663	0.469812507	0.448853143	0.447461304	0.450261521	0.45010845	0.463332892	0.467124284	0.462198656	0.457090243	0.475381607	0.465155635	0.4851044	0.513335842	0.522431666	0.48261419	0.459278145	0.441814162	0.47224363	0.466302917	0.473024237	0.442216287	0.488524908	0.454125667	0.453071854	0.45704119	0.453046143	0.475462942	0.45297707	0.438714109	0.472795883	0.478216255	0.486972292	0.483242655	0.471726556	0.506181997	0.469811122	0.461299666	0.458289767	0.45851129	0.509682864
Four_Prentices___play___Heywood	0.371875392	0.354268233	0.398545474	0.38624199	0.470154961	0.432018622	0.384330573	0.376981793	0.468482296	0.367907236	0.36983169	0.389788872	0.379165187	0.381579514	0.421103609	0.469391807	0.459428418	0.439557626	0.375432897	0.4675075	0.390517437	0.505713241	0.518522261	0.38236115	0.37785442	0.372598092	0.387706815	0.375720594	0.364768291	0.388645217	0.450434311	0.374781412	0.425179663	0.434376166	0.462015143	0.476226878	0.469691829	0.46742771	0.423306557	0.375759663	0.382331247	0.383378989	0.371271574	0.392023609	0.38133542	0.483926296	0.417037596	0.465583751	0.495212951
If_you_know_not___play___Heywood	0.388653697	0.375748807	0.428989317	0.396798025	0.494260446	0.450467406	0.400622072	0.38934175	0.485740483	0.379513971	0.388780189	0.4118215	0.395827964	0.410698578	0.469868447	0.492221684	0.483290655	0.461797658	0.364991143	0.488545034	0.372135253	0.534192144	0.541775633	0.38717777	0.367800121	0.394646202	0.379964815	0.381754692	0.37925421	0.40988037	0.457614537	0.394378048	0.459573332	0.449343967	0.476787914	0.481813597	0.487018818	0.485681551	0.442942181	0.384011999	0.385581659	0.408647887	0.40172413	0.389945489	0.404241619	0.492135558	0.440847045	0.476922167	0.518293365
Rape_of_Lucrece__Hey____play___Heywood	0.380216577	0.355552345	0.401687161	0.388380684	0.468141945	0.435308323	0.387321432	0.378777549	0.457508516	0.372535619	0.364000311	0.389436273	0.382915528	0.384365561	0.425227249	0.466181093	0.458122358	0.438045772	0.372392897	0.464298892	0.38269445	0.504907901	0.512806678	0.383542643	0.373871323	0.370080626	0.383880384	0.372199819	0.366952613	0.39015606	0.453614993	0.376050699	0.421374397	0.434827201	0.454076409	0.459356827	0.465913132	0.466935646	0.422764514	0.375060558	0.381695131	0.383096	0.374965984	0.3963431	0.381885722	0.476472157	0.419632712	0.461988412	0.495733911
Wise_Woman___play___Heywood	0.331915496	0.329749188	0.438635355	0.351129036	0.504667433	0.448809338	0.392166277	0.342301954	0.495315984	0.347576916	0.381586771	0.411608227	0.409375649	0.415609253	0.47516743	0.504786454	0.499146254	0.468472445	0.344329857	0.502822702	0.327223037	0.545929385	0.552079274	0.325235301	0.348580243	0.390351656	0.350764639	0.352269515	0.366185441	0.412291994	0.465292487	0.384724036	0.461823701	0.449645331	0.48377003	0.47767744	0.491275371	0.495505211	0.428111903	0.348253939	0.329598121	0.380777438	0.376056178	0.352310785	0.403929047	0.488476722	0.409638159	0.474238731	0.527078651
Woman_Killed_with_Kindness___play___Heywood	0.348678749	0.333000554	0.414276082	0.36025539	0.475581275	0.429769817	0.377831982	0.352434764	0.481048875	0.34936833	0.362997657	0.397271735	0.386452151	0.395612337	0.450702654	0.477121893	0.473866183	0.447086761	0.348039153	0.478154966	0.347649131	0.525625996	0.530077058	0.349171548	0.354710184	0.372748903	0.358738787	0.358856814	0.352471766	0.395358197	0.442741552	0.373209552	0.432738561	0.43549101	0.468427673	0.470714864	0.476635255	0.475456606	0.415097502	0.358094038	0.347733698	0.380546027	0.365529798	0.361439355	0.389310991	0.484485373	0.410292305	0.470154971	0.507784539
Alchemist___play___Jonson	0.352032885	0.356342627	0.437127724	0.353675598	0.501863512	0.456400914	0.410017266	0.357799536	0.481585412	0.369420611	0.378286486	0.39968193	0.399468456	0.407095701	0.461230484	0.49085001	0.475703718	0.4573634	0.356978516	0.484195049	0.353604224	0.530409263	0.538336897	0.345340771	0.355471968	0.383958321	0.358045186	0.360535528	0.379644755	0.417559874	0.480406141	0.387836442	0.45916055	0.443272186	0.467127572	0.474606248	0.476236308	0.485834899	0.44127471	0.36514763	0.345057249	0.376098402	0.383227698	0.373530581	0.390022597	0.483554061	0.426065071	0.473226799	0.514822076
Bartholomew_Fair___play___Jonson	0.336661112	0.348228398	0.445855792	0.340100356	0.504872928	0.465734834	0.412572496	0.35510986	0.491558882	0.367486439	0.38100742	0.406053751	0.409012613	0.41290704	0.46898726	0.497714421	0.488566729	0.462540727	0.357305872	0.494036005	0.342658674	0.539642728	0.545974793	0.331865482	0.357097372	0.387195662	0.351845694	0.359793646	0.380809367	0.426125347	0.487039645	0.395245496	0.460371852	0.447262124	0.473685965	0.475619383	0.480555873	0.490921462	0.442477058	0.353575841	0.336616775	0.375259522	0.383053718	0.364381358	0.399321415	0.489232682	0.42760057	0.478868356	0.523775474
Case_is_Altered___play___Jonson	0.35173778	0.336430061	0.426081065	0.364151524	0.493825162	0.453089034	0.391938499	0.350572521	0.495340004	0.353181995	0.371224086	0.40285455	0.397996895	0.403137118	0.47079242	0.500390672	0.489324964	0.462142206	0.333633961	0.495451453	0.334391723	0.545475993	0.545760026	0.339269435	0.348606168	0.377412205	0.348540628	0.356541829	0.362246741	0.412076662	0.468825505	0.383789199	0.446900441	0.449461672	0.471747282	0.478261153	0.479845177	0.485905951	0.423994357	0.357350009	0.34871034	0.38257887	0.370400137	0.356855322	0.405446213	0.494005153	0.421518658	0.477345573	0.527868498
Catiline___play___Jonson	0.368551848	0.337976621	0.38539404	0.358641252	0.469740755	0.427549048	0.380640205	0.355514358	0.44158204	0.369885146	0.348061864	0.36621456	0.36260553	0.353198503	0.413134888	0.44882746	0.434125331	0.410759006	0.359726939	0.444578774	0.375368979	0.494533589	0.504032866	0.367928076	0.357471537	0.341839192	0.369104285	0.354466195	0.368289982	0.365172496	0.452691971	0.352625131	0.416234853	0.404797984	0.426588094	0.44090753	0.434160276	0.439326812	0.407978933	0.363528706	0.367471711	0.370093472	0.37567712	0.397912332	0.366036736	0.448137466	0.392000743	0.43463024	0.492450306
Cynthias_Revels___play___Jonson	0.381677115	0.372162792	0.417107778	0.370856922	0.491786786	0.446073911	0.404179884	0.359500985	0.461049772	0.379553054	0.373810291	0.389525723	0.391626884	0.400809639	0.449548456	0.476187357	0.461922026	0.43184842	0.362668591	0.456272112	0.367928468	0.507161435	0.518404207	0.362317906	0.352151377	0.375428229	0.360339421	0.359421732	0.386464901	0.409446826	0.466975139	0.386452396	0.442012083	0.429901183	0.44444273	0.461032881	0.456406879	0.466948077	0.423435586	0.360868005	0.373990458	0.391468372	0.381669154	0.399231168	0.393989874	0.475946552	0.425181793	0.461553356	0.488972974
Devil_is_an_Ass___play___Jonson	0.342293442	0.337012798	0.427801608	0.331786368	0.502338323	0.450974175	0.39719658	0.336501785	0.479586944	0.35976525	0.365598301	0.384501754	0.384739036	0.393587777	0.461587207	0.489984795	0.477293924	0.44807429	0.340597898	0.481048488	0.332988058	0.531688258	0.537948414	0.332196032	0.33885496	0.36681234	0.341649965	0.343149404	0.370934467	0.408009966	0.476315906	0.369700409	0.452149227	0.432373032	0.460942918	0.466319359	0.465755105	0.474832292	0.430666081	0.340310472	0.332509102	0.366330727	0.377193428	0.36519212	0.385087973	0.476049285	0.412428093	0.467897082	0.515229231
Epicoene___play___Jonson	0.350553216	0.351854199	0.437361862	0.340131061	0.510235948	0.456402608	0.40797704	0.346966693	0.481822841	0.373872826	0.375583151	0.398610348	0.399636026	0.406045372	0.463042197	0.492870829	0.477251064	0.455491955	0.352490373	0.480989049	0.345880043	0.534220864	0.53988144	0.333457624	0.345057133	0.378789405	0.3446873	0.352157191	0.379639797	0.421501759	0.484913011	0.385902997	0.462805088	0.442315812	0.468772917	0.471561734	0.477352596	0.482724499	0.443028947	0.354776516	0.344940076	0.384936516	0.388551783	0.376244137	0.391568539	0.481029218	0.4286215	0.473801969	0.519835023
Every_Man_in_his_Humour___play___Jonson	0.344178602	0.337273149	0.432485177	0.349283126	0.503390358	0.4602471	0.400345873	0.337087025	0.491012759	0.353880666	0.374560841	0.397776406	0.396883872	0.404261298	0.466848594	0.498312694	0.487541283	0.458858991	0.338220639	0.490547381	0.324552897	0.542125021	0.546578624	0.32210487	0.33815393	0.371986657	0.340805046	0.346940241	0.366062974	0.413782847	0.479381513	0.38691695	0.453750783	0.444143976	0.469702467	0.477593093	0.474962259	0.486260232	0.43032422	0.346747512	0.337394645	0.375161978	0.374643806	0.357607093	0.399947467	0.4907778	0.423051574	0.476204883	0.522390731
Every_Man_out_of_his_Humour___play___Jonson	0.343250704	0.345602366	0.421013749	0.338771797	0.495919914	0.450937863	0.395949013	0.330494345	0.469992742	0.356824753	0.357068336	0.377850735	0.380443955	0.388083066	0.452311817	0.47895915	0.464115624	0.438627165	0.334307427	0.468456078	0.329141536	0.525522275	0.529246318	0.324277546	0.323498863	0.360162082	0.328382915	0.336541214	0.366585085	0.406881832	0.474110113	0.376178194	0.440660573	0.428493627	0.452379431	0.465773122	0.460634328	0.470287008	0.427392273	0.335858075	0.335931654	0.373072208	0.368345612	0.36314752	0.386193491	0.481201565	0.421530535	0.467669372	0.506706777
Famous_Voyage___poem___Jonson	0.506788693	0.507290895	0.517757603	0.496974342	0.539111842	0.510896658	0.511369617	0.502187583	0.516436064	0.508420193	0.491158124	0.498744442	0.495826228	0.50025114	0.500199854	0.514636731	0.507814061	0.499617004	0.513760832	0.509839581	0.513104445	0.54261966	0.550509957	0.507362851	0.499508493	0.492848769	0.503947511	0.505312961	0.512841437	0.505068923	0.536829975	0.505783913	0.509740062	0.489419653	0.511541417	0.525998283	0.518984171	0.515103342	0.521966587	0.506519268	0.504989436	0.502949945	0.507858501	0.52802677	0.501583587	0.512798867	0.50730795	0.511732706	0.535706039
Forrest___poem___Jonson	0.419786691	0.401229857	0.412064502	0.408296647	0.448612768	0.416781019	0.415994451	0.413574982	0.445239264	0.413115247	0.394750892	0.408890863	0.411736238	0.405893572	0.433154394	0.451281655	0.435835096	0.412832249	0.417660463	0.451235112	0.424286681	0.479287	0.494068974	0.421498085	0.411695709	0.392933975	0.414813651	0.413225413	0.417823987	0.400701983	0.449519636	0.402785077	0.425969788	0.419917723	0.435132538	0.434650553	0.443390837	0.449907939	0.409466039	0.415029726	0.419069643	0.411347407	0.406108506	0.437304602	0.41143338	0.446891772	0.396701348	0.429208437	0.484496487
Magnetic_Lady___play___Jonson	0.365748581	0.368726262	0.431690836	0.35337063	0.505225807	0.455622209	0.414078085	0.356383844	0.467125732	0.38419341	0.371644223	0.392388728	0.391626095	0.399030977	0.455422823	0.481742744	0.468487851	0.447140217	0.366514351	0.473525336	0.367086711	0.525591032	0.528238546	0.356681197	0.354921296	0.372197366	0.361567979	0.358713351	0.386792387	0.415590462	0.48446495	0.383192472	0.459306646	0.438106543	0.456738822	0.470804068	0.466819253	0.476367586	0.448411899	0.362679255	0.361478688	0.392437075	0.398409403	0.394272974	0.396391809	0.473295091	0.431026422	0.471024347	0.509987604
New_Inn___play___Jonson	0.363996784	0.360659471	0.424107394	0.358097704	0.492281736	0.441875686	0.405318038	0.360448418	0.4652519	0.3771193	0.364052334	0.386830628	0.38825556	0.39722689	0.446375922	0.476880128	0.464539841	0.438727335	0.365930979	0.468009946	0.366782243	0.517720924	0.523485633	0.359064415	0.359069726	0.374132945	0.360182012	0.362906872	0.381030679	0.409849867	0.470484536	0.37904982	0.449103665	0.431387876	0.453075982	0.462096534	0.466305309	0.47247749	0.431860035	0.360355431	0.358752156	0.383525982	0.38663317	0.389380774	0.397167019	0.471723556	0.418614541	0.462653281	0.503270756
Poetaster___play___Jonson	0.356627081	0.354599866	0.41984725	0.367258289	0.484472456	0.44678138	0.40201954	0.357975075	0.471329102	0.368861418	0.365113459	0.393477265	0.393160971	0.38966622	0.446964176	0.477918311	0.469283886	0.441337741	0.356226587	0.476996202	0.358418683	0.518497662	0.523582194	0.349995476	0.36115564	0.371413441	0.357733077	0.355840114	0.372576029	0.406027784	0.470998205	0.382974078	0.43793714	0.438202187	0.457130436	0.463844658	0.467241271	0.478350208	0.422758187	0.356690322	0.358552056	0.37601125	0.372072673	0.380888301	0.388339858	0.481821481	0.42038105	0.467331469	0.506438255
Sad_Shepherd___play___Jonson	0.40046354	0.392794803	0.434318609	0.385929861	0.489382154	0.437591072	0.424077999	0.390958482	0.465482469	0.403592873	0.396271141	0.413111508	0.416695474	0.421058408	0.451871877	0.471528595	0.460465013	0.445408574	0.399167674	0.460465474	0.398659792	0.507661177	0.518006959	0.398178427	0.396818263	0.403793615	0.401001905	0.396391573	0.407573547	0.422611887	0.464039659	0.403505355	0.454691663	0.428964902	0.464698668	0.474609863	0.478391078	0.473677224	0.441417803	0.398708952	0.39990298	0.415411401	0.409157429	0.419943383	0.410326612	0.470237925	0.4238725	0.465927247	0.487609082
Sejanus___play___Jonson	0.396182189	0.370503053	0.391715361	0.383183036	0.468696509	0.440779158	0.394136201	0.372262118	0.44093189	0.387999737	0.358081839	0.369468425	0.364964542	0.362723274	0.421067763	0.450715014	0.43720832	0.413932676	0.375705615	0.448405452	0.39785434	0.497990405	0.503675883	0.394405138	0.373431145	0.349192032	0.387692219	0.372442536	0.382123289	0.374921813	0.465115527	0.366992178	0.417837339	0.412559784	0.430201702	0.445587086	0.433290263	0.439428432	0.422185014	0.3810443	0.398523235	0.391522127	0.394149136	0.417496232	0.383035876	0.462246515	0.417994905	0.448232954	0.493392429
Staple_of_News___play___Jonson	0.359796813	0.365958392	0.435861164	0.346110949	0.500663625	0.452858523	0.414693	0.356631999	0.471481793	0.379751372	0.375231099	0.395108595	0.396496289	0.405992623	0.454039263	0.480946617	0.467858467	0.445930121	0.367980299	0.471992958	0.363768331	0.521053354	0.53071039	0.355838076	0.356596525	0.379795329	0.362906019	0.363103526	0.384126092	0.416881085	0.480327125	0.384229999	0.455569284	0.435430298	0.459156625	0.470225381	0.468917236	0.478268238	0.442308846	0.358022506	0.351317867	0.376181295	0.387278614	0.384571761	0.389546753	0.47293637	0.424101515	0.466299289	0.505775645
Tale_of__a_Tub___play___Jonson	0.351881965	0.361426616	0.445004321	0.356948683	0.50242892	0.459272899	0.416056846	0.363146943	0.488068709	0.372265714	0.387682117	0.409403438	0.407543783	0.414799994	0.464515746	0.494211717	0.488077527	0.465865755	0.36444956	0.491718903	0.354620874	0.539065432	0.542391261	0.351235687	0.369063344	0.391211763	0.367840545	0.36780274	0.382694978	0.421828809	0.480959436	0.39334317	0.461914301	0.44696321	0.478673707	0.48174346	0.483831577	0.492851929	0.447397553	0.363337272	0.353476655	0.386352104	0.393186743	0.370045576	0.403273064	0.488190113	0.428790322	0.47946639	0.517528259
Volpone___play___Jonson	0.345009195	0.336280025	0.411885471	0.346665399	0.487254601	0.439393613	0.384228555	0.33454336	0.469732797	0.358381912	0.355526041	0.380181078	0.375262907	0.384681358	0.447143158	0.475502036	0.464494918	0.435740381	0.337194667	0.470042957	0.343472985	0.525745636	0.529052901	0.340802997	0.342401851	0.35921403	0.349504412	0.341373331	0.360374922	0.393369162	0.463190393	0.363393526	0.432162767	0.424002468	0.44996645	0.463552688	0.45773654	0.467410129	0.416731194	0.346857518	0.339264165	0.363620564	0.366478405	0.369820816	0.380440399	0.474420321	0.407137093	0.459132465	0.506969719
Cornelia___play___Kyd	0.446351748	0.42874583	0.399528775	0.444882618	0.466486644	0.4489567	0.417957483	0.437674677	0.455723319	0.435417133	0.410977719	0.419493448	0.414290445	0.400846738	0.425209981	0.449002824	0.445838147	0.434979957	0.446742768	0.456430591	0.460171461	0.491173731	0.502369642	0.456135762	0.440969069	0.410557782	0.451601739	0.438998953	0.422930914	0.396613534	0.461588274	0.4257241	0.41494389	0.428938019	0.448369342	0.472814904	0.458467131	0.446256609	0.440854073	0.441793708	0.45645153	0.44018999	0.430171723	0.470852229	0.426116807	0.481467544	0.442373346	0.46604108	0.492189525
Spanish_Tragedy_no_foreign___play___Kyd	0.380984788	0.360798991	0.398794904	0.402007452	0.46453472	0.433720064	0.379639083	0.382933395	0.475700979	0.37116054	0.373869602	0.398273246	0.384916044	0.396509224	0.433879511	0.473602345	0.469640343	0.44526257	0.370628094	0.471234832	0.388190981	0.514909372	0.524024908	0.38683639	0.381067176	0.379476318	0.394427953	0.382029669	0.360463601	0.383452589	0.437664914	0.383243017	0.411899926	0.430926149	0.460670781	0.470609458	0.466580403	0.465479701	0.412767024	0.385161993	0.39582315	0.394655271	0.385255452	0.395617233	0.406203914	0.483278869	0.418227593	0.463662429	0.497684667
Eves_Apology__Cookham___poem___Lanyer	0.479146392	0.458350386	0.4374181	0.474648602	0.491244547	0.458048021	0.440377602	0.465725435	0.476949579	0.467073801	0.452078613	0.458103038	0.455426246	0.459341883	0.461889609	0.478491404	0.472274882	0.458639228	0.468527006	0.472283903	0.479496465	0.507502037	0.524539461	0.479326489	0.465891687	0.447063577	0.472442521	0.468662893	0.467049297	0.440587995	0.487884188	0.451001606	0.440558447	0.450532511	0.462006552	0.477441773	0.470411734	0.4646207	0.461704889	0.477686224	0.483133231	0.482724482	0.470749222	0.496985894	0.468623235	0.484629226	0.460106997	0.468673261	0.497859867
Wounds_of_Civil_War___play___Lodge	0.423393835	0.414802722	0.408478964	0.440702307	0.475802559	0.456890406	0.422111661	0.426092451	0.480954452	0.408307188	0.410271726	0.422978128	0.415986418	0.414368853	0.449657738	0.480518006	0.477535145	0.457057867	0.41929997	0.48566834	0.43364561	0.513626243	0.516528903	0.436926104	0.427941231	0.416808346	0.436570437	0.427474587	0.410218207	0.405045752	0.45847023	0.412862644	0.440110344	0.456178783	0.482669004	0.494351385	0.494168442	0.486109348	0.442512992	0.427740739	0.44074051	0.436348834	0.420660485	0.441828986	0.432026752	0.510775423	0.455708111	0.491705976	0.505398007
Campaspe___play___Lyly	0.383610543	0.368349568	0.410845855	0.381819073	0.484165268	0.439559596	0.39600727	0.37246639	0.471286619	0.380920367	0.386101793	0.401690262	0.40383206	0.4060133	0.450637375	0.477578398	0.467520737	0.443220334	0.380347059	0.471229382	0.374748865	0.516566588	0.520692923	0.374088184	0.375764948	0.388056518	0.378293054	0.380556347	0.393847527	0.404923393	0.464944182	0.396955578	0.425333611	0.42364382	0.440432655	0.449195793	0.454446932	0.456825342	0.414254959	0.378353322	0.382116416	0.396937264	0.38167828	0.403005888	0.406543287	0.463795492	0.408031646	0.453565119	0.50058964
Endimion___play___Lyly	0.386005754	0.365305682	0.403129156	0.390813491	0.480650845	0.430818094	0.388716656	0.37304018	0.468279424	0.37874955	0.379498538	0.401268831	0.400925654	0.405259136	0.454946366	0.47979987	0.471656006	0.438720938	0.374420649	0.470477018	0.380067748	0.511097073	0.519765896	0.374952133	0.371638772	0.387535317	0.376092661	0.373418134	0.386099615	0.396860159	0.4404065	0.391879545	0.427565622	0.42534461	0.445475089	0.456316422	0.459865739	0.463027234	0.402792585	0.379527692	0.387886119	0.407831098	0.382323486	0.406120396	0.410939881	0.465084779	0.404686519	0.44957971	0.491575011
Gallathea___play___Lyly	0.383537953	0.367078081	0.424478719	0.393686813	0.489234632	0.438030714	0.395948951	0.379986752	0.478891345	0.379636356	0.393517127	0.41897691	0.416343552	0.418432817	0.465437521	0.491708192	0.4847337	0.452444474	0.38408689	0.477701548	0.383949691	0.516983661	0.527804035	0.381028313	0.385902907	0.397038909	0.385895909	0.385979545	0.396852583	0.409513003	0.458948726	0.402394176	0.441352211	0.436927692	0.456601792	0.462737935	0.468466087	0.474632335	0.413984473	0.381029007	0.390551723	0.405960768	0.383180838	0.404741135	0.41463654	0.473452077	0.405351361	0.456179815	0.503205591
Loves_Metamorphosis___play___Lyly	0.410181067	0.388429496	0.416845785	0.414884593	0.476969651	0.425379241	0.403467698	0.403518034	0.470619756	0.398240749	0.399868967	0.42032635	0.419078604	0.418696211	0.455728192	0.474138631	0.470309684	0.439304081	0.405043671	0.47385455	0.407843426	0.504231913	0.509688318	0.409238338	0.404789953	0.404646496	0.408230906	0.403208492	0.409274566	0.405866572	0.441082476	0.410033442	0.426840184	0.426950934	0.450195786	0.456078766	0.460059006	0.466346422	0.408799039	0.405935577	0.418480968	0.422173251	0.39361043	0.430031631	0.426369048	0.469525556	0.40821414	0.447964644	0.498181016
Midas___play___Lyly	0.403667462	0.388771701	0.424442758	0.403120386	0.484936947	0.445350555	0.409587412	0.391416096	0.475472981	0.392519064	0.395194416	0.407952851	0.405845225	0.414605862	0.451210627	0.477712154	0.469746796	0.447255708	0.397273468	0.475121218	0.399932145	0.51134263	0.520131994	0.395612737	0.394210334	0.402998353	0.396507116	0.395614313	0.406919718	0.417944357	0.465978865	0.410423986	0.435019376	0.437326868	0.453696989	0.459186979	0.466406159	0.47364804	0.426579571	0.39094288	0.399537694	0.407780693	0.389122568	0.416627483	0.412310678	0.472771516	0.416803737	0.457619543	0.50370795
Mother_Bombie___play___Lyly	0.365004226	0.366357609	0.44121969	0.359534254	0.498086387	0.454084971	0.405309434	0.362030659	0.492611697	0.376782173	0.393495119	0.418365938	0.41704518	0.421117215	0.467207551	0.495208766	0.485450829	0.464803495	0.372411842	0.48919846	0.362309623	0.533831851	0.539749162	0.35428939	0.375166265	0.401175135	0.368648692	0.383045243	0.390925885	0.419261273	0.475624742	0.399279005	0.453349458	0.441362663	0.468900363	0.466292588	0.472020615	0.479867812	0.43540239	0.365980233	0.365518792	0.392567693	0.384556973	0.380160414	0.409961229	0.480654785	0.412020452	0.465431257	0.52240846
Sapho_and_Phao___play___Lyly	0.391820552	0.3750048	0.422778387	0.398179312	0.484353064	0.432811294	0.40408435	0.384887824	0.481704794	0.391291839	0.395637905	0.419791883	0.4208186	0.423036149	0.464269618	0.486687995	0.479286962	0.451656694	0.388183274	0.480202915	0.388025659	0.51564753	0.528618442	0.385478898	0.390909086	0.403420125	0.390028494	0.388737091	0.402856808	0.41031953	0.455054074	0.404073251	0.439391489	0.431883534	0.456170969	0.456733772	0.466132671	0.472501766	0.407785209	0.389844095	0.38954714	0.406661212	0.388373909	0.411246018	0.410950305	0.471456547	0.4036031	0.457653217	0.501495575
Woman_in_the_Moon___play___Lyly	0.394392382	0.370562121	0.428438098	0.417585276	0.482035112	0.430453479	0.398076426	0.402523933	0.483619111	0.383513066	0.395215222	0.430637818	0.425389524	0.427657669	0.455269216	0.492745328	0.485405468	0.457407519	0.39312655	0.47506605	0.395931782	0.513748534	0.524821744	0.396552693	0.404881126	0.41245158	0.405352115	0.402699216	0.391358536	0.404923666	0.437735845	0.408047154	0.44096244	0.444473779	0.475020658	0.472716154	0.488228529	0.483360351	0.413298558	0.405465704	0.403525027	0.418354251	0.393915405	0.406968733	0.42681548	0.486007594	0.415118892	0.465937923	0.489408832
Herod___play___Markham_and_Sampson	0.364845049	0.322775416	0.388624659	0.374821859	0.470910602	0.420993259	0.367050211	0.36730586	0.462046618	0.362114019	0.349638982	0.381981299	0.372004179	0.373628613	0.438098813	0.464647544	0.458301311	0.427874856	0.350193338	0.465109137	0.368442002	0.512751641	0.525859635	0.372265001	0.363014473	0.355999104	0.372588527	0.356052256	0.35175502	0.376455756	0.443278769	0.358610719	0.414831955	0.420582054	0.445909076	0.458679266	0.454039738	0.456303828	0.403749626	0.36581729	0.360480791	0.371430216	0.358895132	0.38653832	0.3723352	0.469531722	0.402836911	0.454734348	0.50218772
Doctor_Faustus__1604____play___Marlowe	0.381180182	0.374193483	0.432589466	0.399917318	0.473537308	0.44854885	0.409416876	0.396912841	0.493653266	0.379554821	0.39368459	0.414165135	0.410978419	0.416012683	0.459598915	0.490441238	0.483080131	0.460462311	0.387856303	0.497741773	0.384908889	0.517303214	0.526037759	0.387604279	0.394496431	0.403532218	0.394626867	0.39635035	0.388044899	0.411538201	0.464172366	0.413851102	0.438664827	0.446982403	0.464742751	0.480567295	0.474315441	0.484607138	0.427157143	0.396108955	0.39232994	0.392110364	0.385572696	0.398817472	0.412593748	0.487806045	0.420054706	0.469437942	0.508967024
Edward_II___play___Marlowe	0.377004818	0.357463854	0.413593915	0.400472863	0.47068728	0.446317482	0.393432182	0.387472783	0.488393903	0.365336368	0.378591677	0.398460241	0.3826291	0.403293085	0.44610473	0.490866068	0.482334413	0.459670755	0.368183536	0.491361751	0.377640908	0.527688022	0.532456979	0.385456359	0.381409152	0.382156001	0.386299723	0.384466041	0.369463957	0.396021802	0.46099959	0.389883455	0.433856519	0.449686391	0.475663775	0.480529963	0.478904054	0.474984279	0.429635556	0.384125425	0.389077573	0.388298655	0.383714034	0.382429925	0.402968684	0.498198669	0.425479103	0.479901755	0.514887228
Hero_and_Leander__Ma____poem___Marlowe	0.478385849	0.469103623	0.463445366	0.483708874	0.510553159	0.463073592	0.459723213	0.462004146	0.463022335	0.470475228	0.451307983	0.461135812	0.461755733	0.466534817	0.44643821	0.465587459	0.462694167	0.456004517	0.475821317	0.415318926	0.484591754	0.497207536	0.511507039	0.472164638	0.462178722	0.453730102	0.47806388	0.466330537	0.467600607	0.456291071	0.488877312	0.467825278	0.459866564	0.444648085	0.461951596	0.483959418	0.483284412	0.473691181	0.469365467	0.473558999	0.477948904	0.481921282	0.459745479	0.500834104	0.464887416	0.475676069	0.468765545	0.464886191	0.457472738
Jew_of_Malta___play___Marlowe	0.353970687	0.34712737	0.425099663	0.372647893	0.483174797	0.446349832	0.39202398	0.368305189	0.486892537	0.355364362	0.372645981	0.405097027	0.393620087	0.397811869	0.446616822	0.486896761	0.478564209	0.454755871	0.363261662	0.483305919	0.365718088	0.521550934	0.532502197	0.358493838	0.372951624	0.382989595	0.374712712	0.373754582	0.360997805	0.391310684	0.459138078	0.383868074	0.438293501	0.436141345	0.467396532	0.471216797	0.470167192	0.475401752	0.424724803	0.365989557	0.361977772	0.369615236	0.372560453	0.374163073	0.393460576	0.476780181	0.408928952	0.464124273	0.514607422
Massacre_at_Paris___play___Marlowe	0.397659359	0.384045372	0.423435902	0.417064734	0.477790352	0.458394044	0.411988196	0.406825222	0.489099715	0.378598374	0.386655441	0.402685895	0.38918772	0.4140707	0.456001018	0.49137133	0.482055224	0.463683017	0.388995034	0.500484928	0.392744694	0.528031266	0.530692808	0.406169853	0.397156063	0.393347861	0.403292464	0.402821186	0.383926973	0.407348779	0.465790313	0.409568096	0.440209276	0.454802093	0.476203901	0.487258085	0.476539118	0.479000014	0.441889268	0.402437899	0.412012269	0.405829069	0.406588456	0.402920698	0.416349002	0.501769468	0.441485684	0.490257727	0.51934419
Tamburlaine_Part_1___play___Marlowe	0.428183993	0.416185468	0.413802042	0.433149156	0.471032951	0.454029807	0.423246201	0.422998037	0.468265321	0.404816712	0.390740656	0.400079977	0.393804677	0.397697813	0.425207572	0.465594569	0.459235605	0.443332175	0.416663873	0.468924072	0.435660853	0.492644859	0.50037166	0.434653701	0.419751786	0.399466723	0.427935643	0.421752615	0.408459829	0.410303024	0.468468552	0.413334633	0.430337908	0.44936725	0.470786747	0.486168166	0.480513634	0.475550568	0.444520736	0.425381827	0.440719286	0.426949472	0.411129043	0.443257921	0.415211592	0.500722732	0.45805164	0.483356797	0.490388992
Tamburlaine_Part_2___play___Marlowe	0.42069733	0.41205329	0.420844908	0.435515799	0.469370158	0.44717526	0.424582845	0.425658704	0.467112062	0.40475853	0.389906565	0.398877087	0.392295735	0.399831742	0.422755693	0.458346287	0.457108715	0.443450066	0.417111667	0.47094138	0.434962228	0.485280344	0.494224313	0.432892906	0.422113105	0.403241878	0.429253895	0.421780134	0.404611033	0.411556835	0.462818717	0.413946421	0.429853667	0.448930669	0.47041091	0.4902185	0.485251131	0.477628714	0.440394961	0.42292893	0.435986078	0.418999235	0.40467335	0.441487696	0.409165982	0.496193414	0.450486302	0.478897144	0.488269132
Dido_Queen_of_Carthage___play___Marlowe_and_Nashe	0.397442045	0.382256877	0.415908856	0.422588632	0.474853408	0.435603574	0.4048609	0.410629747	0.480780078	0.3913066	0.398318935	0.419382355	0.414060568	0.415865936	0.420124666	0.472658523	0.471163263	0.452744148	0.402059832	0.465028713	0.412851896	0.505271445	0.51679453	0.409361212	0.413811816	0.409698366	0.419596111	0.408139953	0.394898677	0.399032451	0.448479275	0.411876538	0.432108244	0.44284557	0.4736948	0.484652712	0.484727555	0.479421643	0.428109239	0.415250416	0.413458128	0.412389239	0.394933319	0.416812475	0.41538843	0.48833878	0.424128765	0.469472076	0.484444409
Antiquary_v2___play___Marmion	0.353643436	0.33792203	0.41381184	0.333348252	0.499001623	0.443495635	0.388075433	0.336424569	0.469398683	0.360165322	0.359293795	0.379948416	0.380859081	0.393301495	0.45727345	0.481853348	0.474735483	0.438191196	0.338764219	0.47355657	0.345164038	0.52545132	0.533877292	0.334436074	0.336203388	0.367781384	0.34982555	0.342065464	0.367082216	0.400575153	0.463737461	0.361956237	0.448835207	0.431764233	0.459756457	0.463471472	0.469050319	0.475293271	0.423517272	0.342793375	0.350964847	0.379479247	0.381484828	0.380460765	0.392297449	0.481337529	0.420110744	0.469039232	0.510187788
Antonio_and_Mellida___play___Marston	0.389206025	0.380031227	0.4304032	0.409797726	0.488785388	0.454929166	0.414165512	0.392644332	0.484499406	0.392775027	0.385542597	0.411542807	0.41354672	0.416305312	0.464887228	0.482301464	0.480478747	0.457056745	0.38094752	0.481068158	0.387989942	0.52354488	0.532381415	0.389190122	0.386231382	0.402774377	0.389707436	0.391092609	0.389491574	0.418965892	0.469133947	0.409535418	0.446079424	0.450032049	0.477456996	0.478028964	0.491074539	0.487734014	0.428203738	0.385049455	0.390460797	0.409769721	0.389985514	0.409043194	0.414451211	0.499905385	0.44375958	0.483872641	0.509202794
Antonios_Revenge___play___Marston	0.408256401	0.386096108	0.433891761	0.433490101	0.484622483	0.459723605	0.415146623	0.41173729	0.491998321	0.408111912	0.396595973	0.426888738	0.424775781	0.424019835	0.468854902	0.479256819	0.483853811	0.461528378	0.39534686	0.487024205	0.414116428	0.525213584	0.530583966	0.411294476	0.411006616	0.411961611	0.412643009	0.405073498	0.393652027	0.423118315	0.462665014	0.417379306	0.437911461	0.459368284	0.482547213	0.48409755	0.494001258	0.491986986	0.435949507	0.412406287	0.410490952	0.417340208	0.402830961	0.423932554	0.424645197	0.507758707	0.452777639	0.486900112	0.515233518
Dutch_Courtesan___play___Marston	0.36100211	0.351052478	0.431324006	0.37278676	0.493737053	0.454727813	0.398896872	0.357232749	0.486986942	0.369726424	0.376021093	0.406578538	0.404013066	0.409778552	0.474863409	0.49553954	0.486540249	0.460630028	0.352161478	0.49103359	0.350219855	0.540279037	0.541235381	0.347673238	0.354917234	0.385041609	0.354598128	0.36505986	0.376668321	0.41822366	0.473036827	0.394155988	0.448770172	0.447756989	0.47416931	0.470637744	0.48120501	0.483727536	0.430355766	0.363925295	0.34836312	0.39061481	0.38611005	0.375639257	0.40716074	0.492660489	0.427540896	0.483247018	0.528093488
Sophonisba___play___Marston	0.432265558	0.396415496	0.41763191	0.445606342	0.472547155	0.451818916	0.415424303	0.429068818	0.472828437	0.420879662	0.397135573	0.420929544	0.421123878	0.407910617	0.444742166	0.471376413	0.469162363	0.449255865	0.416671988	0.475904706	0.437092334	0.515873335	0.514848591	0.436065667	0.427761955	0.40132114	0.432360746	0.419341707	0.413073796	0.408100014	0.468956009	0.415438722	0.423254609	0.447908825	0.46101133	0.460217615	0.468602468	0.46369538	0.428011988	0.429386316	0.432949611	0.423929319	0.414311569	0.448029036	0.416484964	0.489911692	0.438576024	0.469348987	0.516583286
Roman_Actor___play___Massinger	0.388980089	0.352983059	0.400018341	0.379679454	0.47749467	0.427631498	0.380386478	0.373327373	0.45172981	0.384240239	0.35690207	0.379764845	0.37000797	0.37207326	0.434290677	0.461129767	0.452822983	0.423448458	0.372654304	0.460962627	0.39434037	0.507268793	0.510660267	0.385943015	0.369432351	0.360079819	0.388295161	0.36545442	0.376349259	0.378020137	0.450366047	0.357563851	0.42104786	0.422698132	0.443573602	0.456096345	0.449411049	0.453566424	0.411103327	0.373368131	0.389565607	0.392013506	0.382988972	0.412556454	0.389690766	0.471656405	0.416005672	0.455433148	0.498278081
Unnatural_Combat___play___Massinger	0.369849449	0.339285377	0.400867174	0.358585284	0.475740333	0.423864913	0.37159335	0.350887763	0.453584023	0.368357455	0.349122666	0.365934942	0.361932334	0.371667331	0.434044384	0.46501672	0.451156534	0.422074528	0.350455798	0.457433196	0.369829916	0.510250918	0.512076894	0.362078783	0.351895062	0.351352489	0.364647589	0.3468775	0.363323587	0.386454445	0.444033837	0.346547729	0.429137834	0.422338851	0.447493987	0.456493804	0.455149413	0.45886392	0.409705623	0.359203656	0.368664226	0.384785137	0.376568874	0.394622705	0.382534953	0.473863367	0.411706111	0.456455529	0.498889032
Chaste_Maid_in_Cheapside___play___Middleton	0.34134202	0.341641109	0.437044664	0.349441682	0.501274136	0.448030858	0.398141935	0.351790571	0.489015068	0.367307592	0.376686378	0.411431554	0.410557771	0.408134657	0.464497936	0.489326335	0.480108349	0.460597589	0.354886923	0.481019933	0.343236826	0.53593504	0.543169778	0.336717632	0.350402345	0.385917754	0.354472073	0.358661286	0.374753693	0.410720325	0.470500337	0.388274763	0.45518309	0.439104898	0.475462611	0.466886124	0.480904247	0.482446842	0.431945248	0.358742787	0.330146788	0.371322628	0.374714317	0.361524076	0.39108694	0.483003537	0.421117876	0.470738294	0.518120753
Five_Gallants___play___Middleton	0.352240156	0.35258362	0.443165496	0.347453989	0.507380482	0.459507814	0.407420704	0.356657695	0.496878201	0.373577945	0.383917484	0.41368545	0.409875283	0.412920758	0.474522362	0.50263794	0.490497484	0.467020729	0.360042302	0.492653249	0.349385455	0.539594332	0.545047298	0.33758446	0.356946576	0.393002164	0.354827517	0.36578846	0.382077614	0.422083255	0.478311898	0.392115187	0.469226663	0.453117019	0.483659753	0.48672645	0.487486393	0.493308682	0.4407629	0.355993986	0.335636637	0.378684063	0.380020683	0.366357837	0.394574717	0.494612305	0.430766958	0.482795582	0.524313892
Game_at_Chess___play___Middleton	0.39473662	0.375003163	0.431802351	0.381019455	0.496852334	0.453278555	0.409526986	0.386125545	0.470298082	0.399617927	0.380480398	0.397360384	0.395473976	0.399593522	0.453001922	0.477913329	0.464760406	0.44391148	0.386701737	0.473611883	0.399235799	0.516608214	0.523641887	0.387466301	0.384066379	0.382294238	0.391591444	0.38154389	0.395528175	0.415421457	0.472347026	0.387509116	0.452678426	0.443986057	0.465597958	0.472949803	0.475402366	0.473354795	0.43332762	0.383650261	0.387209107	0.393008273	0.400320553	0.417157341	0.395219793	0.490063432	0.441631992	0.475625769	0.509540919
Hengist___play___Middleton	0.361235143	0.334087609	0.412095513	0.352249467	0.480676026	0.442278213	0.385519458	0.357874222	0.469732939	0.363246243	0.353547572	0.376935443	0.371896967	0.382658653	0.450219585	0.476213541	0.461062267	0.437391179	0.346630195	0.474989862	0.358362404	0.519564533	0.52955873	0.355782449	0.348833184	0.358890486	0.351862771	0.353892458	0.367706647	0.392360415	0.458560111	0.366175608	0.438303415	0.429325964	0.456770104	0.459520892	0.46140671	0.465177709	0.415243061	0.356232899	0.349357896	0.369219376	0.37313453	0.37699814	0.380844759	0.476697919	0.414213323	0.461662547	0.516717197
Mad_World___play___Middleton	0.347581827	0.345011628	0.436140955	0.349948654	0.5016436	0.450794346	0.39784518	0.350612462	0.486360407	0.370565224	0.372445729	0.406468708	0.403705961	0.405003096	0.468598637	0.495777456	0.480763959	0.457749417	0.34492552	0.482872572	0.342137221	0.534161895	0.540695939	0.333139366	0.344531644	0.383442028	0.344703398	0.353754121	0.375223289	0.414802675	0.471599096	0.384681301	0.458388178	0.440652392	0.473589767	0.470646728	0.480770409	0.488937197	0.43412054	0.351421659	0.330973761	0.380426913	0.380240069	0.363612968	0.397534551	0.489011745	0.427581256	0.474722192	0.520351728
Michaelmas_Term___play___Middleton	0.341718659	0.344788213	0.432401934	0.339799948	0.502315991	0.455140338	0.394510448	0.345796921	0.488283943	0.361484142	0.376559507	0.403239972	0.401310848	0.406732209	0.470741851	0.496236276	0.484442949	0.460484957	0.347630771	0.49117492	0.339371254	0.539580809	0.545115226	0.332264321	0.347964849	0.382626681	0.346889775	0.357740863	0.374549003	0.412072426	0.478418227	0.381511242	0.457389097	0.443694225	0.473476854	0.47251151	0.47493411	0.483373562	0.435547375	0.349413241	0.326830638	0.373601963	0.377306696	0.360078345	0.391549392	0.486883756	0.42207683	0.479298914	0.529462734
More_Dissemblers___play___Middleton	0.359379468	0.33786921	0.41602865	0.348883137	0.49142622	0.439308003	0.382409908	0.348304717	0.471432735	0.36586559	0.360305068	0.390138296	0.386429861	0.388288678	0.456999723	0.476297568	0.46661477	0.442487773	0.340523403	0.469920859	0.350145241	0.526366874	0.532973587	0.33718614	0.340181078	0.371144926	0.345569005	0.347272597	0.370045286	0.397966392	0.457877402	0.368986553	0.441583867	0.434976376	0.459127523	0.45561872	0.466440165	0.469482601	0.418673132	0.353523938	0.348002314	0.381693367	0.377215531	0.378061762	0.392400907	0.480795151	0.417823086	0.46239769	0.512612002
Nice_Valour___play___Middleton	0.356384386	0.330619701	0.421539591	0.351071941	0.493619285	0.450730489	0.388955769	0.351716754	0.478779547	0.365717295	0.365313146	0.38891511	0.389166609	0.395826327	0.462333193	0.486315991	0.477568981	0.451767645	0.343038936	0.481939295	0.350757324	0.536287388	0.542306766	0.343525143	0.342223491	0.365830143	0.346204432	0.349825463	0.376705412	0.411223937	0.475355444	0.378936662	0.440510392	0.437584746	0.459992708	0.462320841	0.461723129	0.466650908	0.42092954	0.360568107	0.345289348	0.380298179	0.379159529	0.379208977	0.398604188	0.482722	0.418713845	0.47139054	0.525877358
No_Wit___play___Middleton	0.343951731	0.330964948	0.421645515	0.333302729	0.496232857	0.439922511	0.386978498	0.340715647	0.476566638	0.359060497	0.361029299	0.392114515	0.390485054	0.392219942	0.454604294	0.482304162	0.469107541	0.445876713	0.338062234	0.470546793	0.339943257	0.526451421	0.534771927	0.331613065	0.341339549	0.370170019	0.340547449	0.344519519	0.366709692	0.403787681	0.458488095	0.36988358	0.448974907	0.435641618	0.470378057	0.468533405	0.47527411	0.476402105	0.423806853	0.346301917	0.330083087	0.368228916	0.368598318	0.365788038	0.384489001	0.480112661	0.417794378	0.469701597	0.515108813
Phoenix___play___Middleton	0.347379037	0.334754941	0.419517739	0.346220671	0.49036029	0.448909635	0.38477341	0.338553225	0.476295322	0.354614602	0.357717311	0.382489998	0.378098983	0.388947446	0.455645033	0.485710686	0.476606597	0.446285145	0.337620191	0.483589841	0.344427381	0.52986977	0.533573318	0.334125738	0.337378208	0.363724276	0.340274823	0.350070771	0.36061567	0.402923889	0.47028914	0.369945391	0.441368469	0.439638122	0.462028705	0.46569086	0.465112508	0.475177046	0.423853722	0.341956437	0.332136084	0.367168127	0.369630727	0.363890968	0.384628706	0.479881978	0.417006581	0.470221872	0.517723999
Puritan___play___Middleton	0.34705387	0.348439093	0.442583662	0.349059029	0.505343348	0.466304974	0.406130082	0.355376575	0.49709886	0.366377904	0.385011253	0.408276052	0.406620539	0.41118116	0.473046491	0.501280484	0.491059692	0.467590456	0.353697279	0.497089465	0.350749741	0.544206094	0.547767086	0.335878069	0.357803812	0.388216317	0.349231558	0.363840304	0.37557085	0.423145585	0.485168011	0.396037371	0.461009989	0.453166031	0.479510953	0.484365165	0.482089275	0.488300738	0.441774364	0.35784354	0.346827417	0.378135357	0.381804123	0.369687228	0.401544663	0.494457084	0.426872697	0.483347413	0.528139214
Revengers_Tragedy___play___Middleton	0.368125556	0.331411315	0.414633101	0.37196766	0.479989264	0.443744237	0.378563143	0.358794895	0.475281502	0.363403252	0.360002665	0.391090804	0.387105059	0.396240337	0.451866971	0.478648845	0.469345303	0.449267149	0.342705335	0.469649556	0.364116132	0.522198627	0.531608568	0.354811249	0.347698015	0.370893897	0.356604031	0.353606649	0.354588496	0.398760724	0.465830409	0.371991676	0.429921399	0.436137015	0.463510399	0.46403942	0.466744601	0.468346377	0.423170606	0.35648086	0.345768785	0.370011945	0.368864046	0.378451125	0.378785616	0.47579329	0.41794431	0.464947902	0.5121029
Second_Maidens_Tragedy___play___Middleton	0.358766347	0.319553769	0.414404537	0.367807819	0.473998228	0.430468419	0.373992853	0.358603518	0.473798878	0.3617276	0.354397851	0.39706048	0.389321585	0.394941678	0.449648094	0.473644384	0.471716084	0.442404806	0.346950134	0.47173689	0.35836467	0.522535276	0.530369256	0.350121289	0.355339423	0.369216238	0.356997781	0.355670137	0.362262694	0.388837558	0.447105945	0.37167358	0.430805941	0.432544983	0.463997283	0.451998488	0.472249758	0.471311054	0.40937847	0.361407237	0.347815432	0.371571419	0.370545352	0.376177092	0.390582614	0.47936665	0.410457288	0.453958029	0.511303814
Trick_to_Catch_the_Old_One___play___Middleton	0.348181666	0.349432406	0.443872697	0.3502785	0.507095835	0.463801921	0.402176956	0.353185642	0.501895578	0.366124122	0.388022138	0.413763111	0.411276527	0.413304617	0.474232168	0.504230844	0.496719481	0.470517798	0.355888715	0.502488747	0.35078873	0.548577791	0.549684773	0.336331177	0.359830665	0.392692875	0.357341103	0.362971195	0.378597138	0.419724403	0.48055036	0.394102992	0.467825837	0.461043772	0.487480089	0.488005036	0.490568299	0.500325465	0.442713587	0.361605886	0.345522595	0.383477585	0.389033317	0.366230357	0.410691111	0.501659001	0.434378922	0.488265706	0.533972808
Widow___play___Middleton	0.339786846	0.330887323	0.444835462	0.337351142	0.513075033	0.460509346	0.401828678	0.346909736	0.502867935	0.359744242	0.384385476	0.413091222	0.411805647	0.411071718	0.48022795	0.507612713	0.500154834	0.470939449	0.345664492	0.504876399	0.334440153	0.552603191	0.557612223	0.327266626	0.355324432	0.389208118	0.349104886	0.356086762	0.38049131	0.4215743	0.480831502	0.388824999	0.464212104	0.454816569	0.486495404	0.479121759	0.48453443	0.492878671	0.433358588	0.359958939	0.336584966	0.380036958	0.385354192	0.365266386	0.406944588	0.498918439	0.423483923	0.488323183	0.538246852
Witch_validated___play___Middleton	0.353889116	0.322063883	0.425041922	0.357269575	0.490798142	0.446020898	0.387172292	0.355561685	0.482566028	0.365715435	0.364646475	0.399832293	0.396360821	0.396453	0.460045677	0.487197041	0.477713379	0.448007508	0.346823773	0.480338187	0.349655325	0.534087318	0.537129737	0.34355893	0.344821835	0.371140722	0.352732629	0.348399994	0.367283133	0.399349765	0.458744509	0.376701521	0.448076964	0.436372531	0.466700527	0.458457484	0.474474679	0.477199207	0.422126315	0.353499842	0.341673903	0.375391978	0.376736874	0.374284237	0.393872828	0.478854962	0.414446553	0.463639195	0.515538849
Women_Beware_Women___play___Middleton	0.349681502	0.326073409	0.412341739	0.335660818	0.486051351	0.429946315	0.376168916	0.335373527	0.46158015	0.353006533	0.348400518	0.382225644	0.382807736	0.38249975	0.448189333	0.468815983	0.45722673	0.434684193	0.328738828	0.458606407	0.338042935	0.51590559	0.529620587	0.328352938	0.332741281	0.357127713	0.335607792	0.337827876	0.363113236	0.390587173	0.452618181	0.362355664	0.438696263	0.42154057	0.454522447	0.443085877	0.463376133	0.466098888	0.411231357	0.344610778	0.330173512	0.365435005	0.361640335	0.370856871	0.37728658	0.469495196	0.408527729	0.455993563	0.506843867
Yorkshire_Tragedy___play___Middleton	0.381130258	0.362045092	0.446676232	0.392602711	0.498520906	0.463483586	0.408128091	0.384150216	0.501699184	0.389426253	0.39773266	0.428222252	0.424424233	0.425386556	0.479238616	0.496130589	0.500476257	0.473321244	0.386611976	0.506251908	0.384773453	0.546952881	0.548560895	0.381259359	0.394202161	0.408147596	0.392295025	0.39008832	0.393157308	0.428004356	0.479536753	0.413389585	0.45288562	0.467869318	0.492875751	0.486305677	0.492792019	0.493981767	0.439823448	0.398999417	0.380785452	0.404374965	0.398150202	0.398965222	0.42298905	0.50295623	0.442065306	0.490066823	0.534040056
Changeling___play___Middleton_and_Rowley	0.353095132	0.326326525	0.425092026	0.345840504	0.498711283	0.440114515	0.385056271	0.34919878	0.486656588	0.361201962	0.365413189	0.396067693	0.394236435	0.398508865	0.464962426	0.494041801	0.485697375	0.454313303	0.340058582	0.482131938	0.345019363	0.530485225	0.545580362	0.335326964	0.345470528	0.376323719	0.351226119	0.347477145	0.366135523	0.408164738	0.463878576	0.371159143	0.453248885	0.442243727	0.469507361	0.466188854	0.475136919	0.483701536	0.422928055	0.352221859	0.337936771	0.373377814	0.370431932	0.372379599	0.38648024	0.48464169	0.415748359	0.469492418	0.516488554
John_a_Kent_and_John_a_Cumber___play___Munday	0.38988959	0.377961259	0.429095242	0.388524925	0.492749917	0.462308786	0.413754022	0.387329299	0.493694859	0.37905649	0.405667289	0.422634603	0.41759416	0.419064295	0.468523994	0.503189175	0.487567586	0.465522945	0.381241136	0.498764063	0.382656899	0.537534655	0.541130097	0.387315272	0.390549849	0.40024178	0.384412486	0.397827368	0.396120937	0.415257163	0.476843549	0.406099087	0.448178324	0.442541845	0.468420514	0.473608513	0.466627926	0.477557401	0.43492829	0.390610293	0.398225383	0.410464179	0.407763709	0.398303917	0.427162367	0.491248127	0.422232536	0.476089729	0.52468247
Choice_of_Valentines___poem___Nashe	0.467346803	0.463642271	0.482219413	0.476879262	0.501343294	0.474008672	0.469751489	0.473581749	0.508025391	0.4621915	0.46644858	0.480873334	0.48058608	0.481551312	0.493299176	0.50950637	0.504388695	0.491485614	0.470783275	0.494791655	0.471357113	0.537818356	0.546512111	0.465724966	0.46564576	0.473063306	0.470715928	0.473250135	0.472944002	0.467586535	0.491108967	0.478720168	0.487042877	0.47750114	0.501069171	0.497039051	0.513208748	0.50342985	0.474350135	0.471128863	0.472884027	0.483825721	0.469784285	0.4821732	0.482868874	0.50336885	0.47019763	0.499708471	0.510546676
Summers_Last_Will_and_Testament___play___Nashe	0.38468842	0.38253639	0.424329223	0.385385881	0.469527527	0.448899452	0.410909081	0.383673283	0.467386648	0.389247366	0.384468778	0.397617464	0.397651055	0.406241827	0.44107739	0.468027801	0.456232751	0.433373713	0.391091169	0.466872108	0.39441179	0.503176823	0.513921624	0.381712789	0.38828107	0.388153057	0.388630415	0.392373549	0.392859861	0.408859675	0.468082175	0.405313438	0.431984244	0.419887845	0.445716769	0.455701823	0.455370938	0.464675272	0.428178114	0.381573543	0.382140907	0.385693752	0.387771487	0.404659557	0.397455852	0.467239016	0.415264097	0.454800049	0.498226889
Poems__core_only___poem___Oxford	0.481678541	0.464158509	0.449992048	0.487171994	0.485642	0.461515976	0.456682422	0.479039252	0.498956533	0.464603073	0.467207047	0.480407799	0.474660531	0.47505304	0.48831231	0.501222251	0.499373687	0.483997191	0.471818147	0.503389733	0.476232063	0.533411323	0.535458524	0.482823506	0.473112041	0.472544528	0.480644359	0.482613863	0.470741775	0.450939157	0.452623834	0.471744457	0.459302191	0.468202076	0.491047298	0.486028182	0.502299743	0.487477852	0.452125077	0.486274584	0.487761034	0.491855931	0.472520094	0.493293275	0.493544608	0.512795273	0.473108707	0.501075564	0.514354254
Arraignment_of_Paris___play___Peele	0.425844762	0.414822544	0.429510183	0.43209866	0.481434727	0.448053992	0.419318211	0.421088064	0.478520806	0.41055037	0.421417231	0.436768917	0.43334791	0.433802477	0.448098963	0.485274041	0.476418244	0.456126679	0.421310345	0.471301913	0.421963296	0.506861757	0.51439009	0.419655685	0.418912707	0.42596914	0.425742781	0.417699431	0.42590799	0.423358789	0.452565152	0.431993666	0.442403078	0.446466972	0.461599375	0.466365446	0.477450494	0.47873034	0.435539234	0.426888683	0.436840347	0.443867455	0.41967706	0.439276789	0.442852669	0.482743796	0.44466634	0.468254732	0.484523829
Battle_of_Alcazar___play___Peele	0.455494886	0.446222972	0.441299823	0.468590505	0.489321716	0.483683798	0.456893538	0.459407781	0.485707915	0.438135981	0.429586489	0.430560238	0.420381622	0.433329702	0.44079327	0.481014006	0.475935646	0.467675877	0.454741998	0.492519226	0.468728447	0.506687994	0.506933769	0.466354148	0.453397639	0.428612047	0.464923794	0.450934957	0.435449083	0.434998633	0.486987872	0.444869516	0.453683444	0.475931871	0.489882137	0.507209172	0.501944689	0.494647599	0.474960508	0.457317062	0.473296717	0.447840843	0.444411214	0.47097417	0.442919689	0.512273404	0.482874732	0.497310102	0.503753093
Edward_I___play___Peele	0.37240162	0.36945005	0.413218318	0.39582205	0.468962425	0.446359078	0.400170763	0.384428868	0.481456257	0.365062508	0.377384135	0.399516969	0.391118783	0.405993429	0.437599688	0.478629628	0.472319311	0.450342345	0.375151355	0.481172962	0.378791387	0.515782953	0.523108757	0.381057944	0.382201034	0.387184144	0.386681503	0.38084049	0.372200663	0.400971952	0.457781123	0.394977431	0.428781011	0.444810761	0.472873067	0.47702084	0.483545302	0.484514618	0.427318457	0.38291531	0.385993345	0.390150829	0.378294214	0.381138742	0.397964042	0.497625285	0.433980859	0.476758268	0.49779572
King_David_and_Fair_Bathsheba___play___Peele	0.44127434	0.430160365	0.436130098	0.461646064	0.458576491	0.464192397	0.435042704	0.447924374	0.475290378	0.425331033	0.412829858	0.426618865	0.420533188	0.427284634	0.429284625	0.462225223	0.465434568	0.45459294	0.444229357	0.471999434	0.4530301	0.492977303	0.49838384	0.449875489	0.444538044	0.426847079	0.452018652	0.441454016	0.421892836	0.428478906	0.462107051	0.439469375	0.421627032	0.463401168	0.480154578	0.486309815	0.493190143	0.490117139	0.456098293	0.451870364	0.460066841	0.447316862	0.430744138	0.459272636	0.44453953	0.507658873	0.470050807	0.488050819	0.488635063
Old_Wives_Tale___play___Peele	0.365137088	0.374262652	0.453861016	0.385344316	0.490614577	0.452799631	0.418442847	0.385170231	0.495724576	0.37312922	0.404166291	0.431019632	0.428065261	0.431371415	0.470360982	0.497282143	0.490339932	0.471518122	0.385699911	0.497964199	0.365962754	0.530363866	0.533893027	0.370614704	0.391074418	0.412968682	0.387382559	0.392475721	0.390398186	0.424770108	0.46787645	0.420014494	0.462417614	0.45931113	0.491087478	0.485082899	0.49590949	0.497670158	0.44560642	0.39052891	0.37624688	0.403411827	0.39020847	0.383491248	0.422101656	0.487656777	0.430207739	0.473836339	0.517308138
Two_Angry_Women_of_Abington___play___Porter__Henry	0.329999396	0.327461412	0.434239372	0.359036625	0.497510201	0.448928084	0.383096556	0.348751053	0.496404874	0.351345659	0.379612388	0.417692965	0.40961172	0.41459615	0.470258305	0.500566175	0.494657132	0.464676805	0.341708726	0.492904367	0.323700619	0.541789535	0.551464982	0.327050984	0.357873908	0.388070174	0.347553829	0.361714106	0.365389552	0.40879543	0.466031992	0.391490827	0.441098315	0.435348184	0.465609616	0.459204608	0.47130074	0.476188795	0.416807267	0.354778062	0.337549883	0.382508962	0.377246163	0.345781344	0.405627126	0.480025803	0.405587982	0.468634002	0.523788983
Poems__not_Cynthia____poem___Raleigh	0.447423838	0.432473231	0.409142929	0.448159815	0.450217219	0.424023062	0.417753647	0.439836241	0.453088775	0.438149871	0.420608706	0.43205929	0.432167911	0.433476183	0.450042676	0.455897059	0.450872141	0.430692727	0.446000486	0.452966572	0.455494893	0.483330259	0.497988174	0.45259743	0.432948032	0.422559149	0.442363709	0.437547844	0.43897622	0.409087031	0.435960674	0.430475499	0.428419556	0.422018605	0.441403438	0.452749146	0.45355152	0.444162118	0.421368998	0.444209194	0.452126748	0.447941907	0.430537068	0.469117133	0.439643704	0.463570899	0.42300971	0.445704377	0.474385686
Alls_Lost_by_Lust___play___Rowley	0.354634633	0.319492384	0.416392314	0.370349214	0.488907542	0.431098728	0.377671893	0.361599757	0.484606364	0.360688461	0.361768848	0.400045372	0.393051979	0.399283285	0.459752746	0.491123567	0.485428745	0.45839811	0.348331237	0.484602426	0.357728766	0.526709704	0.540395277	0.355614445	0.358668276	0.375888776	0.365505014	0.351275343	0.361726471	0.402055033	0.453721213	0.366454299	0.441556022	0.442424554	0.47328178	0.466364107	0.481532061	0.484630935	0.416100255	0.35834118	0.348356244	0.366213597	0.363458461	0.371840039	0.382089556	0.485657323	0.411525546	0.468649415	0.514420955
New_Wonder___play___Rowley	0.331390132	0.3267579	0.424570706	0.342137631	0.489873424	0.445995131	0.381241581	0.340091958	0.490754925	0.352568685	0.369568813	0.39714215	0.390799934	0.400780019	0.460326756	0.492098429	0.486808176	0.458907772	0.342513589	0.488653325	0.345664206	0.538413727	0.543975002	0.336625575	0.352120887	0.375936512	0.353790632	0.352770397	0.361977496	0.40575346	0.462291417	0.371345248	0.445738224	0.444576712	0.477870758	0.472197289	0.47815452	0.482681051	0.421843068	0.351663717	0.327191989	0.359110169	0.363787201	0.351113061	0.384994855	0.488134183	0.411956252	0.473365527	0.524053907
Alls_Well___play___Shakespeare	0.338529141	0.321413582	0.406308901	0.344505577	0.480764749	0.434275536	0.367108215	0.339168267	0.46447891	0.343682137	0.34602803	0.370951476	0.364236275	0.377186253	0.43873392	0.475764424	0.46230646	0.441343042	0.328660098	0.468184868	0.335390708	0.522202105	0.527318331	0.331621345	0.331409235	0.352974875	0.336061627	0.331346458	0.352797887	0.387381197	0.451985265	0.356787867	0.430104381	0.424309308	0.446528084	0.452157344	0.451790035	0.46213675	0.409093735	0.339639285	0.336693853	0.369064111	0.363210479	0.355736162	0.380725304	0.471564864	0.405778268	0.457030656	0.502752021
Antony_and_Cleopatra___play___Shakespeare	0.364398632	0.336323849	0.400949595	0.373998967	0.478123635	0.435363633	0.378672779	0.36526495	0.467157124	0.362527599	0.358170537	0.385155787	0.381685507	0.379494581	0.428708682	0.473815299	0.462092116	0.441635626	0.358557688	0.464529586	0.368351726	0.514392341	0.523213803	0.361996647	0.362258749	0.363489904	0.367474232	0.357392523	0.367415548	0.371629775	0.456913888	0.373372859	0.424060588	0.42487093	0.447318815	0.457363734	0.450984354	0.460137931	0.413100297	0.367593072	0.363534929	0.374684934	0.372918553	0.381648636	0.378983519	0.468143034	0.410611021	0.454842512	0.498621608
As_You_Like_It___play___Shakespeare	0.33345661	0.329009562	0.413724096	0.345540288	0.4806481	0.434118461	0.375418822	0.332854583	0.468199029	0.344847603	0.360708732	0.382867018	0.381694707	0.397366068	0.445325496	0.478612383	0.468132236	0.442452768	0.333874363	0.469185218	0.330374746	0.521458854	0.527839702	0.326787546	0.339929901	0.363557926	0.341141469	0.346601617	0.352820265	0.394507615	0.454992682	0.373113854	0.430143231	0.424030266	0.452710641	0.45511821	0.458827049	0.469053474	0.413158015	0.340541209	0.336978256	0.368704666	0.358757289	0.356930262	0.3882808	0.467874848	0.399857186	0.457122897	0.501253441
Comedy_of_Errors___play___Shakespeare	0.352523526	0.342189949	0.426624737	0.373066561	0.489107353	0.443659309	0.387689427	0.360558416	0.487564515	0.360758665	0.381933786	0.406060622	0.401919842	0.41087459	0.450686279	0.495034805	0.483944762	0.454976343	0.36461507	0.483828574	0.353706142	0.533936381	0.535762084	0.352613131	0.367507064	0.386145621	0.37300042	0.368881007	0.369762527	0.404377687	0.461231669	0.387896894	0.440723201	0.436997469	0.468729548	0.470788702	0.478264138	0.484665571	0.419967725	0.366582036	0.353683292	0.381832422	0.376952378	0.369093072	0.406327264	0.481294763	0.407331378	0.46564541	0.509144233
Coriolanus___play___Shakespeare	0.354459906	0.344918237	0.40288841	0.353441606	0.479643964	0.444743406	0.385058819	0.352955247	0.459530583	0.362744161	0.35917917	0.371629506	0.371951388	0.37303011	0.425504018	0.46939653	0.455617651	0.435517076	0.356277187	0.467000307	0.367590738	0.513153889	0.522125811	0.356486435	0.358364461	0.355017729	0.358899397	0.355181663	0.368256549	0.389191058	0.471527649	0.370521231	0.425851298	0.421124249	0.446073199	0.461925573	0.442513162	0.457725849	0.423440609	0.360382251	0.359956393	0.372425435	0.381576455	0.383899928	0.376314321	0.473946077	0.414256199	0.460776715	0.507021883
Cymbeline___play___Shakespeare	0.346158797	0.323376395	0.387567246	0.352738342	0.467918308	0.418518831	0.358905764	0.344870423	0.451272499	0.346515619	0.3390499	0.365741829	0.363239236	0.368516334	0.422032171	0.457111625	0.448162684	0.423891028	0.332791095	0.452935795	0.34832151	0.506189211	0.514811569	0.341882346	0.339667034	0.343568606	0.350282724	0.3353815	0.346125915	0.373201222	0.441544557	0.351453561	0.413612448	0.40864126	0.435450906	0.444985285	0.445909671	0.451611934	0.399242203	0.345679665	0.34216106	0.362485174	0.352513636	0.36590576	0.369178467	0.456377793	0.390168004	0.440410231	0.489423212
Hamlet___play___Shakespeare	0.354284603	0.334552956	0.402689039	0.361023777	0.472291845	0.440233355	0.377005057	0.349049265	0.460330083	0.352735282	0.34765362	0.371795573	0.364005512	0.38052253	0.434158719	0.465866847	0.451229512	0.428680766	0.33853265	0.459549506	0.348783744	0.508326773	0.516027596	0.351092385	0.34116304	0.354512315	0.350612937	0.346925698	0.351867482	0.388635935	0.457700292	0.368364645	0.420291396	0.418289066	0.437702882	0.456025806	0.448067572	0.457274336	0.408007896	0.348705144	0.352745707	0.368979745	0.366470012	0.373799153	0.372324637	0.466579501	0.411787632	0.45503396	0.497451349
Henry_IV_Part_1___play___Shakespeare	0.347042021	0.339344455	0.418791084	0.367825532	0.474881183	0.447126956	0.389287828	0.364895554	0.476646613	0.360939554	0.366233519	0.386381677	0.381582976	0.392338596	0.436327515	0.478426581	0.470349859	0.44462264	0.359181164	0.480027399	0.361412285	0.516763669	0.524876595	0.353645788	0.363442643	0.370732151	0.361841061	0.366928097	0.361073042	0.400096916	0.466944039	0.384570645	0.431259296	0.434114683	0.461583696	0.468810307	0.46700377	0.472737201	0.422559447	0.359953345	0.353752633	0.364942195	0.37023873	0.364992044	0.385403488	0.477156661	0.411427387	0.462430395	0.504856722
Henry_IV_Part_2___play___Shakespeare	0.341949543	0.338301392	0.417915249	0.361119963	0.476379685	0.453364265	0.39099923	0.355179634	0.475256603	0.353667259	0.358996779	0.379387828	0.375156259	0.390015598	0.440906802	0.477962571	0.465736074	0.443508957	0.346987865	0.479271014	0.349372298	0.523408881	0.528679311	0.345921937	0.353801266	0.366671116	0.351841081	0.358671656	0.359118655	0.401266739	0.467081446	0.378586559	0.43405271	0.434146243	0.459255232	0.468395902	0.467218969	0.475791291	0.424694121	0.354457818	0.348218169	0.369970417	0.370092293	0.356267136	0.383194451	0.478230959	0.415676807	0.469612377	0.506297
Henry_V___play___Shakespeare	0.364110242	0.365151023	0.413242215	0.375108268	0.47118469	0.446339952	0.400105638	0.373495453	0.460400855	0.369338126	0.363440581	0.370911392	0.365317545	0.383459137	0.425824357	0.466848352	0.452656272	0.434109354	0.370405032	0.46755674	0.375741836	0.504410481	0.5126679	0.368885975	0.366358813	0.361706134	0.368520917	0.371923372	0.370761179	0.400505618	0.471488481	0.379985972	0.426926189	0.426922929	0.445905866	0.465868552	0.452283019	0.464886499	0.427637348	0.364668082	0.373100186	0.37440516	0.376685586	0.386163084	0.372932326	0.477126858	0.421678989	0.464156338	0.495927575
Julius_Caesar___play___Shakespeare	0.359864001	0.340470897	0.408647017	0.373845903	0.479079249	0.446947917	0.392129619	0.371064295	0.474529954	0.367797556	0.369815619	0.392599625	0.38934022	0.380816044	0.44015148	0.481471082	0.466719882	0.445735968	0.362770701	0.477401487	0.368838813	0.520799955	0.524689902	0.366951164	0.370022354	0.370182024	0.371739058	0.371513708	0.372881481	0.387420055	0.469987194	0.384987449	0.432931719	0.431880671	0.455862611	0.469912272	0.456373771	0.465485223	0.426683274	0.377296338	0.371580034	0.38577023	0.381301892	0.384094193	0.389973171	0.474717489	0.41175628	0.465957577	0.508898203
King_John___play___Shakespeare	0.364520767	0.346171515	0.400283365	0.386773082	0.464837456	0.433510719	0.379536028	0.374746902	0.460877894	0.365703927	0.361693266	0.378099989	0.372328292	0.382851696	0.424205167	0.463109922	0.453756727	0.431806257	0.367566375	0.463774252	0.378413677	0.501682293	0.512314256	0.375542823	0.373420001	0.364630078	0.380871935	0.36966199	0.359583121	0.382459729	0.447065031	0.374410787	0.414069109	0.425748499	0.451611464	0.463693168	0.46393312	0.463277091	0.410786909	0.371900461	0.37733803	0.372038639	0.366865337	0.384225528	0.375084628	0.470506959	0.408142833	0.452587201	0.489737023
King_Lear_1608___play___Shakespeare	0.346897739	0.3220388	0.404047715	0.361704954	0.474556642	0.438444564	0.378978481	0.349414014	0.471600754	0.351264954	0.348022661	0.377250837	0.367044618	0.382841486	0.435226387	0.473832887	0.466258649	0.441397147	0.338103523	0.47393462	0.347529079	0.517954169	0.522852801	0.345462822	0.348090576	0.357379807	0.355179324	0.348294831	0.34669596	0.386617106	0.451535712	0.367930211	0.423543459	0.425619832	0.455812929	0.461903377	0.465434667	0.473759171	0.405636865	0.351090548	0.344481164	0.364537377	0.357384062	0.365347614	0.3770167	0.477350815	0.408595614	0.461118205	0.502871353
Loves_Labours_Lost___play___Shakespeare	0.369580174	0.35922267	0.415486771	0.373586606	0.478248286	0.435684793	0.39068414	0.366415947	0.466555123	0.365017505	0.369270117	0.39240254	0.391804256	0.405182396	0.445284436	0.478110461	0.462547979	0.437239066	0.35758085	0.464259671	0.356676117	0.508725015	0.522948675	0.362910144	0.359137008	0.374577388	0.362755859	0.365802013	0.377181822	0.407441537	0.459362586	0.385912746	0.43091022	0.424967614	0.446388238	0.457888555	0.459340555	0.46754111	0.416378751	0.359219423	0.36257952	0.381451721	0.367551198	0.381660092	0.390628691	0.470829377	0.409526722	0.462294691	0.495125693
Lucrece___poem___Shakespeare	0.446123019	0.426493027	0.40919792	0.458155155	0.462952093	0.431775358	0.408632399	0.434570131	0.458120638	0.438005676	0.409002983	0.43032905	0.430291684	0.431882154	0.431055703	0.450989344	0.449880412	0.432383115	0.443182615	0.430357622	0.455287617	0.490834812	0.50654619	0.444785624	0.436014638	0.417308494	0.449724461	0.429327933	0.424467378	0.407051974	0.442297921	0.422842932	0.405540789	0.419024683	0.44076514	0.446748509	0.457645085	0.45714366	0.419134695	0.441122525	0.445436284	0.442603147	0.420644737	0.466581161	0.43596195	0.476910044	0.43245517	0.456410931	0.465349891
Merchant_of_Venice___play___Shakespeare	0.341048242	0.336911361	0.416072602	0.354904103	0.479541673	0.437820402	0.381660487	0.348234407	0.470720864	0.348357863	0.36037766	0.384376439	0.379220363	0.393827816	0.448136028	0.483393162	0.471151055	0.44289718	0.33948064	0.474892009	0.336423811	0.521960633	0.526460872	0.338148161	0.346256857	0.368229878	0.346223043	0.349786818	0.357449862	0.396554189	0.455478094	0.375304293	0.434383097	0.428159457	0.454911473	0.461585503	0.463614946	0.47493085	0.412773267	0.345397813	0.344751147	0.372718409	0.367450541	0.359357562	0.389748527	0.479462494	0.406723213	0.463260065	0.504798703
Merry_Wives___play___Shakespeare	0.345930198	0.357748689	0.456032069	0.361731302	0.515573476	0.469026259	0.414594347	0.360352082	0.505791355	0.369495383	0.388498098	0.417709887	0.415755632	0.426441161	0.479380046	0.512551452	0.502756131	0.476919059	0.361535171	0.505412303	0.342940367	0.549885318	0.554609451	0.340225958	0.360753675	0.402501542	0.358262469	0.370649409	0.381323886	0.43303454	0.483565599	0.401384826	0.476211804	0.462423206	0.489340104	0.486210646	0.494507509	0.507033795	0.450927896	0.365284959	0.349836667	0.391407054	0.389843868	0.364305258	0.411727099	0.500244285	0.439141375	0.49354185	0.527864631
Midsummer_Nights_Dream___play___Shakespeare	0.364646217	0.354686226	0.412364175	0.379374853	0.472662218	0.430057518	0.389655812	0.37300989	0.471115884	0.368411533	0.377180828	0.401619482	0.401994778	0.405955427	0.445148763	0.476876999	0.464807468	0.446170584	0.360669769	0.463269419	0.363142398	0.506976272	0.520147677	0.362630556	0.371506066	0.383947817	0.372574488	0.372339309	0.371437904	0.401623129	0.450051522	0.391353222	0.432466361	0.426039278	0.457975346	0.465678531	0.466352768	0.470176125	0.410049217	0.371313834	0.370388864	0.387852385	0.371304335	0.384575008	0.393043084	0.473654507	0.404009381	0.462334073	0.487287761
Much_Ado_about_Nothing___play___Shakespeare	0.339610393	0.327922464	0.418822948	0.352586391	0.486704139	0.443278217	0.377400575	0.339991254	0.471050038	0.346398708	0.35766115	0.38982917	0.38690113	0.399261983	0.454659717	0.487560323	0.472932964	0.445984685	0.330958541	0.470363926	0.321218319	0.527924944	0.53597488	0.321624138	0.330908873	0.369048675	0.331650509	0.341261067	0.35573206	0.402601364	0.456643288	0.376272372	0.436817958	0.430736791	0.457927361	0.45668357	0.465545149	0.472812054	0.416113082	0.344888611	0.336108823	0.381951514	0.36810384	0.354943691	0.395545614	0.469801401	0.405004555	0.461575347	0.510572462
Othello___play___Shakespeare	0.340265224	0.317985659	0.406334261	0.356295191	0.483591826	0.435184703	0.367865362	0.339786028	0.471511589	0.349700451	0.353653053	0.386085747	0.380218399	0.385885481	0.447302963	0.478843503	0.467792354	0.440934335	0.328091838	0.46945877	0.334389977	0.521015371	0.529502883	0.328450703	0.338413251	0.362020056	0.342980052	0.338040909	0.349119856	0.390699425	0.454343361	0.364066265	0.427976268	0.422386112	0.449690148	0.454643239	0.459431812	0.4684443	0.409375673	0.348075618	0.333761364	0.372002755	0.36543659	0.363752062	0.383587981	0.469244185	0.405877837	0.456218581	0.506708791
Richard_II___play___Shakespeare	0.377440206	0.353008295	0.397613749	0.396891329	0.452736359	0.435310165	0.381818512	0.386810224	0.469467623	0.369433946	0.365324576	0.382152096	0.372313331	0.392752826	0.427597953	0.466386795	0.457671816	0.433623047	0.371867981	0.470106813	0.388471415	0.508540316	0.517456567	0.388314127	0.380016278	0.369437268	0.390398995	0.38188568	0.363784276	0.384090403	0.44634172	0.380297039	0.409884199	0.429462411	0.452653418	0.464044336	0.459493744	0.464006425	0.414434922	0.379244994	0.389342622	0.377494476	0.371133889	0.388370801	0.385673196	0.478612294	0.409603102	0.459201244	0.49578313
Richard_III___play___Shakespeare	0.353539058	0.336806641	0.395631438	0.379604446	0.458099023	0.432063933	0.368956429	0.368025001	0.466234536	0.349344116	0.354860221	0.380388929	0.369765313	0.383767077	0.428980407	0.467626495	0.459947692	0.437958808	0.349692594	0.467661514	0.358388932	0.510394113	0.517415342	0.363022091	0.362116698	0.361603233	0.365788791	0.362862973	0.340808437	0.377951435	0.443580471	0.366661253	0.411517286	0.427671905	0.455083729	0.462147813	0.462803637	0.465585326	0.407958206	0.364357597	0.370040432	0.375570735	0.366422873	0.36923458	0.386205107	0.478569895	0.403887528	0.459544626	0.496850918
Romeo_and_Juliet___play___Shakespeare	0.345684042	0.329914251	0.411894625	0.371819585	0.466339389	0.424877781	0.373946192	0.361612477	0.474172683	0.35673832	0.364101152	0.405691127	0.397943705	0.398858361	0.44514416	0.473220373	0.467728107	0.443233896	0.352149859	0.465553019	0.35180858	0.511874792	0.521072296	0.343974467	0.360066732	0.380351022	0.362343476	0.354475696	0.353235875	0.387181058	0.44264193	0.375322686	0.416057127	0.420180228	0.453064743	0.450137647	0.465461163	0.470036633	0.401686129	0.364844493	0.348674299	0.371030866	0.356076623	0.360906251	0.385840202	0.465327477	0.392954798	0.448239771	0.495184868
Sonnets___poem___Shakespeare	0.406856734	0.379359691	0.39114213	0.419308105	0.443268795	0.405659613	0.376906478	0.401861369	0.455876013	0.397517601	0.387346004	0.408630058	0.410542951	0.405234186	0.43937356	0.460285147	0.455025372	0.419243277	0.402149258	0.454953499	0.415969603	0.491405225	0.50149502	0.411744423	0.404269814	0.392028394	0.412279681	0.403170423	0.399188829	0.383790997	0.408531192	0.397445568	0.400715657	0.418138726	0.435563694	0.440812733	0.445638825	0.456535867	0.369253051	0.408608929	0.413463867	0.41186112	0.387100335	0.425514057	0.419289625	0.460297762	0.381213617	0.433398823	0.478048223
Taming_of_the_Shrew___play___Shakespeare	0.340160109	0.343611811	0.438254754	0.35576501	0.498928857	0.449393374	0.396085386	0.349320279	0.494339372	0.349871837	0.380839503	0.414426059	0.410162952	0.414746284	0.465413605	0.501961888	0.490716452	0.463803274	0.34563366	0.488466251	0.330708946	0.536774657	0.545605999	0.333601591	0.356923526	0.391273461	0.352803226	0.359922743	0.368961212	0.415879507	0.468590263	0.388957615	0.456251189	0.446457854	0.478148894	0.471854036	0.489530066	0.491897001	0.43052549	0.358214757	0.339199525	0.386757936	0.376597838	0.356198062	0.405783354	0.48610894	0.418488708	0.47204616	0.518517455
Tempest___play___Shakespeare	0.356064853	0.3361205	0.417574762	0.369438522	0.475067376	0.43824377	0.391330067	0.368812009	0.472508003	0.365769684	0.36756429	0.391499279	0.39057069	0.395234017	0.439392483	0.476184794	0.468039976	0.442555291	0.358460524	0.474772339	0.367470242	0.513767538	0.524392835	0.363322651	0.369395044	0.372695472	0.373068411	0.367579191	0.363885575	0.397666149	0.459013673	0.380033795	0.429701	0.428971049	0.455806609	0.466805774	0.465395388	0.472733156	0.4105953	0.368448509	0.363449889	0.36794836	0.369753055	0.381396171	0.389680104	0.468779842	0.398261435	0.451952903	0.497643603
Troilus_and_Cressida___play___Shakespeare	0.361944083	0.341590711	0.408206537	0.374169396	0.478850247	0.439724247	0.388963179	0.360116813	0.46348697	0.365993907	0.360648091	0.384349981	0.386556528	0.388116662	0.424416019	0.472579116	0.459892993	0.438017201	0.349889822	0.467118704	0.358024448	0.516542555	0.526896542	0.354402387	0.357216021	0.363317486	0.358982749	0.357856519	0.367170671	0.397387134	0.461975235	0.379309883	0.426124121	0.428004387	0.445868176	0.455384918	0.455977183	0.466051882	0.417028249	0.364255349	0.361792911	0.377718794	0.372684949	0.378834488	0.384038843	0.471642676	0.4131374	0.461216008	0.501140852
Twelfth_Night___play___Shakespeare	0.339783636	0.323155031	0.424995393	0.358135256	0.490111422	0.442199014	0.381224571	0.345828405	0.482194134	0.34988444	0.363716895	0.394023893	0.393244635	0.40102493	0.459370804	0.491246054	0.48555064	0.451156341	0.33596011	0.484005301	0.333707635	0.531006831	0.537490119	0.327601481	0.341531702	0.372845122	0.33976873	0.34378543	0.35730329	0.403925494	0.459511388	0.375484665	0.439265175	0.436357636	0.463739506	0.463418987	0.471927999	0.480685484	0.414477079	0.347211997	0.339332105	0.377037936	0.368334327	0.361010795	0.397421601	0.480046519	0.410137313	0.468243077	0.515281674
Two_Gentlemen_of_Verona___play___Shakespeare	0.352015503	0.334770118	0.417984362	0.372170103	0.488558056	0.431431736	0.373305446	0.358782637	0.483493959	0.356242106	0.371397021	0.40585537	0.399125553	0.408863611	0.461793325	0.492469006	0.484476831	0.450218272	0.344788588	0.475699356	0.344432905	0.52655769	0.534867697	0.342361474	0.352717428	0.378704635	0.354295036	0.352424066	0.364044023	0.398501811	0.443273981	0.377060919	0.438966771	0.433591583	0.464539109	0.462176345	0.474694347	0.478049204	0.405674746	0.357082779	0.351116073	0.38987084	0.371501929	0.368518769	0.402731354	0.478090708	0.404650719	0.460722149	0.506224445
Venus_and_Adonis___poem___Shakespeare	0.444449483	0.432744775	0.433415754	0.457232066	0.47721921	0.432683298	0.421999247	0.43860253	0.466821274	0.440475347	0.422352624	0.444651931	0.445419136	0.448040268	0.44924797	0.458261865	0.463786874	0.449423252	0.446016347	0.436508395	0.453254126	0.494353686	0.514510914	0.442001074	0.44191348	0.435231479	0.451643461	0.438505583	0.43681671	0.429608271	0.451796166	0.439211443	0.425232151	0.428913885	0.453859211	0.458306954	0.472664524	0.469657204	0.42823053	0.442501663	0.44320934	0.446755626	0.423069828	0.467874023	0.443686365	0.474405983	0.437783069	0.456205641	0.460825222
Winters_Tale___play___Shakespeare	0.336632454	0.320050639	0.40442191	0.344301098	0.479676839	0.428349551	0.367895129	0.339273148	0.462381254	0.347200534	0.347589143	0.37696365	0.370702852	0.380176873	0.43634566	0.470777406	0.462331806	0.436717275	0.333658636	0.463565947	0.341709951	0.515211134	0.523869385	0.33647381	0.339114657	0.353954045	0.345772366	0.337744827	0.350725564	0.382667656	0.448996945	0.361826607	0.427472875	0.416932545	0.445020614	0.454438358	0.454551143	0.463664242	0.408128393	0.340479075	0.337874267	0.363300862	0.36026626	0.359055304	0.372329869	0.464227636	0.396827307	0.45057693	0.495724017
Henry_VIII___play___Shakespeare_and_Fletcher	0.352602979	0.332314684	0.400903397	0.347795031	0.471705483	0.437027479	0.384430397	0.346745744	0.451339024	0.350301358	0.342058553	0.356141644	0.348116797	0.370945673	0.426218441	0.463459657	0.445549378	0.423144316	0.329790352	0.460421453	0.352361492	0.513688709	0.520236796	0.350723759	0.33422727	0.342400973	0.341602899	0.346156187	0.354892448	0.388054279	0.457262941	0.358704694	0.425049025	0.421051306	0.447304642	0.460205197	0.451383839	0.453726769	0.420886423	0.349517229	0.349876918	0.365867144	0.369470738	0.372741867	0.372581712	0.473161009	0.41665068	0.460692027	0.500412091
Two_Noble_Kinsmen___play___Shakespeare_and_Fletcher	0.337663548	0.319918397	0.399001207	0.338608045	0.477205623	0.420144574	0.37393765	0.341758627	0.452856036	0.348764146	0.347087094	0.372610574	0.371495669	0.374475327	0.4224339	0.459864378	0.444359149	0.426369924	0.335691991	0.447602047	0.349299356	0.500916881	0.512885367	0.335797848	0.341544587	0.353134193	0.34235298	0.339926362	0.350845496	0.381734985	0.448020346	0.357846262	0.420062108	0.409538559	0.44305433	0.446128064	0.449009056	0.45269317	0.407488139	0.345737243	0.339089369	0.359573091	0.351154316	0.368899254	0.363006542	0.458996823	0.394376077	0.44429006	0.488034481
Macbeth___play___Shakespeare_and_Middleton	0.363821138	0.347322572	0.401335284	0.371904376	0.462769314	0.434962733	0.386677375	0.372452757	0.461244291	0.370565353	0.355783216	0.380774898	0.37666563	0.380894204	0.428820698	0.458324092	0.450967384	0.431990035	0.364970799	0.460224367	0.37733737	0.504227199	0.515993755	0.37217276	0.370170613	0.363659869	0.372575445	0.367603804	0.363760607	0.384977144	0.456291056	0.37341087	0.419090392	0.416849457	0.441313623	0.455487664	0.447819881	0.456584131	0.416009213	0.371203385	0.372300064	0.370250963	0.376586857	0.392149083	0.37186987	0.469185821	0.407345991	0.4567615	0.497709421
Measure_for_Measure___play___Shakespeare_and_Middleton	0.354621441	0.341007088	0.416635043	0.360049056	0.488096436	0.448047028	0.381091182	0.351290002	0.469226564	0.35973075	0.359321683	0.386721436	0.379163827	0.393639335	0.453916457	0.48515186	0.471024678	0.447797537	0.342695402	0.481231482	0.350141061	0.531721583	0.534660396	0.341694816	0.345563516	0.363652274	0.360751722	0.345019816	0.359244741	0.400911475	0.469604828	0.371373673	0.433983177	0.432204917	0.453501704	0.45697108	0.455735639	0.469319021	0.422025754	0.359038373	0.35063578	0.376873572	0.379778828	0.372505765	0.392490223	0.475781807	0.416560134	0.460543469	0.512876136
Timon_of_Athens___play___Shakespeare_and_Middleton	0.363959392	0.338419659	0.412265427	0.367467456	0.468758842	0.445306036	0.389053887	0.364276057	0.470586431	0.365333834	0.35981951	0.383026146	0.379163341	0.382658638	0.439173577	0.471974703	0.462924776	0.437159303	0.355424883	0.474594823	0.36943275	0.51849157	0.521480818	0.355388442	0.365499511	0.364292691	0.359345456	0.364246683	0.371936146	0.391594005	0.465457634	0.377690752	0.42282356	0.431574783	0.454272503	0.460397158	0.456996449	0.465903443	0.41641025	0.367879842	0.352468643	0.369856268	0.372870611	0.380783095	0.390421493	0.472846798	0.407841595	0.458166011	0.509462288
Pericles___play___Shakespeare_and_Wilkins	0.34941822	0.330476361	0.392345558	0.35660815	0.465695273	0.422589621	0.366380819	0.348764587	0.450733364	0.349429005	0.346794044	0.371566951	0.370836736	0.37768422	0.423880743	0.462553808	0.443327536	0.423529567	0.340833558	0.448266331	0.345761745	0.504147592	0.512451823	0.350141308	0.344798966	0.356956392	0.353969869	0.347112731	0.355525298	0.376456142	0.440972695	0.355586572	0.416643243	0.408842616	0.440439638	0.444887526	0.449152633	0.448740188	0.402579668	0.35163282	0.349359335	0.366043239	0.360357695	0.369655068	0.365267184	0.453638649	0.397301064	0.439136693	0.485415832
Henry_VI_Part_1___play___Shakespeare_and_others	0.372825669	0.363497072	0.400854806	0.394000483	0.466283895	0.442421683	0.385168593	0.385467902	0.467247104	0.37066959	0.36811863	0.386568982	0.376916308	0.390232343	0.428151103	0.471921698	0.465676062	0.44399368	0.370932478	0.473927875	0.388175156	0.506820751	0.513955657	0.383941355	0.380561265	0.372871995	0.386367308	0.378468921	0.365766092	0.385981954	0.454784558	0.379733484	0.42084832	0.434652242	0.458234977	0.470083898	0.470377675	0.471420781	0.419697161	0.379842535	0.387559959	0.387690466	0.376413816	0.393405748	0.393903334	0.483231858	0.422174734	0.465691837	0.497558284
Henry_VI_Part_2___play___Shakespeare_and_others	0.361338501	0.348257799	0.402146143	0.383327568	0.461062476	0.440559445	0.38142885	0.377109066	0.46649237	0.356793376	0.358269071	0.382103383	0.369090722	0.388734551	0.425127856	0.467595505	0.462295958	0.437726853	0.360179683	0.472366652	0.372398788	0.510162948	0.516265463	0.372568666	0.368917588	0.370963008	0.37900487	0.375195888	0.353907127	0.38680942	0.45179735	0.377175822	0.412816105	0.429798055	0.455658276	0.462854939	0.464676155	0.464317389	0.417901621	0.371622161	0.369162688	0.372199895	0.37023498	0.378382293	0.38340477	0.479776592	0.410423786	0.460484541	0.496592182
Henry_VI_Part_3___play___Shakespeare_and_others	0.366245016	0.348879109	0.398747946	0.392939917	0.46447362	0.435069622	0.376289647	0.377146522	0.470677223	0.359707733	0.366871216	0.385948446	0.37293303	0.390517726	0.423736799	0.470462801	0.465148364	0.446247919	0.367601469	0.470228528	0.37970238	0.512170334	0.519688252	0.378467036	0.378917592	0.370387385	0.384338598	0.377146753	0.353664012	0.382951005	0.451521798	0.377080733	0.412733789	0.430827388	0.457500261	0.464962132	0.46502479	0.465682291	0.414717717	0.377373765	0.386621709	0.379558989	0.373618091	0.385006176	0.390427735	0.484896737	0.41232131	0.465462597	0.497943939
Cardinal___play___Shirley	0.379423294	0.342437048	0.413704495	0.364665914	0.492409386	0.43683833	0.385462189	0.368182558	0.469531542	0.376228819	0.360086354	0.385853569	0.378302607	0.395536996	0.456165338	0.47776951	0.470328531	0.445990024	0.355006957	0.473359388	0.372620129	0.527114951	0.536093979	0.372265881	0.355190515	0.373306627	0.369993855	0.354860058	0.377485411	0.401541515	0.45771495	0.354376124	0.447499512	0.444007156	0.469933154	0.470193859	0.478395443	0.475090023	0.433767967	0.370608966	0.373402924	0.394300742	0.393039377	0.401357666	0.397907839	0.482316168	0.424435266	0.470719537	0.512984902
Loves_Cruelty___play___Shirley	0.350654884	0.310320308	0.417977877	0.35271977	0.497401475	0.440787274	0.373737789	0.346204639	0.485859234	0.357112277	0.362826623	0.396544066	0.387947318	0.402592109	0.466395209	0.492391122	0.488707736	0.462526689	0.3386398	0.487818163	0.343599405	0.535409126	0.545365438	0.340906784	0.346586562	0.374178118	0.351931005	0.345099206	0.361034969	0.404249423	0.459794443	0.35134819	0.449778987	0.445911322	0.473531293	0.466543311	0.478334662	0.483552666	0.424662863	0.348131864	0.342931932	0.375553709	0.376403997	0.37464638	0.394906332	0.484598576	0.410273405	0.468763633	0.523476729
Traitor___play___Shirley	0.362075081	0.315096139	0.407898882	0.367002417	0.483295992	0.436766394	0.369969465	0.359629207	0.477515571	0.360806351	0.354930686	0.386985419	0.377725787	0.390811004	0.455921034	0.483624489	0.479463639	0.45120061	0.344379236	0.482449172	0.363974565	0.530553596	0.53695169	0.357229761	0.348218226	0.36399163	0.364555005	0.345935732	0.352640293	0.39206668	0.451863776	0.348122258	0.435988262	0.443056341	0.46945579	0.469626813	0.472187885	0.478033243	0.418977476	0.361266794	0.36358212	0.376697223	0.374507723	0.384326173	0.394476231	0.484557663	0.40893612	0.465192358	0.515842638
Astrophil_and_Stella___poem___Sidney	0.437901826	0.411664218	0.395952782	0.445133573	0.462867873	0.418401091	0.403183314	0.425264957	0.472643802	0.42231367	0.411732632	0.430570619	0.427439047	0.430543976	0.452197486	0.468967981	0.465670279	0.430393133	0.419843006	0.451329968	0.433895916	0.505044576	0.513465573	0.43463309	0.426661544	0.41839749	0.432123069	0.427509243	0.423759791	0.405991816	0.417609455	0.421695723	0.412924899	0.417857668	0.446364387	0.454508933	0.465171712	0.460707526	0.382665795	0.432951393	0.439658893	0.441834467	0.413096686	0.448234289	0.439836218	0.479782596	0.413535188	0.453004156	0.477359011
Antonie___play___Sidney__Mary	0.435138076	0.419697236	0.385826038	0.444236385	0.463365618	0.435817092	0.404874367	0.426094083	0.457743787	0.418728327	0.401599276	0.414433185	0.407202048	0.401854926	0.419078594	0.449283931	0.441851404	0.432765662	0.427954246	0.449083084	0.445382415	0.492252488	0.499966527	0.440285935	0.427144358	0.403570136	0.440896829	0.426046559	0.41499055	0.374505084	0.447308499	0.415084984	0.410982685	0.422645321	0.450363293	0.467414411	0.455988385	0.45116798	0.426495343	0.437654532	0.445607303	0.433640916	0.418695904	0.45674221	0.423193155	0.477598391	0.431139795	0.458664872	0.479745203
St__Peters_Complaint___poem___Southwell	0.488733899	0.469884889	0.44219629	0.499248466	0.485073355	0.471186487	0.450923498	0.481149158	0.509229043	0.476116588	0.462256217	0.471862999	0.467611991	0.472386968	0.48329283	0.494036576	0.492113202	0.477815676	0.478641356	0.493272394	0.494051055	0.53197132	0.528990742	0.496385419	0.480019124	0.467743349	0.49014268	0.482160894	0.468389819	0.457301561	0.462042457	0.470137498	0.453593631	0.474567534	0.502630246	0.509728642	0.515652993	0.498731203	0.458834392	0.487137123	0.49220999	0.486292557	0.472159919	0.501788514	0.481327102	0.529983779	0.48191492	0.514104509	0.522981997
Amoretti___poem___Spenser	0.45052441	0.435566151	0.402164399	0.45017809	0.462512187	0.41507476	0.412698108	0.438755912	0.452636325	0.434793909	0.415678678	0.42941811	0.423961629	0.42991834	0.448269147	0.461427911	0.451274676	0.422962397	0.435483027	0.43930453	0.449234493	0.490621953	0.500512412	0.448977724	0.431471994	0.424242444	0.441718378	0.437390146	0.437227406	0.408856661	0.415320221	0.430663598	0.421923705	0.412306903	0.441495826	0.461579285	0.462427809	0.456311786	0.405873594	0.448654869	0.451046957	0.4607582	0.428616331	0.469536946	0.438361768	0.478941449	0.438111766	0.461515851	0.461370106
Epithalamion___poem___Spenser	0.508253837	0.506254078	0.495693578	0.504072851	0.509576411	0.496015718	0.500933654	0.504729296	0.500094938	0.502277968	0.490576168	0.500470473	0.497937787	0.493251861	0.496551091	0.508215451	0.495133152	0.484515212	0.509790045	0.491629403	0.516047474	0.515913146	0.525803607	0.510934815	0.502439716	0.496280872	0.504319278	0.506444765	0.509990372	0.483238335	0.498923353	0.499215764	0.503862581	0.489463294	0.511688745	0.522978362	0.529841275	0.519663522	0.499896927	0.510244991	0.515946823	0.51708836	0.5003459	0.529644664	0.492456327	0.521002092	0.505924338	0.506426799	0.498482184
FQ_6_1_3___poem___Spenser	0.456214619	0.453454037	0.427464917	0.461410803	0.493731319	0.461429708	0.437928538	0.445491772	0.459463602	0.44987133	0.437865166	0.435594547	0.43471815	0.442010777	0.42830807	0.467179265	0.454578546	0.443523541	0.453360262	0.443002774	0.466785719	0.509662496	0.521695382	0.4539712	0.446241242	0.427945388	0.45748973	0.445967506	0.451417371	0.425523084	0.479654	0.445872205	0.433932247	0.4213021	0.452879974	0.474958405	0.456803957	0.457981765	0.456757161	0.463519442	0.47115347	0.47494041	0.464070216	0.487325658	0.464342518	0.481731508	0.461849963	0.474236496	0.475121374
Faerie_Queene__Book_I__1_3___poem___Spenser	0.47492359	0.476886894	0.44351717	0.483863595	0.491950315	0.464886792	0.453907251	0.465284156	0.461878422	0.47298346	0.446362193	0.455360654	0.453775536	0.459173106	0.436573497	0.461466776	0.456586621	0.448127812	0.474736938	0.430077966	0.48921896	0.498329483	0.510388374	0.479954985	0.464876935	0.448410508	0.478345681	0.467250678	0.465754914	0.442891144	0.484209729	0.464210518	0.448258642	0.436655446	0.471506636	0.48903712	0.483832498	0.473275455	0.476772584	0.479147058	0.485272181	0.483828199	0.470946405	0.503639589	0.467712504	0.49228098	0.484243026	0.488185439	0.466417528
Mutability_Cantos___poem___Spenser	0.480340613	0.475406797	0.441524296	0.478600982	0.487328935	0.458220072	0.453147417	0.462630021	0.444974678	0.468368798	0.445363747	0.447686989	0.446753089	0.44813729	0.428688716	0.455055816	0.440191146	0.428370398	0.474829336	0.424629879	0.489124571	0.475042149	0.494215143	0.480332247	0.465110705	0.442278322	0.476360113	0.468483338	0.471783985	0.436885946	0.48066907	0.470013045	0.436350744	0.415153398	0.431114725	0.469395148	0.445563589	0.45119453	0.46008037	0.477468037	0.487208739	0.481454145	0.467290377	0.506017729	0.462660583	0.462831674	0.467761869	0.45524438	0.448973315
Ruins_of_Time___poem___Spenser	0.474742857	0.468313542	0.436890597	0.47840787	0.480068593	0.462457408	0.45324444	0.466622746	0.468556295	0.466172427	0.447933605	0.453479119	0.452035649	0.449327902	0.449071996	0.457267341	0.458475855	0.440015235	0.472682675	0.456885918	0.484952984	0.50104988	0.505392337	0.481220692	0.459486026	0.449383971	0.474040752	0.467720462	0.464363284	0.434895996	0.465837854	0.463661464	0.440261596	0.446840645	0.466556747	0.486612613	0.478054509	0.466565645	0.457593299	0.476187207	0.484024817	0.47699807	0.453672182	0.498404504	0.466400676	0.480965283	0.463536926	0.469191851	0.473622122
Tears_of_the_Muses__Sp____poem___Spenser	0.514817404	0.510302281	0.467768476	0.50288335	0.50091414	0.487594446	0.494540374	0.50042861	0.480533049	0.498380418	0.478829243	0.474327178	0.479358904	0.479482557	0.480658886	0.485686338	0.47115511	0.450812003	0.506969574	0.479685659	0.516021552	0.503966511	0.504428462	0.516520564	0.494046298	0.472737704	0.503482245	0.504206168	0.499143874	0.46449163	0.496159824	0.498510717	0.469737214	0.463027344	0.473159122	0.496381562	0.492378091	0.47853185	0.484323353	0.50554073	0.523554534	0.512961462	0.492018642	0.535018197	0.49334359	0.506412726	0.497184692	0.504978193	0.494253706
Aglaura___play___Suckling	0.365866917	0.317104021	0.404529125	0.35627749	0.47518258	0.418317724	0.380663199	0.36232164	0.458940293	0.369683034	0.359665292	0.384549071	0.385547024	0.386191311	0.439776104	0.465467693	0.45567778	0.428327379	0.357964542	0.455116595	0.373288865	0.50516164	0.51925766	0.361947451	0.357396222	0.355968402	0.364069692	0.359828778	0.372428987	0.381652247	0.452404275	0.356851267	0.424296334	0.414094259	0.433542012	0.440375365	0.436095241	0.438310425	0.408272499	0.366530991	0.359998375	0.371253499	0.371831588	0.39232389	0.38240872	0.443461581	0.383811896	0.433549797	0.498860874
Atheist___play___Tourneur	0.368388416	0.342750628	0.409647183	0.37058795	0.480938347	0.440221023	0.385710408	0.361691543	0.467376909	0.372032141	0.35563911	0.382561101	0.379458515	0.388069472	0.446039658	0.471563123	0.463399659	0.433321765	0.358538276	0.470292843	0.370524786	0.516301192	0.519085379	0.360908471	0.358057851	0.364872134	0.366569485	0.348953588	0.364502338	0.387915671	0.456974666	0.368581856	0.425527348	0.435483316	0.450555571	0.459949882	0.462163615	0.468974091	0.41561341	0.360162737	0.364387923	0.388395772	0.383699374	0.390092646	0.400524653	0.472935852	0.421637663	0.462504378	0.50234763
Arden___play___Uncertain	0.345051554	0.33456472	0.42693294	0.37326143	0.48354929	0.443167411	0.386710417	0.360004104	0.491207208	0.354691719	0.376077892	0.408687458	0.400301389	0.408265766	0.45415876	0.490102026	0.483919426	0.46163876	0.359499695	0.485433749	0.354678275	0.529948877	0.538528422	0.346974376	0.36547274	0.385502802	0.366715861	0.367264328	0.365736944	0.400922095	0.461848578	0.388908865	0.43821437	0.440661309	0.472231394	0.469492401	0.473217178	0.478144663	0.420430561	0.368845634	0.358360303	0.382550651	0.381385653	0.367321654	0.402204219	0.48443389	0.406324829	0.465842814	0.514102725
Bloody_Brother___play___Uncertain	0.346936003	0.323690745	0.393628219	0.34708882	0.467131606	0.426048298	0.374455241	0.345908045	0.449179193	0.352359661	0.335391041	0.360630114	0.356009053	0.359641267	0.4263697	0.45454156	0.447463385	0.421432327	0.335792159	0.460415493	0.359148433	0.505222488	0.513649166	0.346522274	0.346849466	0.337775637	0.349856129	0.342025555	0.347313988	0.380075817	0.451321062	0.349375493	0.41299172	0.420392673	0.442448493	0.451326348	0.445264234	0.45071111	0.406688387	0.352007921	0.350681597	0.360500483	0.362120874	0.373998383	0.365160457	0.469884049	0.400122128	0.451249635	0.501808046
Edmond_Ironside___play___Uncertain	0.38649568	0.373722553	0.416715537	0.399948616	0.48390136	0.455225747	0.40397335	0.389404769	0.48418386	0.374891433	0.388747915	0.405842937	0.394461508	0.408870421	0.453248811	0.490357905	0.481170544	0.456697156	0.38015993	0.494462487	0.389164319	0.529381496	0.536618899	0.395537874	0.3905194	0.388300119	0.38934239	0.396814178	0.381374816	0.410903389	0.473576011	0.396238621	0.439861459	0.447658606	0.472893983	0.480158872	0.477395934	0.477653008	0.43226182	0.391278678	0.395966656	0.404558043	0.400072081	0.399987915	0.408139839	0.497893497	0.432973591	0.4847395	0.521006868
Edward_III___play___Uncertain	0.387498995	0.371888865	0.393456075	0.401351788	0.458509273	0.429261736	0.383820971	0.391942319	0.456035143	0.377008726	0.368308716	0.387010377	0.375269599	0.387995771	0.41792736	0.459966472	0.452581543	0.432067941	0.386277729	0.456941784	0.397862541	0.491766117	0.501536342	0.396272064	0.385241039	0.373710563	0.396006767	0.38896771	0.372026075	0.3785751	0.443729715	0.381030987	0.411475839	0.418625154	0.444461788	0.455685238	0.457810901	0.458218577	0.410681758	0.384939321	0.394297724	0.389102755	0.38033159	0.403769524	0.386271196	0.472142634	0.415577318	0.451854732	0.479980196
Fair_Em___play___Uncertain	0.378207985	0.360035632	0.413806706	0.395755876	0.484804367	0.443555261	0.388698433	0.371955654	0.485836686	0.362231459	0.38603836	0.405895564	0.400935344	0.412264827	0.459032312	0.499469058	0.488471173	0.4601918	0.363811691	0.489845411	0.357875765	0.530284737	0.536584608	0.368996684	0.369327859	0.391002386	0.377421264	0.376316584	0.377043591	0.392072366	0.44558245	0.388798347	0.441578942	0.445686157	0.467989477	0.469862928	0.475406904	0.48085854	0.414455672	0.377231995	0.387855944	0.411529957	0.397708568	0.385548415	0.426712009	0.48760383	0.418178973	0.466168429	0.515074388
Famous_Victories___play___Uncertain	0.36556635	0.363946801	0.459604151	0.391102391	0.502290387	0.481002382	0.424885092	0.391212999	0.518280679	0.36808229	0.40478088	0.420869592	0.408091492	0.428599158	0.482918412	0.520136123	0.514999124	0.494036406	0.373623405	0.529137781	0.361347729	0.555421441	0.561378295	0.372352625	0.384012318	0.408833421	0.377268265	0.394410593	0.38808656	0.433031663	0.493159294	0.418663195	0.478014522	0.480733074	0.504721325	0.508072753	0.507189052	0.513113659	0.46284607	0.387895552	0.376079942	0.400455679	0.406318943	0.367826926	0.422970664	0.513157386	0.44464654	0.500554343	0.548363975
Ieronimo___play___Uncertain	0.399338631	0.375460211	0.443086464	0.419984646	0.492565555	0.466004544	0.412762887	0.407818626	0.503808811	0.396188979	0.399959943	0.424944753	0.418826571	0.425369948	0.472676858	0.500491765	0.498480732	0.476054327	0.388757819	0.504482232	0.403216808	0.539256092	0.545176105	0.400474358	0.403132655	0.408338077	0.404677031	0.405564376	0.39290498	0.429360659	0.485889382	0.413462041	0.457028051	0.470472536	0.491484095	0.48877986	0.495056335	0.49590987	0.441645337	0.405688287	0.401093926	0.409365771	0.405442152	0.410173969	0.416714394	0.502534136	0.445067011	0.490599397	0.528825616
John_of_Bordeaux___play___Uncertain	0.401806019	0.398228551	0.440664943	0.422530009	0.490789384	0.465546309	0.419899466	0.414754414	0.499860845	0.398395063	0.413245254	0.437171699	0.429143008	0.434650103	0.472606153	0.503439996	0.500119657	0.47439237	0.407591244	0.506498333	0.405229125	0.535099628	0.540265024	0.406357136	0.412415799	0.420962733	0.412815863	0.415531162	0.408352195	0.42252328	0.468942084	0.423830419	0.456309468	0.46656711	0.490662882	0.485698034	0.499137032	0.499961056	0.444120052	0.416278226	0.408595754	0.426754912	0.416523018	0.415429224	0.441236067	0.505418528	0.446567738	0.488181744	0.524033034
King_Leir___play___Uncertain	0.351341939	0.331475912	0.384686534	0.367025425	0.469016051	0.42607662	0.359683448	0.348141723	0.46765541	0.338491893	0.361023819	0.38552045	0.375078566	0.389312533	0.440156389	0.475265033	0.468713052	0.43920206	0.337906607	0.471183146	0.343311846	0.516405361	0.524105216	0.348510625	0.350909944	0.365669702	0.353652252	0.35787868	0.356953474	0.37041133	0.430406191	0.366431486	0.417706371	0.414798212	0.444768945	0.455462305	0.452270725	0.45560557	0.396790788	0.356398114	0.3623023	0.38368379	0.368493782	0.368377335	0.396060815	0.4681298	0.392777782	0.452481203	0.498292222
Knack_to_Know_a_Knave___play___Uncertain	0.357826268	0.346645122	0.42405688	0.372696452	0.478561883	0.445261702	0.383974974	0.359072919	0.482069468	0.350077799	0.372722844	0.394884053	0.385967914	0.405377784	0.450174761	0.489649123	0.483001719	0.4539808	0.354514637	0.488864582	0.345167793	0.531993559	0.535031658	0.352688542	0.363417861	0.381280104	0.364832075	0.374247152	0.367847058	0.404139105	0.460123106	0.387592295	0.436771498	0.438034904	0.462644297	0.464582672	0.464280826	0.474292718	0.417632801	0.36689063	0.365501016	0.38709004	0.381209027	0.368144479	0.406656758	0.485571504	0.414302322	0.471429143	0.514461734
Lovers_Complaint_modernised___poem___Uncertain	0.496791012	0.490951649	0.474823409	0.48988171	0.516325654	0.477748082	0.477748349	0.480265006	0.487980688	0.486837481	0.470253815	0.470932091	0.473586754	0.475624128	0.47781119	0.491556387	0.483611969	0.469982096	0.490713501	0.473936604	0.498934229	0.527780547	0.533635954	0.494992785	0.480697116	0.467824228	0.489111045	0.484724092	0.486394499	0.470415276	0.493338563	0.479063351	0.479989338	0.471472965	0.489831064	0.509049354	0.50284187	0.492938784	0.482660793	0.489888132	0.49858645	0.501812137	0.487519572	0.514702096	0.491233962	0.515224909	0.484954043	0.502171702	0.507494165
Selimus_Part_1___play___Uncertain	0.396563401	0.378284248	0.404799304	0.415459985	0.464488691	0.439591178	0.390330547	0.398260265	0.470414297	0.389470443	0.387321882	0.403454684	0.394874078	0.402504263	0.430720385	0.470991202	0.469622126	0.445900986	0.400477841	0.476610588	0.410606488	0.506869797	0.51958547	0.406612475	0.405148301	0.391696493	0.413104561	0.404725727	0.384400489	0.392057642	0.453813561	0.393280321	0.418180751	0.437536536	0.460915637	0.468410541	0.462649489	0.464260627	0.422578399	0.405371115	0.412918262	0.403909006	0.398471071	0.420969989	0.407989408	0.484422693	0.426237822	0.464733137	0.497934427
Soliman_and_Perseda___play___Uncertain	0.374823926	0.356802035	0.40416266	0.401253682	0.471669592	0.431840915	0.376049319	0.383892666	0.477387557	0.368387246	0.379048238	0.407540204	0.393532683	0.401045542	0.43835452	0.479386667	0.475418453	0.447293186	0.375545124	0.471455091	0.385977811	0.514905247	0.522633508	0.379342456	0.381952185	0.385108344	0.390235047	0.381380778	0.36739395	0.385296141	0.440236868	0.385602953	0.422265358	0.436546776	0.463076329	0.467696269	0.472604578	0.470708508	0.411243299	0.385403909	0.387545949	0.396522594	0.377538741	0.392653298	0.405855145	0.480115297	0.408862442	0.458382124	0.495966492
Warning_for_Fair_Women___play___Uncertain	0.332752369	0.332598376	0.410598379	0.351271948	0.483613923	0.439853464	0.374486498	0.34879945	0.47512051	0.34458313	0.359425181	0.395828748	0.382774188	0.390171181	0.450415941	0.48371178	0.472604339	0.446065903	0.334513295	0.47512828	0.335076097	0.526243178	0.530597776	0.332990416	0.346340082	0.367000015	0.34381861	0.34410389	0.349109023	0.3864767	0.452541671	0.372214911	0.430942127	0.424971281	0.454328888	0.460688843	0.462233575	0.47012709	0.416996696	0.352086799	0.340845958	0.375457037	0.370747545	0.348139107	0.390108355	0.466975027	0.406463317	0.456776695	0.507901389
Troublesome_Reign_King_John_i___play___Unknown	0.397784368	0.375006363	0.413651312	0.41296447	0.470632872	0.454465271	0.402087925	0.398981415	0.482447599	0.382992588	0.385646355	0.402379257	0.391747774	0.408932203	0.446507613	0.483441554	0.477442264	0.456038766	0.389607355	0.490991332	0.399485725	0.520814079	0.527091899	0.400559939	0.394983301	0.390630031	0.402508994	0.39651241	0.381706646	0.40297048	0.461194238	0.397460116	0.432435321	0.451946274	0.470549465	0.475441753	0.480048002	0.481589217	0.430518008	0.397211354	0.407785132	0.401828264	0.403310358	0.40727023	0.417608938	0.501185953	0.436514238	0.479184071	0.511903658
Troublesome_Reign_King_John_ii___play___Unknown	0.412165706	0.396676715	0.417809988	0.422949146	0.468651982	0.461293148	0.415075578	0.415147142	0.476811261	0.397807767	0.398930992	0.407773731	0.397267712	0.408392958	0.443318187	0.475977143	0.470716654	0.456601436	0.405647639	0.489883174	0.41454574	0.516710181	0.52160724	0.42212085	0.407031815	0.398532425	0.416861752	0.415270181	0.396236551	0.405461436	0.465531804	0.410751203	0.433328357	0.452793427	0.471883287	0.482961707	0.477472943	0.47412469	0.442232736	0.413564578	0.425180486	0.415128233	0.41651603	0.423143663	0.422750169	0.497359749	0.445857837	0.482935608	0.51169152
Wars_of_Cyrus___play___Unknown	0.4123826	0.398217301	0.405398605	0.426343059	0.478069298	0.443392658	0.404559291	0.411265793	0.472561711	0.390278784	0.387800797	0.404272417	0.3964127	0.405547618	0.434249003	0.478067635	0.473652501	0.44910784	0.394416199	0.474110466	0.415794921	0.509827725	0.51323102	0.414981682	0.405164881	0.397071602	0.41426169	0.405988087	0.396590038	0.402218323	0.454103774	0.402380867	0.429905254	0.444645705	0.46521363	0.475942861	0.47922135	0.476926919	0.428187773	0.410388857	0.423746617	0.429015346	0.406017111	0.42554212	0.424310344	0.49771022	0.4398115	0.476966859	0.497695119
Devils_Law_Case___play___Webster	0.360609902	0.343752681	0.417402495	0.344320243	0.496355711	0.449265829	0.384359221	0.344093198	0.47026639	0.363160519	0.361382989	0.380379345	0.376459202	0.387844191	0.452254427	0.479822681	0.461334339	0.444022305	0.347134654	0.471538188	0.351844468	0.526482451	0.530756014	0.345822517	0.338775661	0.364429215	0.346298739	0.345435456	0.369929308	0.405899549	0.469193109	0.367837932	0.449102555	0.43209508	0.462500335	0.467293049	0.466834784	0.471461615	0.431381319	0.348340291	0.341358078	0.375415787	0.380654504	0.382194724	0.380513752	0.480606732	0.420644403	0.472416363	0.51357518
Duchess_of_Malfi___play___Webster	0.354068811	0.332023369	0.407899743	0.355038595	0.482743254	0.435768985	0.377796144	0.347778439	0.467416151	0.35633464	0.345990953	0.374230755	0.37269148	0.383896978	0.4454766	0.473829591	0.460587329	0.433279851	0.342555828	0.463081856	0.350306818	0.514429856	0.52327444	0.345960511	0.339306123	0.357646669	0.351157519	0.34004144	0.354065712	0.390468425	0.456915822	0.357743601	0.431877786	0.419904274	0.453743224	0.458671247	0.462323035	0.465761063	0.416566114	0.343815087	0.338874623	0.363888018	0.358316523	0.376112027	0.367033656	0.471217036	0.409953617	0.459636376	0.499812661
Monumental_Column___poem___Webster	0.495495469	0.485075686	0.464948822	0.486244831	0.49561681	0.472704965	0.47035626	0.479825846	0.469506404	0.486222541	0.459672799	0.461372748	0.461375121	0.462468363	0.4636589	0.456737843	0.450113906	0.455939606	0.497656623	0.452688359	0.503380207	0.502464192	0.517082009	0.498781925	0.477273572	0.457675519	0.491724584	0.478966655	0.491732954	0.458333641	0.496683486	0.470361471	0.464713049	0.460305968	0.461563785	0.479804154	0.470659657	0.453126678	0.485470801	0.485613151	0.49593138	0.489320902	0.478215299	0.518083543	0.473055539	0.459764704	0.46779366	0.466028321	0.498355386
White_Devil___play___Webster	0.362439573	0.341222977	0.416593449	0.36730051	0.486721768	0.440664812	0.384582633	0.354617919	0.475926729	0.361983311	0.352828221	0.383107832	0.379207155	0.393624993	0.44853487	0.474907769	0.466419371	0.441450725	0.346767481	0.467981896	0.360534533	0.519082822	0.529213706	0.354817901	0.344964197	0.365919598	0.358846758	0.34852762	0.359770512	0.402865217	0.460239982	0.368986796	0.437114695	0.428130731	0.466905657	0.469324409	0.475342545	0.478823183	0.424973187	0.349806875	0.338091337	0.366247204	0.367006881	0.379747532	0.368292989	0.483238775	0.420578288	0.470302271	0.501493664
Tancred___play___Wilmot	0.417245989	0.394164147	0.377246902	0.430703721	0.457233531	0.421498762	0.384210879	0.408998576	0.458065458	0.399490978	0.389072419	0.412001586	0.39839975	0.406782864	0.424565467	0.453036643	0.452477279	0.433324634	0.404934978	0.448385769	0.421549031	0.498252212	0.503868342	0.42109912	0.410711438	0.399852728	0.423023165	0.406849665	0.389352826	0.369245404	0.418994756	0.395883311	0.395421194	0.414151263	0.443172423	0.462639409	0.461493265	0.455224167	0.406962716	0.417710798	0.433621957	0.422713895	0.403115222	0.434585598	0.4216504	0.477297618	0.423769886	0.454691401	0.47724222
Cobblers_Prophecy___play___Wilson	0.363914306	0.354893131	0.419025485	0.385747075	0.476655825	0.446863947	0.394572596	0.376751233	0.47408834	0.366756714	0.379479992	0.407185248	0.400466801	0.404219744	0.44712655	0.484475648	0.475698658	0.443233655	0.367016156	0.478369539	0.370854624	0.518218891	0.523851749	0.367780641	0.377263037	0.385589074	0.377640139	0.38084294	0.363070486	0.4002233	0.458467476	0.392781881	0.431364699	0.433615291	0.462693533	0.465362561	0.473988025	0.478275845	0.418354069	0.371729093	0.372234062	0.382644402	0.378223787	0.383879598	0.400546905	0.481440396	0.418809886	0.463906193	0.502856864
Three_Ladies_of_London___play___Wilson	0.356434765	0.357558354	0.438496801	0.370062525	0.4970736	0.463105159	0.406089501	0.373467257	0.501847704	0.368968737	0.400923885	0.425210891	0.419896069	0.423288083	0.473169837	0.509898619	0.497869922	0.471395219	0.371636416	0.506168106	0.357430823	0.545047342	0.545808875	0.355475792	0.377867061	0.403925639	0.365027752	0.381841822	0.386871771	0.416067176	0.479137727	0.405234569	0.454747438	0.441802098	0.474156405	0.475663113	0.479143929	0.491905723	0.43142075	0.374108719	0.364323752	0.392258378	0.392687035	0.373721962	0.416999714	0.486837319	0.41260126	0.475264487	0.535235705
Three_Lords_and_Three_Ladies___play___Wilson	0.365618452	0.366087821	0.416125265	0.366958321	0.476947587	0.44901388	0.399459355	0.372099804	0.481654078	0.365004401	0.385463947	0.406944235	0.403031162	0.399351355	0.456140201	0.490351263	0.475890287	0.447703768	0.369196594	0.488657158	0.366758473	0.526781804	0.534173071	0.36640131	0.374285092	0.385379812	0.367202774	0.379523051	0.38315376	0.400733774	0.467951895	0.394741922	0.436727982	0.428851652	0.459420789	0.460396577	0.463732324	0.470083554	0.423752094	0.377867679	0.371239102	0.389855598	0.383322831	0.379391323	0.404886162	0.478274687	0.410403437	0.462578833	0.517866262
Pamphilia_to_Amphilanthus__1_48___poem___Wroth__Lady_Mary	0.433374803	0.405131455	0.403543381	0.436538333	0.455822862	0.409909235	0.403205488	0.429115123	0.480570522	0.423914827	0.418691524	0.434337714	0.430473018	0.428518218	0.469507372	0.483628081	0.48166295	0.439082767	0.421338954	0.478845798	0.437105564	0.520527216	0.529030337	0.440301408	0.431109203	0.41993475	0.440924807	0.429076137	0.423988153	0.399587771	0.416624611	0.414948542	0.424861509	0.429645436	0.461891876	0.465029423	0.462426469	0.456324165	0.387547721	0.438573927	0.444530293	0.445475215	0.423835266	0.452466498	0.446277146	0.487732338	0.405658475	0.459198556	0.504782317
<EndOfFile>
[truncated: 207 more columns]
