# Supplementary material for: An Information Theoretic Clustering Approach for Unveiling Authorship Affinities in Shakespearean Era Plays and Poems
Source: PLoS One. 2014 Oct 27;9(10):e111445. doi: 10.1371/journal.pone.0111445 (PMC4210181; doi:10.1371/journal.pone.0111445)
Supplement: File S7 — The kNN classification ( k = 3) of the authors using the JSD as a metric. (XLSX) [file pone.0111445.s007.xlsx]

## Sheet: plays-no-duplicates-with-genre-
<DistanceData>
256	Knight_of_the_Burning_Pestle.play.Comedy.Beaumont	Maids_Tragedy.play.Tragedy.Beaumont.Fletcher	Virtuous_Octavia.play.Tragedy.Brandon_Samuel	Jovial_Crew.play.Comedy.Brome	Two_Books_of_Airs_Book_1.poem.Unclassified.Campion	Poems_1640_first_25.poem.Unclassified.Carew	Mariam.play.Tragedy.Carey	All_Fools.play.Comedy.Chapman	Andromeda_Liberata.poem.Unclassified.Chapman	Blind_Beggar_of_Alexandria.play.Comedy.Chapman	Bussy_dAmbois.play.Tragedy.Chapman	Byrons_Conspiracy.play.Tragedy.Chapman	Byrons_Tragedy.play.Tragedy.Chapman	Caesar_and_Pompey.play.History.Chapman	Chapman_Iliads_1_3.poem.Unclassified.Chapman	Epicede.poem.Unclassified.Chapman	Eugenia.poem.Unclassified.Chapman	Euthymiae.poem.Unclassified.Chapman	Gentleman_Usher.play.Comedy.Chapman	Hero_and_Leander.poem.Unclassified.Chapman	Humorous_Days_Mirth.play.Comedy.Chapman	Hymnus_in_Cynthiam.poem.Unclassified.Chapman	Hymnus_in_noctem.poem.Unclassified.Chapman	May_Day.play.Comedy.Chapman	Monsieur_dOlive.play.Comedy.Chapman	Revenge_of_Bussy.play.Tragedy.Chapman	Sir_Giles_Goosecap.play.Comedy.Chapman	Widows_Tears.play.Comedy.Chapman	Hoffman.play.Tragedy.Chettle	Cleopatra.play.Tragedy.Daniel	Delia.poem.Unclassified.Daniel	Unfortunate_Lovers.play.Tragedy.Davenant	Holy_Rood.poem.Unclassified.Davies_John	Humours_Heaven.poem.Unclassified.Davies_John	Mirum_in_Modum.poem.Unclassified.Davies_John	Select_Second_Husband.poem.Unclassified.Davies_John	Summa_Totalis.poem.Unclassified.Davies_John	Tears_of_the_Muses.poem.Unclassified.Davies_John	Wits_Pilgrimage.poem.Unclassified.Davies_John	Isle_of_Gulls.play.Comedy.Day	Honest_Whore_Part_2.play.Comedy.Dekker	If_it_be_not_good.play.Comedy.Dekker	Old_Fortunatus.play.Comedy.Dekker	Shoemakers_Holiday.play.Comedy.Dekker	Whore_of_Babylon.play.History.Dekker	First_Anniversary.poem.Unclassified.Donne	Poems__section.poem.Unclassified.Donne	Second_Anniversary.poem.Unclassified.Donne	Endimion_and_Phoebe.poem.Unclassified.Drayton
Knight_of_the_Burning_Pestle.play.Comedy.Beaumont	0	0.330098	0.435085	0.355078	0.488065	0.446517	0.394328	0.355854	0.48932	0.352008	0.377658	0.407311	0.402103	0.409897	0.455507	0.491066	0.486743	0.461302	0.351474	0.489734	0.344022	0.532986	0.538271	0.337927	0.363722	0.388122	0.357282	0.364858	0.359786	0.40856	0.46539	0.385428	0.447798	0.445902	0.48137	0.481315	0.483735	0.492095	0.431897	0.361017	0.344297	0.372967	0.368961	0.352894	0.395715	0.493309	0.416192	0.478031	0.513925
Maids_Tragedy.play.Tragedy.Beaumont.Fletcher	0.330098	0	0.408761	0.360792	0.477984	0.424283	0.357211	0.350497	0.479942	0.343809	0.35166	0.390439	0.383354	0.38902	0.444154	0.479977	0.477534	0.442324	0.332809	0.479084	0.342496	0.526344	0.535528	0.336645	0.349988	0.357968	0.34994	0.343795	0.345608	0.380013	0.440923	0.355361	0.423119	0.429769	0.462531	0.455992	0.46738	0.468657	0.394064	0.355306	0.339797	0.359137	0.357236	0.361265	0.384483	0.473848	0.385699	0.452746	0.512771
Virtuous_Octavia.play.Tragedy.Brandon_Samuel	0.435085	0.408761	0	0.42856	0.458973	0.427446	0.385313	0.411228	0.442891	0.41201	0.391585	0.39801	0.397013	0.398079	0.430934	0.451961	0.436661	0.423669	0.404572	0.447629	0.429417	0.496876	0.501179	0.432952	0.406619	0.386706	0.421943	0.40998	0.408244	0.358503	0.433127	0.393623	0.39627	0.401606	0.414996	0.448248	0.432805	0.428526	0.401335	0.42395	0.441603	0.435556	0.412349	0.452564	0.423934	0.467154	0.420259	0.454963	0.477034
Jovial_Crew.play.Comedy.Brome	0.355078	0.360792	0.42856	0	0.49786	0.448093	0.408607	0.354547	0.478182	0.375442	0.378597	0.393267	0.396024	0.396114	0.459347	0.490152	0.468825	0.450357	0.361748	0.482956	0.359333	0.525203	0.5345	0.348602	0.358686	0.379376	0.356859	0.363265	0.381082	0.41166	0.480015	0.381213	0.454758	0.433071	0.465749	0.470042	0.464814	0.469796	0.438384	0.362002	0.354812	0.381483	0.386996	0.378127	0.391418	0.47581	0.418312	0.468568	0.517506
Two_Books_of_Airs_Book_1.poem.Unclassified.Campion	0.488065	0.477984	0.458973	0.49786	0	0.46778	0.465635	0.488686	0.49072	0.477129	0.459546	0.470874	0.468171	0.46391	0.475467	0.478546	0.479889	0.467765	0.483699	0.492786	0.496349	0.511075	0.518273	0.497954	0.483996	0.461329	0.490172	0.490363	0.471746	0.459249	0.480065	0.475154	0.449067	0.479991	0.484724	0.48709	0.488401	0.484049	0.466261	0.490978	0.498594	0.482915	0.468694	0.504618	0.484425	0.504792	0.468302	0.490167	0.518282
Poems_1640_first_25.poem.Unclassified.Carew	0.446517	0.424283	0.427446	0.448093	0.46778	0	0.412268	0.442831	0.46552	0.437889	0.422652	0.445078	0.448613	0.442673	0.462405	0.470876	0.46918	0.446841	0.439697	0.456888	0.450913	0.492236	0.51147	0.449376	0.440679	0.432788	0.447195	0.44015	0.439794	0.422008	0.424402	0.423342	0.438372	0.436683	0.457375	0.458519	0.471001	0.468348	0.415926	0.448834	0.44687	0.448565	0.42342	0.468234	0.437468	0.472267	0.409685	0.450773	0.480744
Mariam.play.Tragedy.Carey	0.394328	0.357211	0.385313	0.408607	0.465635	0.412268	0	0.385449	0.464862	0.384872	0.379458	0.4064	0.397356	0.4051	0.44023	0.465829	0.463533	0.443158	0.383468	0.452225	0.395789	0.508611	0.524102	0.391676	0.379051	0.383664	0.396091	0.380283	0.383666	0.375384	0.422139	0.377094	0.409436	0.418642	0.446485	0.44061	0.454631	0.445132	0.397547	0.396476	0.397431	0.412871	0.391056	0.414381	0.411019	0.469696	0.402989	0.450154	0.494526
All_Fools.play.Comedy.Chapman	0.355854	0.350497	0.411228	0.354547	0.488686	0.442831	0.385449	0	0.461042	0.35358	0.355449	0.374419	0.375929	0.380601	0.439743	0.468916	0.457907	0.429862	0.334089	0.461331	0.339333	0.517837	0.522918	0.326038	0.328177	0.357195	0.345542	0.336753	0.369597	0.398615	0.46463	0.376836	0.437283	0.425023	0.451004	0.454137	0.458063	0.465272	0.422175	0.345998	0.351636	0.38157	0.374839	0.379153	0.390394	0.472254	0.415842	0.460793	0.502568
Andromeda_Liberata.poem.Unclassified.Chapman	0.48932	0.479942	0.442891	0.478182	0.49072	0.46552	0.464862	0.461042	0	0.474819	0.42274	0.426877	0.431075	0.422289	0.43016	0.434926	0.410816	0.410535	0.470908	0.426261	0.488233	0.4805	0.488436	0.485962	0.45623	0.416042	0.465788	0.462554	0.472527	0.445476	0.495011	0.463864	0.44667	0.440132	0.434511	0.4618	0.452353	0.446264	0.461528	0.474931	0.489236	0.482531	0.468224	0.513676	0.460037	0.474809	0.470041	0.464079	0.490396
Blind_Beggar_of_Alexandria.play.Comedy.Chapman	0.352008	0.343809	0.41201	0.375442	0.477129	0.437889	0.384872	0.35358	0.474819	0	0.364679	0.383662	0.379311	0.390341	0.443627	0.480166	0.472845	0.447763	0.337159	0.476617	0.334039	0.516183	0.526159	0.348723	0.355933	0.37423	0.351468	0.364817	0.361636	0.396079	0.453223	0.384555	0.434333	0.43638	0.463836	0.467048	0.468776	0.473907	0.411944	0.362063	0.361124	0.385545	0.371026	0.369118	0.401085	0.48586	0.415352	0.471121	0.504452
Bussy_dAmbois.play.Tragedy.Chapman	0.377658	0.35166	0.391585	0.378597	0.459546	0.422652	0.379458	0.355449	0.42274	0.364679	0	0.340029	0.335998	0.345082	0.407226	0.430314	0.4184	0.389726	0.34441	0.430317	0.370625	0.48538	0.488383	0.364776	0.344931	0.317401	0.355849	0.347666	0.362077	0.377403	0.441105	0.369222	0.405729	0.409597	0.430172	0.437948	0.442389	0.444173	0.40164	0.363727	0.365229	0.377056	0.369206	0.395824	0.373548	0.461163	0.40745	0.448575	0.485693
Byrons_Conspiracy.play.Tragedy.Chapman	0.407311	0.390439	0.39801	0.393267	0.470874	0.445078	0.4064	0.374419	0.426877	0.383662	0.340029	0	0.320934	0.356213	0.40614	0.43525	0.413372	0.391682	0.372186	0.439239	0.398123	0.488614	0.49195	0.397867	0.36509	0.337002	0.382262	0.379471	0.391381	0.395758	0.466619	0.386629	0.426816	0.419216	0.435069	0.462056	0.441265	0.445981	0.423062	0.387409	0.405825	0.40136	0.401074	0.427056	0.391451	0.473407	0.427864	0.465281	0.487666
Byrons_Tragedy.play.Tragedy.Chapman	0.402103	0.383354	0.397013	0.396024	0.468171	0.448613	0.397356	0.375929	0.431075	0.379311	0.335998	0.320934	0	0.3522	0.408081	0.444232	0.423924	0.398991	0.369318	0.442964	0.398965	0.496198	0.495691	0.395776	0.368187	0.338278	0.380855	0.379917	0.381542	0.388038	0.458941	0.38043	0.421068	0.422192	0.439157	0.466886	0.448296	0.447452	0.421274	0.386761	0.402629	0.399516	0.396212	0.422476	0.38887	0.479722	0.429631	0.468248	0.491456
Caesar_and_Pompey.play.History.Chapman	0.409897	0.38902	0.398079	0.396114	0.46391	0.442673	0.4051	0.380601	0.422289	0.390341	0.345082	0.356213	0.3522	0	0.40192	0.42842	0.40882	0.389887	0.379272	0.439974	0.409921	0.486757	0.489236	0.399087	0.376282	0.339838	0.388362	0.379692	0.393357	0.382897	0.458177	0.392232	0.415584	0.419643	0.432124	0.454346	0.436823	0.440721	0.41921	0.395665	0.405601	0.404806	0.401528	0.430411	0.39403	0.47123	0.427087	0.452765	0.494868
Chapman_Iliads_1_3.poem.Unclassified.Chapman	0.455507	0.444154	0.430934	0.459347	0.475467	0.462405	0.44023	0.439743	0.43016	0.443627	0.407226	0.40614	0.408081	0.40192	0	0.427755	0.418813	0.415442	0.450494	0.420189	0.470474	0.47318	0.485734	0.456713	0.444106	0.40118	0.45562	0.443998	0.442474	0.422579	0.480062	0.437539	0.427397	0.436035	0.449255	0.474403	0.458128	0.459099	0.45618	0.454632	0.463683	0.449556	0.442064	0.481435	0.434528	0.481294	0.460024	0.465317	0.469013
Epicede.poem.Unclassified.Chapman	0.491066	0.479977	0.451961	0.490152	0.478546	0.470876	0.465829	0.468916	0.434926	0.480166	0.430314	0.43525	0.444232	0.42842	0.427755	0	0.410106	0.418177	0.477075	0.428996	0.49746	0.471202	0.479242	0.489607	0.466957	0.432422	0.481044	0.471212	0.474702	0.448218	0.48769	0.467239	0.439932	0.451381	0.458046	0.477573	0.473654	0.458424	0.472123	0.486087	0.49145	0.476456	0.469803	0.516283	0.462596	0.474486	0.475915	0.470156	0.488127
Eugenia.poem.Unclassified.Chapman	0.486743	0.477534	0.436661	0.468825	0.479889	0.46918	0.463533	0.457907	0.410816	0.472845	0.4184	0.413372	0.423924	0.40882	0.418813	0.410106	0	0.390436	0.468158	0.412094	0.48593	0.466415	0.4766	0.48049	0.452495	0.412271	0.460146	0.460853	0.470464	0.435998	0.490759	0.459119	0.436323	0.430871	0.432595	0.461556	0.446789	0.436038	0.464523	0.469985	0.485334	0.472193	0.461086	0.508108	0.444417	0.463185	0.467339	0.458433	0.483831
Euthymiae.poem.Unclassified.Chapman	0.461302	0.442324	0.423669	0.450357	0.467765	0.446841	0.443158	0.429862	0.410535	0.447763	0.389726	0.391682	0.398991	0.389887	0.415442	0.418177	0.390436	0	0.438105	0.415768	0.459264	0.464479	0.469585	0.455253	0.426353	0.384152	0.439115	0.431351	0.44218	0.41731	0.462423	0.438108	0.417503	0.411645	0.419252	0.448477	0.438425	0.4384	0.423317	0.443544	0.458299	0.449743	0.435594	0.482818	0.427291	0.452078	0.435903	0.440548	0.478055
Gentleman_Usher.play.Comedy.Chapman	0.351474	0.332809	0.404572	0.361748	0.483699	0.439697	0.383468	0.334089	0.470908	0.337159	0.34441	0.372186	0.369318	0.379272	0.450494	0.477075	0.468158	0.438105	0	0.470899	0.325089	0.525723	0.532112	0.332585	0.329037	0.354287	0.324474	0.340826	0.350009	0.397231	0.460078	0.370606	0.434225	0.432809	0.458648	0.463869	0.468059	0.468946	0.413238	0.349029	0.348782	0.381444	0.373049	0.362155	0.394944	0.485173	0.417105	0.473749	0.515183
Hero_and_Leander.poem.Unclassified.Chapman	0.489734	0.479084	0.447629	0.482956	0.492786	0.456888	0.452225	0.461331	0.426261	0.476617	0.430317	0.439239	0.442964	0.439974	0.420189	0.428996	0.412094	0.415768	0.470899	0	0.494642	0.454178	0.484902	0.480506	0.454084	0.432118	0.468204	0.459658	0.474317	0.444125	0.479193	0.459595	0.44436	0.430516	0.449127	0.468024	0.469571	0.457341	0.463672	0.475292	0.487039	0.482817	0.463149	0.511216	0.454152	0.471975	0.473931	0.463313	0.458948
Humorous_Days_Mirth.play.Comedy.Chapman	0.344022	0.342496	0.429417	0.359333	0.496349	0.450913	0.395789	0.339333	0.488233	0.334039	0.370625	0.398123	0.398965	0.409921	0.470474	0.49746	0.48593	0.459264	0.325089	0.494642	0	0.537485	0.544308	0.326709	0.339978	0.379824	0.332223	0.355767	0.371108	0.41336	0.471283	0.391958	0.453564	0.440993	0.471414	0.468574	0.479596	0.483945	0.427884	0.354745	0.342998	0.388927	0.378206	0.352887	0.403412	0.486009	0.421243	0.477679	0.526275
Hymnus_in_Cynthiam.poem.Unclassified.Chapman	0.532986	0.526344	0.496876	0.525203	0.511075	0.492236	0.508611	0.517837	0.4805	0.516183	0.48538	0.488614	0.496198	0.486757	0.47318	0.471202	0.466415	0.464479	0.525723	0.454178	0.537485	0	0.476443	0.532347	0.512927	0.490782	0.523934	0.512916	0.518559	0.496393	0.514207	0.511407	0.49207	0.489896	0.492162	0.504376	0.509529	0.496277	0.50038	0.521613	0.532998	0.522328	0.50058	0.553278	0.493919	0.503252	0.509753	0.498385	0.494815
Hymnus_in_noctem.poem.Unclassified.Chapman	0.538271	0.535528	0.501179	0.5345	0.518273	0.51147	0.524102	0.522918	0.488436	0.526159	0.488383	0.49195	0.495691	0.489236	0.485734	0.479242	0.4766	0.469585	0.532112	0.484902	0.544308	0.476443	0	0.541141	0.515681	0.490391	0.525697	0.523531	0.5229	0.501909	0.527661	0.520319	0.498527	0.501258	0.501794	0.517081	0.523351	0.506149	0.512277	0.526521	0.544543	0.529207	0.514683	0.559856	0.512366	0.514838	0.524634	0.517652	0.513082
May_Day.play.Comedy.Chapman	0.337927	0.336645	0.432952	0.348602	0.497954	0.449376	0.391676	0.326038	0.485962	0.348723	0.364776	0.397867	0.395776	0.399087	0.456713	0.489607	0.48049	0.455253	0.332585	0.480506	0.326709	0.532347	0.541141	0	0.333582	0.377534	0.331198	0.340664	0.365673	0.408705	0.46925	0.386363	0.447499	0.440991	0.470496	0.466058	0.477085	0.486503	0.427397	0.346588	0.331979	0.37677	0.37427	0.358454	0.398308	0.484348	0.420291	0.468578	0.515748
Monsieur_dOlive.play.Comedy.Chapman	0.363722	0.349988	0.406619	0.358686	0.483996	0.440679	0.379051	0.328177	0.45623	0.355933	0.344931	0.36509	0.368187	0.376282	0.444106	0.466957	0.452495	0.426353	0.329037	0.454084	0.339978	0.512927	0.515681	0.333582	0	0.352532	0.330397	0.328618	0.364824	0.395885	0.456423	0.373841	0.4391	0.426536	0.451348	0.450671	0.460824	0.460118	0.420431	0.346921	0.350891	0.385218	0.378704	0.375291	0.390606	0.470642	0.416185	0.460487	0.498967
Revenge_of_Bussy.play.Tragedy.Chapman	0.388122	0.357968	0.386706	0.379376	0.461329	0.432788	0.383664	0.357195	0.416042	0.37423	0.317401	0.337002	0.338278	0.339838	0.40118	0.432422	0.412271	0.384152	0.354287	0.432118	0.379824	0.490782	0.490391	0.377534	0.352532	0	0.364551	0.351944	0.37516	0.373492	0.457252	0.37259	0.404245	0.405251	0.415568	0.437266	0.420809	0.429582	0.407083	0.374481	0.382966	0.388267	0.384336	0.406608	0.386322	0.456139	0.405294	0.446618	0.491871
Sir_Giles_Goosecap.play.Comedy.Chapman	0.357282	0.34994	0.421943	0.356859	0.490172	0.447195	0.396091	0.345542	0.465788	0.351468	0.355849	0.382262	0.380855	0.388362	0.45562	0.481044	0.460146	0.439115	0.324474	0.468204	0.332223	0.523934	0.525697	0.331198	0.330397	0.364551	0	0.347575	0.373586	0.410027	0.466332	0.386068	0.441325	0.432158	0.453261	0.462126	0.462538	0.46958	0.419739	0.351979	0.352098	0.393961	0.382015	0.371599	0.400253	0.480436	0.421507	0.469846	0.514203
Widows_Tears.play.Comedy.Chapman	0.364858	0.343795	0.40998	0.363265	0.490363	0.44015	0.380283	0.336753	0.462554	0.364817	0.347666	0.379471	0.379917	0.379692	0.443998	0.471212	0.460853	0.431351	0.340826	0.459658	0.355767	0.512916	0.523531	0.340664	0.328618	0.351944	0.347575	0	0.368716	0.39315	0.457058	0.369312	0.433908	0.429183	0.455086	0.458999	0.468891	0.470887	0.419694	0.353741	0.355307	0.38509	0.376056	0.383159	0.387955	0.475623	0.420358	0.46108	0.503067
Hoffman.play.Tragedy.Chettle	0.359786	0.345608	0.408244	0.381082	0.471746	0.439794	0.383666	0.369597	0.472527	0.361636	0.362077	0.391381	0.381542	0.393357	0.442474	0.474702	0.470464	0.44218	0.350009	0.474317	0.371108	0.518559	0.5229	0.365673	0.364824	0.37516	0.373586	0.368716	0	0.393161	0.453904	0.375352	0.424033	0.430909	0.468671	0.474312	0.475702	0.474268	0.420229	0.367829	0.368413	0.380134	0.367572	0.37826	0.388205	0.487044	0.424185	0.472879	0.502889
Cleopatra.play.Tragedy.Daniel	0.40856	0.380013	0.358503	0.41166	0.459249	0.422008	0.375384	0.398615	0.445476	0.396079	0.377403	0.395758	0.388038	0.382897	0.422579	0.448218	0.435998	0.41731	0.397231	0.444125	0.41336	0.496393	0.501909	0.408705	0.395885	0.373492	0.410027	0.39315	0.393161	0	0.410947	0.384797	0.395565	0.400371	0.42272	0.439819	0.435038	0.431541	0.397796	0.405515	0.419014	0.41456	0.400592	0.431386	0.410738	0.452696	0.401805	0.435779	0.480518
Delia.poem.Unclassified.Daniel	0.46539	0.440923	0.433127	0.480015	0.480065	0.424402	0.422139	0.46463	0.495011	0.453223	0.441105	0.466619	0.458941	0.458177	0.480062	0.48769	0.490759	0.462423	0.460078	0.479193	0.471283	0.514207	0.527661	0.46925	0.456423	0.457252	0.466332	0.457058	0.453904	0.410947	0	0.445396	0.457034	0.462414	0.491551	0.487567	0.508161	0.496737	0.421546	0.467416	0.469482	0.479752	0.447424	0.480228	0.46784	0.505957	0.44693	0.478716	0.491315
Unfortunate_Lovers.play.Tragedy.Davenant	0.385428	0.355361	0.393623	0.381213	0.475154	0.423342	0.377094	0.376836	0.463864	0.384555	0.369222	0.386629	0.38043	0.392232	0.437539	0.467239	0.459119	0.438108	0.370606	0.459595	0.391958	0.511407	0.520319	0.386363	0.373841	0.37259	0.386068	0.369312	0.375352	0.384797	0.445396	0	0.430583	0.423881	0.454098	0.461303	0.46178	0.458679	0.419081	0.378054	0.389555	0.397688	0.388886	0.408595	0.397958	0.473195	0.416016	0.458259	0.498706
Holy_Rood.poem.Unclassified.Davies_John	0.447798	0.423119	0.39627	0.454758	0.449067	0.438372	0.409436	0.437283	0.44667	0.434333	0.405729	0.426816	0.421068	0.415584	0.427397	0.439932	0.436323	0.417503	0.434225	0.44436	0.453564	0.49207	0.498527	0.447499	0.4391	0.404245	0.441325	0.433908	0.424033	0.395565	0.457034	0.430583	0	0.378257	0.382988	0.41394	0.389998	0.40516	0.381006	0.447738	0.451347	0.437583	0.421364	0.466441	0.436634	0.460739	0.42862	0.439402	0.484086
Humours_Heaven.poem.Unclassified.Davies_John	0.445902	0.429769	0.401606	0.433071	0.479991	0.436683	0.418642	0.425023	0.440132	0.43638	0.409597	0.419216	0.422192	0.419643	0.436035	0.451381	0.430871	0.411645	0.432809	0.430516	0.440993	0.489896	0.501258	0.440991	0.426536	0.405251	0.432158	0.429183	0.430909	0.400371	0.462414	0.423881	0.378257	0	0.381477	0.41395	0.397504	0.407108	0.393159	0.436044	0.438757	0.437086	0.428754	0.466464	0.424399	0.448668	0.424016	0.437434	0.471874
Mirum_in_Modum.poem.Unclassified.Davies_John	0.48137	0.462531	0.414996	0.465749	0.484724	0.457375	0.446485	0.451004	0.434511	0.463836	0.430172	0.435069	0.439157	0.432124	0.449255	0.458046	0.432595	0.419252	0.458648	0.449127	0.471414	0.492162	0.501794	0.470496	0.451348	0.415568	0.453261	0.455086	0.468671	0.42272	0.491551	0.454098	0.382988	0.381477	0	0.397379	0.325496	0.395223	0.404686	0.461791	0.478545	0.469711	0.459686	0.499092	0.45851	0.435929	0.437917	0.430279	0.48288
Select_Second_Husband.poem.Unclassified.Davies_John	0.481315	0.455992	0.448248	0.470042	0.48709	0.458519	0.44061	0.454137	0.4618	0.467048	0.437948	0.462056	0.466886	0.454346	0.474403	0.477573	0.461556	0.448477	0.463869	0.468024	0.468574	0.504376	0.517081	0.466058	0.450671	0.437266	0.462126	0.458999	0.474312	0.439819	0.487567	0.461303	0.41394	0.41395	0.397379	0	0.396817	0.41471	0.409486	0.465491	0.46574	0.476857	0.466279	0.49027	0.474837	0.458911	0.445145	0.44683	0.515193
Summa_Totalis.poem.Unclassified.Davies_John	0.483735	0.46738	0.432805	0.464814	0.488401	0.471001	0.454631	0.458063	0.452353	0.468776	0.442389	0.441265	0.448296	0.436823	0.458128	0.473654	0.446789	0.438425	0.468059	0.469571	0.479596	0.509529	0.523351	0.477085	0.460824	0.420809	0.462538	0.468891	0.475702	0.435038	0.508161	0.46178	0.389998	0.397504	0.325496	0.396817	0	0.382333	0.416226	0.469757	0.485409	0.476393	0.472718	0.504669	0.471296	0.449495	0.438694	0.446935	0.508452
Tears_of_the_Muses.poem.Unclassified.Davies_John	0.492095	0.468657	0.428526	0.469796	0.484049	0.468348	0.445132	0.465272	0.446264	0.473907	0.444173	0.445981	0.447452	0.440721	0.459099	0.458424	0.436038	0.4384	0.468946	0.457341	0.483945	0.496277	0.506149	0.486503	0.460118	0.429582	0.46958	0.470887	0.474268	0.431541	0.496737	0.458679	0.40516	0.407108	0.395223	0.41471	0.382333	0	0.428415	0.477302	0.489018	0.481957	0.472934	0.509657	0.464462	0.450548	0.450995	0.454337	0.509507
Wits_Pilgrimage.poem.Unclassified.Davies_John	0.431897	0.394064	0.401335	0.438384	0.466261	0.415926	0.397547	0.422175	0.461528	0.411944	0.40164	0.423062	0.421274	0.41921	0.45618	0.472123	0.464523	0.423317	0.413238	0.463672	0.427884	0.50038	0.512277	0.427397	0.420431	0.407083	0.419739	0.419694	0.420229	0.397796	0.421546	0.419081	0.381006	0.393159	0.404686	0.409486	0.416226	0.428415	0	0.424931	0.431522	0.435789	0.409544	0.4489	0.435754	0.473458	0.397567	0.447566	0.488871
Isle_of_Gulls.play.Comedy.Day	0.361017	0.355306	0.42395	0.362002	0.490978	0.448834	0.396476	0.345998	0.474931	0.362063	0.363727	0.387409	0.386761	0.395665	0.454632	0.486087	0.469985	0.443544	0.349029	0.475292	0.354745	0.521613	0.526521	0.346588	0.346921	0.374481	0.351979	0.353741	0.367829	0.405515	0.467416	0.378054	0.447738	0.436044	0.461791	0.465491	0.469757	0.477302	0.424931	0	0.349988	0.379851	0.375334	0.376352	0.388361	0.483276	0.424579	0.46986	0.504725
Honest_Whore_Part_2.play.Comedy.Dekker	0.344297	0.339797	0.441603	0.354812	0.498594	0.44687	0.397431	0.351636	0.489236	0.361124	0.365229	0.405825	0.402629	0.405601	0.463683	0.49145	0.485334	0.458299	0.348782	0.487039	0.342998	0.532998	0.544543	0.331979	0.350891	0.382966	0.352098	0.355307	0.368413	0.419014	0.469482	0.389555	0.451347	0.438757	0.478545	0.46574	0.485409	0.489018	0.431522	0.349988	0	0.346369	0.356111	0.351419	0.366613	0.482118	0.418216	0.470566	0.518282
If_it_be_not_good.play.Comedy.Dekker	0.372967	0.359137	0.435556	0.381483	0.482915	0.448565	0.412871	0.38157	0.482531	0.385545	0.377056	0.40136	0.399516	0.404806	0.449556	0.476456	0.472193	0.449743	0.381444	0.482817	0.388927	0.522328	0.529207	0.37677	0.385218	0.388267	0.393961	0.38509	0.380134	0.41456	0.479752	0.397688	0.437583	0.437086	0.469711	0.476857	0.476393	0.481957	0.435789	0.379851	0.346369	0	0.355807	0.389259	0.357473	0.484162	0.41669	0.468566	0.515993
Old_Fortunatus.play.Comedy.Dekker	0.368961	0.357236	0.412349	0.386996	0.468694	0.42342	0.391056	0.374839	0.468224	0.371026	0.369206	0.401074	0.396212	0.401528	0.442064	0.469803	0.461086	0.435594	0.373049	0.463149	0.378206	0.50058	0.514683	0.37427	0.378704	0.384336	0.382015	0.376056	0.367572	0.400592	0.447424	0.388886	0.421364	0.428754	0.459686	0.466279	0.472718	0.472934	0.409544	0.375334	0.356111	0.355807	0	0.380404	0.370603	0.476373	0.403797	0.456564	0.491088
Shoemakers_Holiday.play.Comedy.Dekker	0.352894	0.361265	0.452564	0.378127	0.504618	0.468234	0.414381	0.379153	0.513676	0.369118	0.395824	0.427056	0.422476	0.430411	0.481435	0.516283	0.508108	0.482818	0.362155	0.511216	0.352887	0.553278	0.559856	0.358454	0.375291	0.406608	0.371599	0.383159	0.37826	0.431386	0.480228	0.408595	0.466441	0.466464	0.499092	0.49027	0.504669	0.509657	0.4489	0.376352	0.351419	0.389259	0.380404	0	0.415101	0.51174	0.438414	0.49144	0.534916
Whore_of_Babylon.play.History.Dekker	0.395715	0.384483	0.423934	0.391418	0.484425	0.437468	0.411019	0.390394	0.460037	0.401085	0.373548	0.391451	0.38887	0.39403	0.434528	0.462596	0.444417	0.427291	0.394944	0.454152	0.403412	0.493919	0.512366	0.398308	0.390606	0.386322	0.400253	0.387955	0.388205	0.410738	0.46784	0.397958	0.436634	0.424399	0.45851	0.474837	0.471296	0.464462	0.435754	0.388361	0.366613	0.357473	0.370603	0.415101	0	0.475175	0.426371	0.464413	0.494343
First_Anniversary.poem.Unclassified.Donne	0.493309	0.473848	0.467154	0.47581	0.504792	0.472267	0.469696	0.472254	0.474809	0.48586	0.461163	0.473407	0.479722	0.47123	0.481294	0.474486	0.463185	0.452078	0.485173	0.471975	0.486009	0.503252	0.514838	0.484348	0.470642	0.456139	0.480436	0.475623	0.487044	0.452696	0.505957	0.473195	0.460739	0.448668	0.435929	0.458911	0.449495	0.450548	0.473458	0.483276	0.482118	0.484162	0.476373	0.51174	0.475175	0	0.422021	0.399988	0.506148
Poems__section.poem.Unclassified.Donne	0.416192	0.385699	0.420259	0.418312	0.468302	0.409685	0.402989	0.415842	0.470041	0.415352	0.40745	0.427864	0.429631	0.427087	0.460024	0.475915	0.467339	0.435903	0.417105	0.473931	0.421243	0.509753	0.524634	0.420291	0.416185	0.405294	0.421507	0.420358	0.424185	0.401805	0.44693	0.416016	0.42862	0.424016	0.437917	0.445145	0.438694	0.450995	0.397567	0.424579	0.418216	0.41669	0.403797	0.438414	0.426371	0.422021	0	0.404453	0.503614
Second_Anniversary.poem.Unclassified.Donne	0.478031	0.452746	0.454963	0.468568	0.490167	0.450773	0.450154	0.460793	0.464079	0.471121	0.448575	0.465281	0.468248	0.452765	0.465317	0.470156	0.458433	0.440548	0.473749	0.463313	0.477679	0.498385	0.517652	0.468578	0.460487	0.446618	0.469846	0.46108	0.472879	0.435779	0.478716	0.458259	0.439402	0.437434	0.430279	0.44683	0.446935	0.454337	0.447566	0.46986	0.470566	0.468566	0.456564	0.49144	0.464413	0.399988	0.404453	0	0.491372
Endimion_and_Phoebe.poem.Unclassified.Drayton	0.513925	0.512771	0.477034	0.517506	0.518282	0.480744	0.494526	0.502568	0.490396	0.504452	0.485693	0.487666	0.491456	0.494868	0.469013	0.488127	0.483831	0.478055	0.515183	0.458948	0.526275	0.494815	0.513082	0.515748	0.498967	0.491871	0.514203	0.503067	0.502889	0.480518	0.491315	0.498706	0.484086	0.471874	0.48288	0.515193	0.508452	0.509507	0.488871	0.504725	0.518282	0.515993	0.491088	0.534916	0.494343	0.506148	0.503614	0.491372	0
Bonduca.play.Tragedy.Fletcher	0.369224	0.354271	0.43302	0.372511	0.493955	0.459878	0.417611	0.386024	0.483453	0.390237	0.384468	0.411855	0.407063	0.393878	0.455024	0.485349	0.477717	0.456821	0.377849	0.490789	0.392059	0.524445	0.537747	0.375555	0.388789	0.386462	0.38358	0.382015	0.388376	0.413617	0.484112	0.395568	0.446588	0.446704	0.477663	0.478114	0.48054	0.483602	0.438468	0.392332	0.375218	0.386374	0.38895	0.401912	0.392106	0.497317	0.432901	0.480023	0.526093
Faithful_Shepherdess.play.Pastoral.Fletcher	0.381821	0.353621	0.407316	0.406208	0.455478	0.405119	0.386238	0.392426	0.457315	0.391582	0.38042	0.408225	0.405424	0.402227	0.428301	0.456843	0.453245	0.421512	0.39122	0.449519	0.407312	0.491641	0.507291	0.392606	0.394468	0.390685	0.402472	0.389971	0.385396	0.386479	0.421771	0.392381	0.412493	0.418222	0.449163	0.453956	0.462057	0.462922	0.394171	0.39965	0.399583	0.398122	0.380861	0.415078	0.399698	0.46945	0.39718	0.442823	0.46435
Humorous_Lieutenant.play.Tragicomedy.Fletcher	0.337352	0.308643	0.425915	0.342496	0.495073	0.439751	0.390099	0.351192	0.483567	0.358506	0.36427	0.395627	0.393772	0.395736	0.454966	0.48363	0.476176	0.45202	0.340543	0.47889	0.343316	0.528987	0.543729	0.331648	0.349802	0.370553	0.345711	0.350286	0.364987	0.401137	0.463005	0.373387	0.44501	0.434655	0.469928	0.468576	0.47884	0.476293	0.42458	0.358423	0.330688	0.364456	0.367856	0.366319	0.381355	0.480428	0.41039	0.466719	0.520737
Island_Princess.play.Tragicomedy.Fletcher	0.354196	0.323205	0.417768	0.350737	0.497614	0.442703	0.393469	0.353536	0.474365	0.365676	0.359225	0.387778	0.382772	0.38666	0.452199	0.483185	0.472823	0.445405	0.344813	0.480333	0.359253	0.530479	0.53754	0.348841	0.354395	0.362423	0.353652	0.351064	0.370612	0.400849	0.465293	0.366893	0.446456	0.434896	0.466632	0.467622	0.47301	0.469656	0.423291	0.361408	0.35632	0.376737	0.376424	0.384992	0.384953	0.486472	0.420241	0.473102	0.523359
Loyal_Subject.play.Tragicomedy.Fletcher	0.34306	0.32014	0.424231	0.344687	0.495259	0.449788	0.395195	0.351244	0.481625	0.363966	0.363351	0.389378	0.38705	0.391707	0.45692	0.488449	0.474922	0.450789	0.3387	0.484863	0.352226	0.532566	0.545439	0.342587	0.350413	0.367213	0.350678	0.350749	0.361514	0.406113	0.46877	0.370244	0.449888	0.44005	0.476477	0.473844	0.479686	0.481056	0.432435	0.357283	0.34017	0.367213	0.375311	0.375505	0.382801	0.489827	0.419641	0.475208	0.525668
Mad_Lover.play.Tragicomedy.Fletcher	0.351772	0.330134	0.432717	0.36525	0.491255	0.443197	0.402724	0.364393	0.480786	0.370136	0.370615	0.408539	0.403195	0.401767	0.457126	0.485759	0.48042	0.454579	0.352958	0.483788	0.362795	0.530772	0.54099	0.349008	0.363284	0.382035	0.361166	0.359416	0.372863	0.413373	0.468563	0.387065	0.44465	0.443176	0.47085	0.470384	0.477156	0.477483	0.428714	0.370534	0.348499	0.373778	0.372583	0.379049	0.393602	0.487102	0.420729	0.471279	0.517719
Monsieur_Thomas.play.Comedy.Fletcher	0.339084	0.329875	0.437285	0.350638	0.501908	0.451232	0.400209	0.352546	0.491431	0.366373	0.378664	0.413405	0.408531	0.408819	0.472935	0.499684	0.492782	0.464323	0.34284	0.495966	0.347491	0.546428	0.55248	0.333825	0.356932	0.386791	0.351738	0.357646	0.373717	0.416535	0.469391	0.385953	0.45661	0.448243	0.47987	0.478024	0.486971	0.490412	0.431616	0.367336	0.342025	0.381737	0.383416	0.370215	0.403306	0.492767	0.423727	0.477381	0.529589
Pilgrim.play.Comedy.Fletcher	0.345363	0.327586	0.439481	0.348142	0.503534	0.453406	0.404444	0.365976	0.492703	0.374603	0.378245	0.408289	0.405496	0.407917	0.466286	0.495726	0.48738	0.462301	0.355962	0.492417	0.362473	0.538669	0.54948	0.344125	0.368736	0.386306	0.359204	0.369114	0.374987	0.414176	0.476197	0.386167	0.453493	0.445749	0.478792	0.477661	0.48501	0.486344	0.437801	0.369771	0.34773	0.374286	0.377736	0.379556	0.396125	0.488625	0.41747	0.475282	0.526598
Rule_a_Wife.play.Comedy.Fletcher	0.34892	0.329812	0.449973	0.347282	0.517347	0.459198	0.406985	0.358648	0.500455	0.369028	0.383238	0.414444	0.41482	0.417179	0.481469	0.510474	0.499687	0.473473	0.351123	0.504677	0.344803	0.548675	0.558075	0.339337	0.360087	0.394121	0.351865	0.361031	0.382121	0.427553	0.481027	0.385201	0.47548	0.45572	0.492116	0.479996	0.49993	0.502593	0.44238	0.365026	0.334823	0.381371	0.389337	0.374848	0.402082	0.498184	0.427856	0.485984	0.537622
The_Chances.play.Comedy.Fletcher	0.354864	0.337404	0.439257	0.35042	0.509655	0.459936	0.408597	0.359716	0.490517	0.37335	0.382169	0.406995	0.405457	0.40649	0.47557	0.501341	0.488971	0.462128	0.353755	0.498095	0.359116	0.546541	0.552385	0.348722	0.358016	0.383825	0.360013	0.360791	0.379633	0.419421	0.481527	0.387514	0.462061	0.447185	0.478646	0.473846	0.481632	0.485619	0.439537	0.367969	0.345758	0.38522	0.392907	0.382254	0.40237	0.489914	0.427494	0.482333	0.532185
Valentinian.play.Tragedy.Fletcher	0.359921	0.324124	0.411828	0.356544	0.487168	0.438016	0.386622	0.360891	0.469001	0.367908	0.364563	0.393513	0.388119	0.376544	0.452775	0.478209	0.46734	0.441379	0.351188	0.47755	0.366642	0.523683	0.531549	0.359278	0.3628	0.369708	0.357142	0.359512	0.372864	0.388687	0.460868	0.37512	0.432512	0.42552	0.458791	0.452206	0.461596	0.460658	0.415335	0.373959	0.357978	0.381361	0.379811	0.391783	0.387547	0.475762	0.404434	0.459506	0.519952
Wife_for_a_Month.play.Tragicomedy.Fletcher	0.344703	0.308549	0.417979	0.346745	0.478882	0.432778	0.381456	0.353459	0.475723	0.358576	0.358146	0.391374	0.383685	0.39259	0.45181	0.477933	0.47194	0.447345	0.341421	0.479031	0.356778	0.526173	0.534178	0.343943	0.349919	0.370055	0.348619	0.349753	0.361723	0.400859	0.456968	0.362546	0.436287	0.434786	0.470452	0.460227	0.478355	0.474652	0.415987	0.361777	0.340172	0.365129	0.365839	0.374272	0.386383	0.484085	0.409078	0.464843	0.515299
Wild_Goose_Chase.play.Comedy.Fletcher	0.358966	0.345402	0.448055	0.353973	0.521291	0.463937	0.411077	0.363374	0.498958	0.378993	0.389067	0.420209	0.419073	0.420375	0.485341	0.514631	0.500687	0.472349	0.356499	0.505238	0.354146	0.55015	0.560111	0.349881	0.362931	0.397808	0.354378	0.367719	0.391072	0.42758	0.48439	0.39862	0.475831	0.454059	0.491143	0.483293	0.496706	0.497886	0.444852	0.372517	0.354586	0.397107	0.394881	0.386782	0.412756	0.497223	0.429692	0.484923	0.540853
Wit_Without_Money.play.Comedy.Fletcher	0.342091	0.333473	0.444308	0.342323	0.510779	0.457711	0.406854	0.349259	0.494561	0.368297	0.38242	0.408814	0.410946	0.415969	0.478329	0.503534	0.488765	0.463441	0.350814	0.495011	0.33884	0.543011	0.550275	0.339575	0.353397	0.385649	0.34832	0.356315	0.382722	0.419188	0.481458	0.386179	0.470721	0.445274	0.481238	0.475575	0.487259	0.490834	0.439958	0.359074	0.335818	0.376856	0.381579	0.369629	0.39343	0.488257	0.419978	0.477509	0.535206
Womans_Prize.play.Comedy.Fletcher	0.33333	0.323093	0.438647	0.341969	0.506922	0.448956	0.396549	0.350548	0.491342	0.366557	0.377068	0.410226	0.409911	0.408005	0.468191	0.49547	0.484329	0.460471	0.346972	0.489458	0.344635	0.535097	0.546418	0.330494	0.352558	0.385618	0.349876	0.354498	0.374745	0.414341	0.472342	0.384796	0.457599	0.440623	0.478148	0.467376	0.486377	0.488188	0.432108	0.357143	0.328069	0.374758	0.376277	0.367591	0.390501	0.480611	0.413741	0.471127	0.52603
Women_Pleased.play.Tragicomedy.Fletcher	0.346667	0.323343	0.436308	0.360005	0.50048	0.445342	0.396153	0.358823	0.491585	0.363079	0.37212	0.407452	0.400432	0.403993	0.464863	0.496956	0.490866	0.459159	0.347469	0.492892	0.35321	0.536236	0.54515	0.335729	0.362467	0.38422	0.358428	0.355642	0.366425	0.415337	0.465159	0.380046	0.454612	0.451935	0.486416	0.477643	0.494295	0.496342	0.43008	0.365709	0.341583	0.372809	0.372889	0.372306	0.396842	0.493913	0.421097	0.473959	0.523951
Double_Marriage.play.Tragedy.Fletcher.Massinger	0.343126	0.310152	0.399716	0.342851	0.475485	0.421625	0.369562	0.350403	0.461672	0.355417	0.344608	0.371793	0.367781	0.372996	0.43719	0.467576	0.456275	0.432455	0.338905	0.467853	0.353126	0.514741	0.518455	0.346576	0.347962	0.350897	0.353902	0.345873	0.351099	0.381296	0.446568	0.344616	0.426788	0.426728	0.458503	0.456459	0.466177	0.461294	0.409589	0.35358	0.348572	0.363147	0.356714	0.37586	0.370912	0.476378	0.403204	0.458784	0.508175
Broken_Heart.play.Tragedy.Ford	0.396393	0.36455	0.414234	0.392641	0.485519	0.443853	0.392402	0.380386	0.472797	0.39404	0.367763	0.395148	0.393246	0.393466	0.450563	0.477281	0.471915	0.44253	0.377265	0.476346	0.402436	0.519132	0.525001	0.390966	0.372885	0.376208	0.390705	0.365189	0.381556	0.403777	0.457706	0.37527	0.440004	0.447724	0.465021	0.470037	0.475197	0.47684	0.426248	0.376755	0.395148	0.402808	0.390571	0.410682	0.403978	0.49356	0.431085	0.470138	0.506103
Christs_Bloody_Sweat.poem.Unclassified.Ford	0.442538	0.4279	0.403654	0.438612	0.445553	0.439265	0.412074	0.429989	0.445437	0.431854	0.403198	0.41458	0.409153	0.413773	0.419246	0.437644	0.429368	0.423758	0.43604	0.438501	0.453884	0.488073	0.495921	0.443693	0.428654	0.404778	0.443304	0.42957	0.423106	0.393986	0.454537	0.420522	0.38692	0.415051	0.425127	0.448831	0.429167	0.434828	0.431475	0.432763	0.449708	0.431664	0.427868	0.465517	0.431702	0.461286	0.432512	0.445616	0.475894
Fames_Memorial.poem.Unclassified.Ford	0.510483	0.503435	0.449028	0.506247	0.494285	0.491196	0.474217	0.491894	0.474235	0.498081	0.464531	0.466041	0.465483	0.466926	0.470009	0.471351	0.469518	0.469325	0.50028	0.481672	0.517941	0.51598	0.515576	0.511337	0.484997	0.461978	0.502311	0.486894	0.491701	0.458207	0.501676	0.48056	0.464145	0.479322	0.479273	0.497203	0.489477	0.479014	0.490206	0.499414	0.520761	0.506044	0.492181	0.531475	0.500717	0.514121	0.497714	0.495762	0.503651
Fancies.play.Comedy.Ford	0.381659	0.365979	0.432773	0.373344	0.497982	0.459492	0.411618	0.367149	0.484619	0.391003	0.377977	0.402662	0.404963	0.404567	0.470424	0.494272	0.488836	0.456658	0.368338	0.49331	0.384749	0.534321	0.537921	0.368654	0.361729	0.380635	0.374401	0.362654	0.392956	0.42298	0.484093	0.39199	0.463055	0.454986	0.476658	0.48032	0.486174	0.492846	0.44178	0.368148	0.373379	0.397153	0.394749	0.400922	0.410211	0.496629	0.437414	0.478623	0.519764
Funeral_Elegy.poem.Unclassified.Ford	0.490082	0.476603	0.449104	0.479516	0.489929	0.481922	0.45656	0.461497	0.469004	0.477042	0.450555	0.445482	0.450885	0.452669	0.467597	0.470626	0.466653	0.448104	0.478496	0.479294	0.493591	0.513386	0.518517	0.48549	0.460447	0.44221	0.478309	0.467871	0.476182	0.443304	0.493124	0.464344	0.448792	0.457446	0.44994	0.471302	0.453694	0.461493	0.465426	0.471648	0.496052	0.48828	0.480036	0.510491	0.48297	0.482399	0.464907	0.470191	0.508557
Ladys_Trial.play.Comedy.Ford	0.393892	0.371619	0.422727	0.377672	0.499213	0.450653	0.402866	0.371277	0.479162	0.393503	0.374043	0.39649	0.39753	0.398185	0.458392	0.489386	0.479078	0.453407	0.371444	0.48277	0.391807	0.527707	0.533387	0.37645	0.364033	0.382649	0.381909	0.366851	0.39248	0.414708	0.470859	0.381894	0.460419	0.450522	0.473814	0.475406	0.485392	0.486229	0.439816	0.374177	0.380802	0.40811	0.404717	0.408566	0.409328	0.491978	0.438856	0.477127	0.515044
Loves_Sacrifice.play.Tragedy.Ford	0.36931	0.332152	0.416305	0.378907	0.48748	0.44339	0.3769	0.360694	0.484735	0.362511	0.356542	0.390456	0.387312	0.396766	0.463791	0.489872	0.485887	0.453389	0.339246	0.487736	0.360457	0.532874	0.537736	0.35861	0.346439	0.367644	0.353453	0.347634	0.358738	0.402135	0.455056	0.370095	0.443093	0.448228	0.476378	0.475247	0.485838	0.489123	0.418844	0.355279	0.357478	0.383921	0.378237	0.376909	0.397508	0.496345	0.419399	0.475967	0.520227
Lovers_Melancholy.play.Tragicomedy.Ford	0.366809	0.341627	0.41405	0.368162	0.482036	0.443442	0.390075	0.354789	0.473837	0.372853	0.363872	0.389703	0.38742	0.395387	0.452779	0.480521	0.470711	0.43892	0.354998	0.478219	0.370884	0.523507	0.527368	0.359939	0.352255	0.37078	0.363644	0.354715	0.369848	0.40016	0.453099	0.368388	0.440955	0.43935	0.46454	0.466096	0.476243	0.476201	0.418988	0.358768	0.362968	0.386226	0.377766	0.387437	0.396686	0.486455	0.417853	0.468095	0.506213
Perkin_Warbeck.play.History.Ford	0.408586	0.394934	0.424242	0.403881	0.48735	0.460381	0.417028	0.398152	0.47506	0.401397	0.379529	0.386532	0.383138	0.39856	0.449258	0.480224	0.472626	0.448044	0.392257	0.486548	0.416607	0.523781	0.524606	0.409093	0.388357	0.38421	0.406453	0.387668	0.397641	0.41439	0.477855	0.39043	0.452747	0.457674	0.471983	0.483489	0.480683	0.481267	0.445033	0.389446	0.411143	0.403586	0.406767	0.422027	0.400328	0.502489	0.448565	0.482875	0.515659
Tis_Pity.play.Tragedy.Ford	0.34558	0.31084	0.414197	0.360356	0.488308	0.43511	0.365826	0.341555	0.482606	0.347382	0.358436	0.398568	0.392986	0.396047	0.46041	0.487205	0.483375	0.450251	0.329417	0.481787	0.337547	0.535383	0.537909	0.335855	0.344246	0.365284	0.347915	0.336641	0.352213	0.389972	0.446491	0.3677	0.438393	0.439791	0.470809	0.46854	0.48049	0.479842	0.412136	0.353967	0.340227	0.374157	0.36615	0.361071	0.391446	0.480251	0.405564	0.462234	0.517861
Amurath.play.Tragedy.Goffe	0.420076	0.387892	0.402847	0.420934	0.469747	0.430225	0.409123	0.411631	0.454263	0.406647	0.379806	0.401583	0.39927	0.395496	0.426243	0.455889	0.449094	0.428245	0.409946	0.457758	0.427362	0.490558	0.510088	0.422845	0.412609	0.388255	0.422532	0.405704	0.404934	0.39282	0.456937	0.393438	0.416937	0.424006	0.445924	0.457661	0.454338	0.4518	0.423466	0.410041	0.41969	0.403731	0.393908	0.439971	0.389125	0.471058	0.422494	0.453071	0.489458
Alphonsus.play.Romance.Greene	0.410954	0.394804	0.40724	0.427605	0.488235	0.446934	0.400729	0.412469	0.480017	0.394323	0.409941	0.421603	0.415321	0.420467	0.438532	0.488683	0.481375	0.46213	0.406354	0.484303	0.411667	0.517929	0.527378	0.414677	0.416495	0.406764	0.423605	0.414572	0.4107	0.401922	0.464309	0.41279	0.433163	0.440148	0.461675	0.480529	0.467796	0.477704	0.431646	0.418655	0.424814	0.421527	0.412833	0.42886	0.427095	0.491377	0.434532	0.471396	0.495803
Friar_Bacon.play.Comedy.Greene	0.39806	0.39335	0.434014	0.414713	0.481767	0.454504	0.416214	0.403417	0.486639	0.39317	0.399271	0.420883	0.417827	0.427987	0.4561	0.489174	0.482547	0.459704	0.39904	0.484917	0.399134	0.517602	0.524009	0.400919	0.399127	0.411628	0.404367	0.407464	0.404279	0.419992	0.464777	0.414975	0.448787	0.454422	0.475826	0.480893	0.490088	0.489825	0.439839	0.405494	0.405222	0.413656	0.397474	0.403622	0.424045	0.498125	0.440273	0.478187	0.501188
James_IV.play.History.Greene	0.361294	0.347282	0.397052	0.379843	0.468961	0.430222	0.378164	0.366511	0.472899	0.349691	0.369759	0.396836	0.389245	0.396899	0.443283	0.483675	0.473406	0.444118	0.356666	0.482722	0.357839	0.521236	0.526217	0.365915	0.368166	0.374943	0.370094	0.369145	0.362437	0.384606	0.44287	0.375439	0.425007	0.429597	0.457801	0.459926	0.468942	0.469539	0.405003	0.365459	0.371311	0.386039	0.373182	0.373219	0.399975	0.485451	0.408766	0.466572	0.510132
Orlando_Furioso.play.Comedy.Greene	0.42107	0.405667	0.436926	0.43978	0.481651	0.462342	0.42617	0.42809	0.489562	0.403943	0.411188	0.433304	0.422833	0.430293	0.448686	0.491687	0.490157	0.466498	0.420841	0.485984	0.424797	0.518097	0.528518	0.423566	0.423754	0.42231	0.42867	0.422328	0.40874	0.424325	0.466504	0.429773	0.44809	0.456638	0.483216	0.490671	0.495778	0.493962	0.442479	0.424625	0.423193	0.428061	0.415431	0.427202	0.432879	0.509087	0.453107	0.485995	0.499
Mustapha.play.Tragedy.Greville_Fulke	0.429683	0.400954	0.391367	0.435189	0.465154	0.438785	0.401357	0.418339	0.44898	0.422033	0.389138	0.407603	0.400917	0.399986	0.445102	0.458446	0.451362	0.420928	0.420854	0.462192	0.431891	0.513333	0.513187	0.434618	0.421826	0.388786	0.431472	0.41965	0.416925	0.380581	0.449484	0.407358	0.404594	0.414344	0.424087	0.435442	0.428719	0.43478	0.415192	0.42936	0.442132	0.436921	0.421257	0.455261	0.424345	0.468732	0.421717	0.45373	0.500325
Treatise_on_Religion.poem.Unclassified.Greville_Fulke	0.512779	0.504002	0.468426	0.49244	0.505695	0.495459	0.497344	0.490824	0.473131	0.502669	0.47211	0.472413	0.47815	0.461524	0.483537	0.48361	0.458176	0.457521	0.499737	0.490547	0.512451	0.520472	0.52879	0.507312	0.492623	0.459417	0.498722	0.498044	0.503927	0.460016	0.52638	0.490264	0.451967	0.463959	0.419532	0.465035	0.418399	0.454357	0.483294	0.501723	0.515588	0.502348	0.499195	0.528478	0.491619	0.475753	0.482236	0.467568	0.523278
Devil_and_his_Dame.play.Comedy.Haughton	0.348273	0.336982	0.416855	0.364595	0.486639	0.436253	0.37917	0.35968	0.489531	0.344856	0.3739	0.40966	0.4015	0.404669	0.459354	0.494993	0.488351	0.460138	0.346861	0.490119	0.342963	0.530781	0.54151	0.342323	0.360423	0.391428	0.358013	0.362149	0.364692	0.393396	0.445885	0.381787	0.438386	0.438883	0.470134	0.462684	0.478996	0.483252	0.414384	0.368539	0.356179	0.38783	0.374213	0.357017	0.408711	0.482543	0.40993	0.466559	0.514038
Englishmen_for_my_Money.play.Comedy.Haughton	0.350137	0.35482	0.44458	0.359924	0.506645	0.462852	0.412365	0.35887	0.503774	0.361704	0.397204	0.421457	0.417326	0.424113	0.479153	0.509088	0.497363	0.474098	0.36004	0.506105	0.340354	0.551397	0.553751	0.350319	0.371497	0.399936	0.3609	0.378703	0.381233	0.420191	0.48502	0.39683	0.466846	0.450534	0.483767	0.487026	0.48548	0.491037	0.442789	0.366785	0.352923	0.386656	0.389035	0.356468	0.408552	0.49331	0.423994	0.485064	0.537203
Church_Militant.poem.Unclassified.Herbert_George	0.529542	0.529015	0.513454	0.516495	0.522122	0.516334	0.520634	0.516366	0.509853	0.514466	0.506349	0.50451	0.508356	0.502015	0.488847	0.497387	0.490096	0.49871	0.532799	0.502489	0.530944	0.526648	0.543381	0.524513	0.516081	0.500187	0.524157	0.524262	0.530641	0.495852	0.548943	0.516647	0.501803	0.495361	0.496055	0.511681	0.493746	0.504601	0.527121	0.526277	0.529747	0.522183	0.520911	0.54437	0.518615	0.501496	0.502003	0.488369	0.524241
Church_Porch.poem.Unclassified.Herbert_George	0.472164	0.456739	0.475235	0.470324	0.488701	0.485271	0.477738	0.464353	0.49416	0.479703	0.45871	0.475057	0.478886	0.470627	0.480796	0.495077	0.490974	0.478328	0.482346	0.505383	0.481239	0.527512	0.541253	0.470848	0.475858	0.454221	0.475831	0.473202	0.485624	0.467907	0.51782	0.475025	0.451343	0.468432	0.45435	0.448418	0.455769	0.47862	0.462236	0.475722	0.473561	0.468116	0.467015	0.491031	0.480598	0.478921	0.45078	0.459351	0.53663
The_Temple__20_poems.poem.Unclassified.Herbert_George	0.451913	0.428035	0.453697	0.45962	0.472065	0.458174	0.437901	0.459479	0.501497	0.443164	0.438155	0.453796	0.451033	0.447931	0.473095	0.494359	0.489517	0.466121	0.453834	0.501055	0.463061	0.528597	0.538496	0.460599	0.458153	0.441505	0.459009	0.465245	0.448	0.43543	0.46795	0.453819	0.437078	0.454457	0.481771	0.487224	0.48221	0.485302	0.438814	0.457936	0.456068	0.452558	0.444264	0.467376	0.466292	0.496453	0.429106	0.467398	0.51471
Sonnets_44_to_63.poem.Unclassified.Herbert_Mary	0.467752	0.448406	0.43959	0.482146	0.455739	0.471657	0.44957	0.474448	0.504802	0.452986	0.449895	0.466211	0.456024	0.453544	0.464939	0.498147	0.49013	0.473016	0.464578	0.507473	0.477939	0.521292	0.531559	0.475449	0.472499	0.454782	0.477682	0.47313	0.456606	0.435133	0.472906	0.461475	0.435893	0.464427	0.47833	0.489752	0.476921	0.49288	0.445413	0.476405	0.482083	0.467668	0.458465	0.477616	0.472399	0.519427	0.45825	0.493169	0.519109
Hesperides_1_to_50.poem.Unclassified.Herrick	0.452867	0.43392	0.478483	0.456359	0.511855	0.457271	0.461703	0.456944	0.504413	0.4509	0.455378	0.472395	0.469956	0.472027	0.485937	0.499922	0.50044	0.479651	0.4598	0.496964	0.458983	0.531402	0.541578	0.454786	0.45429	0.460259	0.459097	0.461179	0.456693	0.453077	0.478631	0.460601	0.480145	0.468207	0.502298	0.497677	0.511466	0.508938	0.459413	0.458332	0.452598	0.458449	0.452029	0.467082	0.46865	0.494546	0.444462	0.477022	0.504194
Elegy.poem.Unclassified.Heywood	0.488188	0.468749	0.448996	0.476191	0.492792	0.467648	0.450139	0.46425	0.465966	0.472466	0.451389	0.449979	0.45279	0.452652	0.465989	0.469793	0.464841	0.459693	0.478074	0.467833	0.487847	0.516257	0.525423	0.485342	0.461872	0.444307	0.474927	0.468938	0.475715	0.444716	0.49133	0.456699	0.455667	0.459636	0.455598	0.478163	0.455521	0.441201	0.475508	0.480916	0.489733	0.485997	0.474412	0.509083	0.47248	0.463905	0.460899	0.46112	0.51258
Four_Prentices.play.Romance.Heywood	0.373983	0.356268	0.400803	0.3884	0.472875	0.434501	0.386511	0.379106	0.47113	0.369979	0.371914	0.391975	0.381287	0.38373	0.423512	0.472067	0.462049	0.442054	0.377553	0.470194	0.392718	0.508583	0.521485	0.384516	0.379982	0.374694	0.389904	0.377837	0.366838	0.390836	0.453016	0.376899	0.42761	0.436835	0.464609	0.478924	0.472321	0.47007	0.42573	0.377874	0.384492	0.385558	0.37338	0.394265	0.383496	0.486652	0.419406	0.468226	0.49802
If_you_know_not.play.History.Heywood	0.390855	0.377869	0.431418	0.399015	0.497117	0.453053	0.402894	0.391535	0.488485	0.38165	0.390969	0.414131	0.398043	0.413012	0.472554	0.495026	0.486046	0.464419	0.367052	0.49135	0.374232	0.537222	0.544869	0.389359	0.36987	0.396865	0.382117	0.383905	0.381405	0.41219	0.460235	0.396606	0.462198	0.451886	0.479464	0.484541	0.489744	0.488426	0.445476	0.386173	0.38776	0.41097	0.404004	0.392173	0.406531	0.494906	0.44335	0.479627	0.52123
Rape_of_Lucrece.play.Tragedy.Heywood	0.382371	0.357558	0.403962	0.390549	0.47085	0.437809	0.389518	0.380911	0.460093	0.374632	0.366049	0.391619	0.385057	0.38653	0.427659	0.468838	0.460735	0.440532	0.374495	0.466966	0.38485	0.507772	0.515736	0.385703	0.375975	0.372161	0.386055	0.374295	0.369034	0.392354	0.456214	0.378175	0.423782	0.437288	0.456625	0.461957	0.46852	0.469574	0.425184	0.37717	0.383852	0.385273	0.377094	0.398609	0.384049	0.479155	0.422015	0.464609	0.498543
Wise_Woman.play.Comedy.Heywood	0.333788	0.331603	0.441109	0.353084	0.507572	0.451374	0.394381	0.344223	0.498103	0.349526	0.383727	0.413907	0.411658	0.417941	0.477872	0.50765	0.50198	0.47112	0.346266	0.505698	0.329059	0.549014	0.555219	0.327061	0.350535	0.392538	0.352743	0.354246	0.368253	0.414606	0.467945	0.386888	0.46445	0.452179	0.486475	0.480371	0.494014	0.498295	0.43055	0.350206	0.331453	0.382931	0.378181	0.354313	0.406207	0.491217	0.411954	0.476918	0.530053
Woman_Killed_with_Kindness.play.Tragedy.Heywood	0.350649	0.334876	0.416616	0.362264	0.478324	0.432231	0.37997	0.354416	0.48376	0.351331	0.365037	0.399494	0.38861	0.397836	0.453273	0.479834	0.476562	0.449618	0.35	0.480894	0.349603	0.528601	0.533097	0.351135	0.356702	0.37484	0.360766	0.360873	0.354466	0.397581	0.445271	0.375313	0.435205	0.43795	0.471051	0.473374	0.479296	0.478138	0.417466	0.360104	0.349694	0.382703	0.367599	0.363499	0.39151	0.487207	0.412616	0.472816	0.510655
Alchemist.play.Comedy.Jonson	0.354018	0.358345	0.439591	0.355643	0.504752	0.459009	0.412332	0.359806	0.484294	0.371491	0.380406	0.401913	0.401694	0.409378	0.463855	0.493634	0.478404	0.459948	0.358985	0.486963	0.355588	0.533405	0.541398	0.347278	0.357464	0.386108	0.360065	0.362557	0.381788	0.419902	0.483145	0.390017	0.461771	0.445769	0.469738	0.477282	0.47889	0.488569	0.443788	0.367193	0.346998	0.378225	0.385393	0.375655	0.392221	0.486265	0.428474	0.4759	0.517726
Bartholomew_Fair.play.Comedy.Jonson	0.338557	0.350182	0.448365	0.34199	0.507773	0.468392	0.414898	0.357099	0.49432	0.369543	0.38314	0.408317	0.411288	0.415219	0.471652	0.500533	0.491336	0.46515	0.359311	0.496855	0.344578	0.542686	0.549074	0.333725	0.359096	0.38936	0.353827	0.361808	0.382956	0.428513	0.489812	0.397465	0.462985	0.449778	0.47633	0.478297	0.48323	0.49368	0.444993	0.355553	0.338508	0.377378	0.385214	0.36645	0.401569	0.491972	0.430014	0.481569	0.526725
Case_is_Altered.play.Comedy.Jonson	0.353733	0.33833	0.428497	0.366188	0.496683	0.455694	0.394164	0.35255	0.498142	0.355172	0.373316	0.405116	0.400226	0.405411	0.473487	0.503245	0.492118	0.464768	0.33552	0.4983	0.336277	0.548574	0.548881	0.341183	0.35057	0.379537	0.350518	0.358552	0.364304	0.414401	0.471514	0.38596	0.449456	0.452008	0.474398	0.480971	0.482533	0.488655	0.426423	0.359363	0.350683	0.384755	0.372505	0.358897	0.407745	0.496789	0.423914	0.480056	0.530863
Catiline.play.Tragedy.Jonson	0.370615	0.339863	0.38755	0.360623	0.472424	0.429974	0.382773	0.357494	0.444048	0.371944	0.349998	0.368244	0.364611	0.355165	0.415467	0.451354	0.436571	0.413063	0.361734	0.4471	0.37746	0.497307	0.506878	0.369977	0.35946	0.343739	0.371171	0.356439	0.370353	0.367207	0.455253	0.354593	0.418583	0.407061	0.428956	0.443376	0.436563	0.441783	0.410285	0.36555	0.369524	0.37217	0.377783	0.400157	0.368084	0.450634	0.394201	0.437068	0.495208
Cynthias_Revels.play.Comedy.Jonson	0.383818	0.374243	0.419445	0.372909	0.494602	0.44861	0.406449	0.361506	0.463629	0.381669	0.375894	0.391688	0.393797	0.403045	0.452092	0.478874	0.464529	0.434275	0.364696	0.458865	0.369982	0.510011	0.521336	0.364339	0.354114	0.377518	0.362361	0.361426	0.388634	0.411731	0.469623	0.388613	0.444511	0.432309	0.446914	0.463618	0.458937	0.469562	0.425834	0.362878	0.376083	0.39367	0.383813	0.401489	0.396198	0.478602	0.427573	0.464147	0.491716
Devil_is_an_Ass.play.Comedy.Jonson	0.344225	0.338908	0.430215	0.333634	0.505231	0.453553	0.399441	0.338391	0.482287	0.361784	0.367649	0.38665	0.386885	0.395797	0.464216	0.492766	0.480005	0.450608	0.342514	0.483801	0.334858	0.534694	0.54101	0.334061	0.340756	0.368868	0.343579	0.345075	0.37303	0.410301	0.479033	0.371781	0.454722	0.434811	0.463522	0.46895	0.468353	0.477507	0.43312	0.342219	0.334381	0.368404	0.379326	0.36727	0.387261	0.478721	0.414761	0.470542	0.518138
Epicoene.play.Comedy.Jonson	0.352529	0.35383	0.439825	0.342022	0.513169	0.459008	0.410279	0.348911	0.484531	0.375967	0.377687	0.400834	0.401861	0.408321	0.465675	0.495664	0.479958	0.458064	0.35447	0.483736	0.347819	0.537236	0.542948	0.335327	0.346989	0.380908	0.34663	0.35413	0.381781	0.423865	0.487675	0.388071	0.465434	0.444805	0.471391	0.474218	0.480011	0.485439	0.44555	0.356762	0.346879	0.387111	0.390745	0.378382	0.393774	0.483725	0.431042	0.476476	0.522765
Every_Man_in_his_Humour.play.Comedy.Jonson	0.346126	0.339174	0.434931	0.351233	0.506297	0.462886	0.402614	0.338984	0.493783	0.35587	0.376667	0.400004	0.399102	0.406536	0.469514	0.501148	0.490317	0.46146	0.340128	0.49336	0.326379	0.545197	0.549696	0.323918	0.340055	0.374076	0.342733	0.348892	0.368136	0.416112	0.482123	0.3891	0.456339	0.446654	0.472336	0.480293	0.477617	0.489005	0.432783	0.348696	0.339299	0.377291	0.376767	0.359647	0.40221	0.493538	0.42545	0.478903	0.525347
Every_Man_out_of_his_Humour.play.Comedy.Jonson	0.345192	0.347549	0.423393	0.340661	0.498781	0.453522	0.398191	0.332353	0.472643	0.358829	0.359075	0.379965	0.382569	0.390265	0.454893	0.481683	0.466757	0.441112	0.336191	0.471141	0.330992	0.528498	0.532263	0.326101	0.325316	0.362183	0.33024	0.338433	0.36866	0.40917	0.47682	0.378299	0.443173	0.430914	0.454914	0.468405	0.463207	0.47294	0.429833	0.337744	0.337826	0.375188	0.370432	0.365218	0.388376	0.483906	0.423919	0.470318	0.509572
Famous_Voyage.poem.Unclassified.Jonson	0.509646	0.510141	0.520676	0.49974	0.542211	0.513815	0.514257	0.505005	0.519341	0.51127	0.493911	0.501529	0.498589	0.503057	0.503045	0.517554	0.510695	0.502439	0.516648	0.51275	0.515983	0.545683	0.553638	0.510209	0.502308	0.495608	0.50679	0.508146	0.515736	0.507903	0.539888	0.508628	0.512637	0.492176	0.514401	0.528963	0.521878	0.518002	0.524938	0.509357	0.50783	0.505794	0.510727	0.531029	0.504411	0.515675	0.510175	0.514622	0.538727
Forrest.poem.Unclassified.Jonson	0.422181	0.403509	0.414415	0.410594	0.451224	0.41919	0.418371	0.415922	0.447772	0.415457	0.396989	0.411199	0.414056	0.408196	0.435648	0.45387	0.438337	0.415192	0.420035	0.453844	0.426693	0.482025	0.49691	0.42389	0.414029	0.395159	0.41718	0.415569	0.420211	0.402976	0.452112	0.405076	0.42842	0.422311	0.437592	0.437127	0.445889	0.452467	0.411825	0.417381	0.421454	0.413702	0.40843	0.439821	0.413781	0.449424	0.398969	0.431659	0.487261
Magnetic_Lady.play.Comedy.Jonson	0.367804	0.370791	0.434115	0.35533	0.508122	0.458216	0.416407	0.358376	0.469744	0.386339	0.37372	0.394572	0.3938	0.401261	0.458004	0.484465	0.471137	0.449658	0.368567	0.476222	0.369139	0.528549	0.531231	0.358675	0.356903	0.374274	0.3636	0.360717	0.388967	0.417914	0.487216	0.385339	0.461908	0.440566	0.459283	0.473449	0.469412	0.479039	0.450956	0.364703	0.363505	0.394648	0.400652	0.396507	0.398618	0.47594	0.433454	0.473676	0.512854
New_Inn.play.Comedy.Jonson	0.366051	0.362687	0.426499	0.36009	0.495116	0.444403	0.407608	0.362471	0.46787	0.379234	0.366094	0.388991	0.390419	0.399455	0.448917	0.479586	0.467178	0.441208	0.367989	0.470686	0.368841	0.520646	0.526463	0.36108	0.361083	0.376228	0.362215	0.364943	0.383183	0.41215	0.473168	0.381182	0.451658	0.433819	0.455609	0.464703	0.468905	0.475138	0.434321	0.362375	0.360771	0.385696	0.388819	0.391597	0.399407	0.47437	0.420982	0.465268	0.506111
Poetaster.play.Comedy.Jonson	0.358638	0.356592	0.422213	0.3693	0.487261	0.449335	0.404289	0.359983	0.47398	0.370928	0.367159	0.395673	0.39535	0.391851	0.449508	0.480629	0.471948	0.443832	0.358229	0.479723	0.360429	0.521426	0.526559	0.351958	0.363179	0.373492	0.359751	0.357835	0.374679	0.408305	0.473684	0.385127	0.440428	0.44067	0.459685	0.466459	0.469844	0.481042	0.425166	0.358688	0.360569	0.378138	0.374175	0.383055	0.390529	0.484523	0.422757	0.469971	0.509294
Sad_Shepherd.play.Pastoral.Jonson	0.402729	0.395008	0.436774	0.388083	0.492206	0.440099	0.42648	0.393158	0.468109	0.405862	0.398499	0.415425	0.419024	0.423427	0.45445	0.474211	0.463086	0.447933	0.401418	0.463105	0.400903	0.510537	0.520961	0.400419	0.399049	0.406061	0.403271	0.398621	0.409881	0.42499	0.466693	0.405781	0.457284	0.431389	0.467304	0.477293	0.481065	0.476351	0.443939	0.400949	0.402159	0.417768	0.411476	0.422339	0.412647	0.472882	0.426276	0.468566	0.490368
Sejanus.play.Tragedy.Jonson	0.398408	0.372577	0.393915	0.385307	0.471384	0.44329	0.396353	0.374342	0.443403	0.390166	0.360081	0.371523	0.36699	0.36475	0.423454	0.453262	0.43968	0.416263	0.37781	0.450958	0.400078	0.500793	0.506529	0.396609	0.375516	0.35114	0.389871	0.374523	0.384272	0.377017	0.467758	0.369048	0.420204	0.414875	0.432597	0.44809	0.435696	0.441893	0.424581	0.38317	0.400757	0.393728	0.396367	0.419862	0.385187	0.464829	0.42035	0.450756	0.496165
Staple_of_News.play.Comedy.Jonson	0.361816	0.368006	0.438306	0.348028	0.503531	0.455434	0.417023	0.358623	0.474122	0.38187	0.377324	0.397304	0.398695	0.408259	0.45661	0.483662	0.470501	0.448438	0.370039	0.474678	0.3658	0.523983	0.533714	0.357825	0.358586	0.381912	0.364943	0.36513	0.386284	0.419209	0.483053	0.38638	0.458147	0.437871	0.461712	0.472864	0.471519	0.480948	0.444816	0.360018	0.353285	0.378298	0.389456	0.386748	0.391732	0.475577	0.426488	0.468921	0.508615
Tale_of__a_Tub.play.Comedy.Jonson	0.35387	0.363461	0.447517	0.358938	0.505325	0.461902	0.41841	0.365188	0.490819	0.374356	0.389859	0.411693	0.409818	0.41713	0.467164	0.49702	0.490853	0.468503	0.366502	0.494534	0.356614	0.542115	0.54548	0.353209	0.371135	0.393406	0.369919	0.369869	0.384859	0.4242	0.483706	0.395559	0.464545	0.449486	0.481354	0.484464	0.486532	0.49563	0.44995	0.365376	0.355469	0.388541	0.395412	0.372154	0.405551	0.490932	0.431218	0.482179	0.520453
Volpone.play.Comedy.Jonson	0.346962	0.338176	0.414216	0.3486	0.490069	0.441915	0.386406	0.336426	0.472384	0.360397	0.357526	0.382311	0.377361	0.386846	0.449697	0.478209	0.467141	0.438212	0.339097	0.47274	0.345406	0.528726	0.532072	0.342722	0.344327	0.361232	0.351483	0.343294	0.362417	0.395584	0.465841	0.365444	0.434629	0.4264	0.45249	0.466175	0.460295	0.470049	0.419114	0.348807	0.341179	0.365685	0.368557	0.371932	0.382593	0.477089	0.409447	0.461735	0.50984
Cornelia.play.Tragedy.Kyd	0.448874	0.431159	0.401785	0.447361	0.469178	0.451529	0.420322	0.440134	0.458291	0.437862	0.413285	0.421839	0.416602	0.403098	0.427634	0.451554	0.448373	0.437442	0.449258	0.459044	0.462757	0.493953	0.505231	0.458699	0.443444	0.41286	0.454154	0.441465	0.425323	0.398842	0.464226	0.428122	0.417308	0.431359	0.45088	0.475485	0.461026	0.448772	0.443371	0.444272	0.459024	0.442685	0.432607	0.473536	0.428523	0.484172	0.444879	0.468678	0.494971
Spanish_Tragedy.play.Tragedy.Kyd	0.383142	0.362834	0.401052	0.404252	0.46722	0.43621	0.381792	0.38509	0.478388	0.373249	0.375973	0.400505	0.387068	0.398742	0.436359	0.4763	0.472318	0.447789	0.37272	0.473941	0.390377	0.51783	0.527017	0.389015	0.383211	0.381609	0.396662	0.38418	0.362507	0.385612	0.440171	0.385407	0.414253	0.433364	0.463256	0.473273	0.46919	0.468109	0.415129	0.387328	0.398059	0.396897	0.387442	0.397878	0.408504	0.485999	0.420602	0.466292	0.500504
Eves_Apology__Cookham.poem.Unclassified.Lanyer	0.481886	0.460961	0.439919	0.477326	0.49411	0.460702	0.442899	0.468374	0.479669	0.469728	0.454648	0.460696	0.457999	0.461954	0.464555	0.481242	0.474993	0.461267	0.471197	0.47502	0.482223	0.510408	0.527562	0.482052	0.468538	0.449601	0.475144	0.471327	0.469723	0.443094	0.490704	0.453574	0.443098	0.453106	0.464625	0.480169	0.473069	0.46727	0.464371	0.480399	0.485889	0.485494	0.473447	0.499853	0.471303	0.487383	0.462743	0.471355	0.500707
Wounds_of_Civil_War.play.History.Lodge	0.425801	0.417151	0.410801	0.443172	0.478566	0.459525	0.424515	0.428501	0.483681	0.410613	0.412589	0.425357	0.418321	0.416711	0.452239	0.483266	0.480269	0.459662	0.421675	0.488469	0.436097	0.516551	0.51949	0.439396	0.430358	0.41916	0.439053	0.42989	0.412554	0.407336	0.461107	0.415203	0.442635	0.45877	0.485388	0.49716	0.496943	0.488866	0.445055	0.430155	0.44324	0.438838	0.423057	0.444365	0.434483	0.513661	0.458305	0.494505	0.508272
Campaspe.play.Comedy.Lyly	0.385761	0.370407	0.413147	0.383931	0.486934	0.442055	0.398229	0.374543	0.473922	0.383043	0.388253	0.40392	0.406069	0.408276	0.453184	0.48027	0.470157	0.445709	0.382472	0.473904	0.376839	0.519467	0.523635	0.376174	0.377858	0.390216	0.380414	0.382677	0.396056	0.407182	0.467578	0.399174	0.427736	0.426015	0.44288	0.451713	0.456965	0.459382	0.416599	0.38046	0.384253	0.399167	0.38382	0.405283	0.40882	0.466382	0.410324	0.456112	0.503396
Endimion.play.Comedy.Lyly	0.388179	0.367355	0.405397	0.392984	0.483411	0.433276	0.390907	0.375129	0.470909	0.380869	0.381622	0.403505	0.403155	0.407528	0.457529	0.482516	0.474328	0.441195	0.376521	0.473161	0.382196	0.513979	0.522716	0.377052	0.373718	0.389701	0.37821	0.375508	0.388275	0.399083	0.442913	0.394079	0.429992	0.427736	0.447961	0.458884	0.462424	0.465629	0.405082	0.38165	0.390064	0.410133	0.384479	0.408426	0.413252	0.467688	0.40697	0.452115	0.494343
Gallathea.play.Comedy.Lyly	0.385697	0.369137	0.426867	0.395874	0.492044	0.440529	0.39818	0.382115	0.481581	0.381761	0.395719	0.421312	0.41866	0.420775	0.46808	0.494492	0.48748	0.454996	0.386242	0.480426	0.3861	0.519899	0.530799	0.383162	0.388062	0.399258	0.388068	0.38814	0.399088	0.411807	0.46156	0.404653	0.443856	0.439384	0.45915	0.465342	0.471073	0.477299	0.416337	0.38316	0.392745	0.408252	0.385341	0.407038	0.416969	0.476103	0.407639	0.458752	0.506039
Loves_Metamorphosis.play.Pastoral.Lyly	0.412515	0.39063	0.419217	0.417212	0.479738	0.427832	0.405766	0.405801	0.47329	0.400492	0.40213	0.422693	0.421434	0.421065	0.458345	0.476851	0.473003	0.441808	0.407341	0.476587	0.410151	0.507104	0.512611	0.411554	0.407078	0.406932	0.410554	0.405489	0.411606	0.408164	0.443619	0.41236	0.429289	0.429378	0.452734	0.458671	0.462644	0.468993	0.411148	0.408229	0.420856	0.424583	0.395854	0.4325	0.428795	0.47218	0.410541	0.450516	0.501016
Midas.play.Comedy.Lyly	0.405925	0.390939	0.426815	0.405346	0.487703	0.447874	0.411881	0.393594	0.478126	0.394702	0.397391	0.410212	0.408088	0.416912	0.453755	0.480399	0.472391	0.449762	0.399488	0.477813	0.402158	0.514208	0.523065	0.397814	0.396402	0.405237	0.398725	0.397814	0.409198	0.42027	0.468613	0.412713	0.437471	0.43977	0.456213	0.461755	0.468986	0.476293	0.428988	0.393115	0.401767	0.410067	0.391302	0.418976	0.414615	0.475403	0.419141	0.460184	0.506526
Mother_Bombie.play.Comedy.Lyly	0.367052	0.368407	0.443694	0.361526	0.500937	0.456666	0.407586	0.364052	0.49537	0.378884	0.39569	0.420691	0.419358	0.423467	0.469851	0.498003	0.488192	0.467417	0.374495	0.49198	0.364333	0.536832	0.542803	0.356267	0.377259	0.40341	0.370717	0.385183	0.393121	0.421602	0.478322	0.401513	0.455913	0.443836	0.471509	0.468909	0.47464	0.482556	0.437869	0.36802	0.367565	0.394776	0.386718	0.38231	0.41226	0.483338	0.414338	0.468048	0.525341
Sapho_and_Phao.play.Comedy.Lyly	0.394037	0.377118	0.425169	0.400401	0.487148	0.435292	0.406373	0.387054	0.484423	0.393492	0.397862	0.422143	0.423171	0.425416	0.466919	0.489457	0.482016	0.454217	0.390372	0.482956	0.390209	0.518569	0.531633	0.387648	0.393106	0.405686	0.392235	0.390924	0.405138	0.412629	0.457656	0.406353	0.441897	0.434324	0.458729	0.459316	0.468738	0.475169	0.410115	0.392035	0.391745	0.408968	0.390575	0.413592	0.413274	0.474108	0.405891	0.460246	0.504333
Woman_in_the_Moon.play.Comedy.Lyly	0.396628	0.372654	0.430865	0.419919	0.484823	0.432926	0.400335	0.404793	0.486353	0.385673	0.397441	0.433053	0.427771	0.430068	0.457873	0.495554	0.488175	0.460005	0.395347	0.477796	0.398163	0.516664	0.52782	0.398788	0.407161	0.414772	0.40765	0.404968	0.393579	0.407207	0.440244	0.410353	0.443482	0.44699	0.477688	0.475393	0.490962	0.486093	0.415664	0.407748	0.405806	0.420732	0.396152	0.409295	0.429234	0.488745	0.417477	0.468582	0.492183
Herod.play.Tragedy.Markham.Sampson	0.366901	0.324588	0.390814	0.376905	0.47362	0.423399	0.369121	0.369365	0.464644	0.364142	0.351597	0.384112	0.374075	0.375722	0.44059	0.467282	0.460901	0.430291	0.35216	0.467766	0.370507	0.515646	0.528848	0.374352	0.365047	0.357991	0.374689	0.358047	0.353739	0.378566	0.445805	0.360626	0.417189	0.42295	0.4484	0.461263	0.456568	0.45887	0.406048	0.367865	0.362507	0.373529	0.360921	0.388735	0.374433	0.472163	0.405113	0.457302	0.505018
Doctor_Faustus__1604.play.Tragedy.Marlowe	0.383333	0.376299	0.435031	0.402145	0.476266	0.451116	0.411732	0.399142	0.496434	0.381685	0.395894	0.41648	0.413271	0.418349	0.462218	0.493227	0.485826	0.463068	0.390039	0.500591	0.387071	0.520229	0.529033	0.389782	0.39671	0.405794	0.396856	0.398576	0.390238	0.41385	0.466822	0.416181	0.441162	0.449504	0.467344	0.48328	0.476962	0.487338	0.429593	0.398331	0.39454	0.394331	0.387754	0.401089	0.414923	0.490545	0.422432	0.472093	0.511842
Edward_II.play.History.Marlowe	0.379121	0.359463	0.415913	0.40269	0.473381	0.448855	0.395642	0.389636	0.491128	0.367374	0.380703	0.400674	0.384751	0.405544	0.44863	0.493637	0.485059	0.462255	0.370243	0.494156	0.37975	0.530654	0.53547	0.387608	0.383536	0.384285	0.388468	0.386611	0.371539	0.398233	0.463615	0.392065	0.436311	0.452207	0.47831	0.483226	0.481561	0.477645	0.432071	0.386267	0.391256	0.390483	0.385871	0.384593	0.405229	0.50098	0.427873	0.4826	0.517777
Hero_and_Leander.poem.Unclassified.Marlowe	0.481125	0.471779	0.466098	0.48644	0.513537	0.465761	0.462359	0.464635	0.465666	0.473152	0.453876	0.463748	0.464367	0.469191	0.449019	0.468268	0.465361	0.458621	0.478538	0.41773	0.487351	0.500058	0.514459	0.474854	0.464808	0.456308	0.480802	0.468985	0.470282	0.458889	0.491708	0.470497	0.462522	0.447191	0.464572	0.486727	0.486016	0.476395	0.47208	0.476252	0.480679	0.48469	0.462384	0.503728	0.467549	0.478381	0.471454	0.46755	0.460093
Jew_of_Malta.play.Tragedy.Marlowe	0.355965	0.349076	0.427493	0.374719	0.485952	0.448898	0.394235	0.370369	0.489629	0.357354	0.374733	0.407356	0.395811	0.400041	0.449155	0.489656	0.481278	0.457323	0.365301	0.486065	0.367768	0.524494	0.535527	0.360503	0.37504	0.385132	0.376824	0.375848	0.363033	0.393504	0.461753	0.386024	0.440783	0.438596	0.470007	0.473871	0.472785	0.478075	0.427141	0.368038	0.364012	0.371703	0.374663	0.376288	0.395676	0.479451	0.411238	0.466743	0.517507
Massacre_at_Paris.play.History.Marlowe	0.399886	0.386189	0.425805	0.41937	0.480518	0.460994	0.414297	0.409091	0.491832	0.380706	0.388807	0.404918	0.391341	0.416376	0.458575	0.494138	0.484771	0.466284	0.391166	0.503324	0.394933	0.530993	0.533688	0.408433	0.399366	0.395534	0.405551	0.405064	0.386078	0.409618	0.468426	0.411854	0.442694	0.457346	0.478848	0.489986	0.479177	0.481678	0.444387	0.404676	0.414313	0.408107	0.408868	0.405194	0.418679	0.504565	0.443964	0.493008	0.522252
Tamburlaine_Part_1.play.Romance.Marlowe	0.430585	0.418511	0.41612	0.435544	0.473728	0.45661	0.425622	0.425357	0.470884	0.407072	0.392917	0.4023	0.395985	0.399915	0.427611	0.46822	0.461827	0.445822	0.418992	0.471588	0.438091	0.495411	0.5032	0.437078	0.42209	0.40169	0.430335	0.424103	0.410752	0.412591	0.471124	0.415645	0.43277	0.451883	0.473403	0.488893	0.483176	0.478212	0.447038	0.42775	0.443184	0.42935	0.413438	0.445765	0.417538	0.503515	0.460626	0.486071	0.493138
Tamburlaine_Part_2.play.Romance.Marlowe	0.423075	0.414373	0.423222	0.437943	0.472077	0.449737	0.426985	0.428051	0.469745	0.407031	0.392096	0.401107	0.394485	0.402078	0.425166	0.460951	0.459709	0.445961	0.419461	0.473639	0.437407	0.488027	0.49704	0.435326	0.424483	0.405503	0.43168	0.424149	0.4069	0.41387	0.465463	0.416279	0.432303	0.451465	0.473045	0.492987	0.48796	0.480322	0.442909	0.425302	0.438443	0.421374	0.406965	0.444005	0.411477	0.498981	0.453038	0.481607	0.491029
Dido_Queen_of_Carthage.play.Tragedy.Marlowe.Nashe	0.399701	0.384421	0.418272	0.424957	0.47761	0.438114	0.407165	0.412951	0.483505	0.393516	0.400569	0.421741	0.416384	0.418216	0.422536	0.475361	0.47386	0.455323	0.404337	0.46771	0.415185	0.508148	0.519757	0.411675	0.416148	0.412009	0.421982	0.410446	0.397146	0.401288	0.451058	0.414211	0.434586	0.44536	0.476363	0.487405	0.487449	0.48214	0.430568	0.417594	0.415802	0.414741	0.397183	0.419204	0.41775	0.491097	0.426545	0.472144	0.487199
Antiquary.play.Comedy.Marmion	0.355612	0.339798	0.416114	0.335181	0.501836	0.445998	0.390238	0.338288	0.472008	0.36216	0.361282	0.382044	0.382955	0.395479	0.459841	0.484553	0.477397	0.440636	0.340644	0.476229	0.347078	0.528384	0.536876	0.336289	0.338064	0.369815	0.351773	0.343959	0.369127	0.402795	0.466348	0.363966	0.451354	0.434166	0.462296	0.466054	0.471634	0.477938	0.425898	0.34469	0.352914	0.381596	0.383611	0.382595	0.39448	0.484007	0.422457	0.471658	0.51303
Antonio_and_Mellida.play.Tragicomedy.Marston	0.391423	0.382186	0.432854	0.412098	0.491628	0.457557	0.416528	0.394868	0.487251	0.394996	0.387724	0.413861	0.415872	0.418663	0.467561	0.485065	0.483234	0.459665	0.383109	0.483847	0.390186	0.526531	0.535439	0.391394	0.388416	0.40505	0.391927	0.393306	0.391713	0.421339	0.471836	0.411861	0.448642	0.452593	0.48015	0.480749	0.493836	0.490504	0.430668	0.387226	0.392678	0.412112	0.392211	0.411395	0.416812	0.502734	0.446292	0.486632	0.512104
Antonios_Revenge.play.Tragedy.Marston	0.410593	0.388296	0.436376	0.435935	0.487457	0.462393	0.417527	0.41408	0.494807	0.410431	0.398851	0.429305	0.427175	0.426433	0.471567	0.482017	0.486643	0.464177	0.397602	0.489853	0.416472	0.528225	0.533648	0.413635	0.413342	0.414301	0.415005	0.407378	0.395909	0.425527	0.465345	0.419762	0.440442	0.461996	0.485283	0.486866	0.496793	0.494795	0.438472	0.41475	0.412834	0.419738	0.405143	0.426383	0.427077	0.510646	0.455375	0.48969	0.518185
Dutch_Courtesan.play.Comedy.Marston	0.363057	0.353042	0.433779	0.374879	0.496606	0.457352	0.401171	0.359255	0.489751	0.371817	0.378148	0.408869	0.406284	0.412098	0.477592	0.498377	0.489328	0.463258	0.354159	0.493868	0.352201	0.543359	0.544342	0.349641	0.356924	0.387217	0.356617	0.367126	0.378815	0.420591	0.47576	0.396393	0.451347	0.450303	0.476843	0.473314	0.483909	0.486474	0.432831	0.365983	0.350341	0.392846	0.388313	0.377797	0.409479	0.495446	0.42998	0.486001	0.5311
Sophonisba.play.Tragedy.Marston	0.43474	0.398674	0.420022	0.448119	0.47531	0.454442	0.417805	0.43151	0.475527	0.423271	0.399393	0.423311	0.423502	0.410231	0.447313	0.47409	0.471866	0.451833	0.419048	0.478668	0.439578	0.51883	0.51782	0.438546	0.430192	0.403599	0.434835	0.421727	0.415441	0.410422	0.471671	0.417809	0.425699	0.45047	0.463624	0.462848	0.471249	0.46634	0.430487	0.431826	0.43542	0.426364	0.416688	0.450618	0.418869	0.492696	0.441091	0.472038	0.519541
Roman_Actor.play.Tragedy.Massinger	0.391161	0.354956	0.402259	0.38178	0.480227	0.430061	0.382522	0.37541	0.454257	0.386382	0.358891	0.381873	0.372058	0.374148	0.436746	0.46373	0.455378	0.425827	0.374737	0.463581	0.396541	0.510118	0.513547	0.388096	0.371491	0.362084	0.390473	0.367492	0.378461	0.380129	0.452919	0.359563	0.423427	0.425065	0.446039	0.458654	0.451902	0.456106	0.41343	0.375448	0.391745	0.394217	0.38514	0.414889	0.391874	0.474287	0.418344	0.457992	0.501072
Unnatural_Combat.play.Tragedy.Massinger	0.371918	0.341178	0.403108	0.360566	0.478456	0.426267	0.373674	0.352841	0.456116	0.370406	0.351064	0.367962	0.363933	0.373735	0.436493	0.467634	0.453697	0.42444	0.35241	0.460026	0.371889	0.513111	0.514966	0.364094	0.353852	0.353304	0.366688	0.348807	0.365357	0.388606	0.446545	0.348481	0.431557	0.424699	0.449977	0.459048	0.457668	0.461428	0.412019	0.3612	0.370722	0.386943	0.378678	0.396848	0.384673	0.476502	0.414016	0.459015	0.501681
Chaste_Maid_in_Cheapside.play.Comedy.Middleton	0.343278	0.343571	0.439522	0.351396	0.504175	0.450606	0.400403	0.353775	0.491781	0.369378	0.37881	0.413742	0.412858	0.410437	0.467156	0.492117	0.482849	0.463215	0.356893	0.483785	0.345173	0.538979	0.546275	0.338617	0.352377	0.388091	0.356483	0.360684	0.376882	0.413037	0.473198	0.390471	0.457786	0.441593	0.478135	0.469532	0.483598	0.485176	0.434419	0.360764	0.332015	0.373435	0.376844	0.363592	0.393305	0.485726	0.423511	0.473411	0.52106
Five_Gallants.play.Comedy.Middleton	0.354244	0.354581	0.445685	0.349402	0.510326	0.462157	0.409741	0.358675	0.499696	0.375689	0.386087	0.416014	0.412178	0.415256	0.477247	0.505513	0.493305	0.469682	0.362083	0.495494	0.351361	0.542667	0.548172	0.339494	0.358963	0.395221	0.356846	0.367857	0.384253	0.424471	0.481062	0.394339	0.471918	0.455691	0.486385	0.489492	0.490224	0.496107	0.443295	0.358005	0.337541	0.380845	0.382187	0.36846	0.396819	0.497407	0.433222	0.485545	0.527296
Game_at_Chess.play.History.Middleton	0.39696	0.377108	0.434233	0.383136	0.499708	0.455866	0.411836	0.388288	0.47294	0.401855	0.38261	0.399575	0.397674	0.401831	0.455576	0.48062	0.467395	0.446416	0.388872	0.476315	0.401473	0.519522	0.526615	0.389637	0.386216	0.384431	0.393797	0.38368	0.397758	0.417749	0.475036	0.389685	0.455249	0.446484	0.468197	0.475612	0.478048	0.476015	0.435792	0.385796	0.389384	0.395228	0.402579	0.419527	0.397445	0.492808	0.444125	0.478309	0.512411
Hengist.play.Tragedy.Middleton	0.363262	0.335956	0.414407	0.354201	0.483428	0.444793	0.387685	0.359872	0.472363	0.365273	0.35552	0.37903	0.373959	0.384794	0.452768	0.478902	0.463667	0.439851	0.348569	0.477691	0.360364	0.522486	0.532556	0.357769	0.350779	0.36089	0.353838	0.355867	0.369772	0.394551	0.461162	0.368225	0.440783	0.431733	0.459312	0.4621	0.463967	0.467784	0.417596	0.358219	0.351314	0.371296	0.375232	0.37913	0.382981	0.47936	0.416544	0.464259	0.519618
Mad_World.play.Comedy.Middleton	0.349558	0.346965	0.43862	0.351911	0.504555	0.453393	0.40011	0.352595	0.489118	0.372658	0.37455	0.408756	0.405973	0.407293	0.471288	0.498613	0.483516	0.460357	0.34688	0.485656	0.344071	0.537203	0.543795	0.335023	0.346478	0.385606	0.346664	0.355754	0.37736	0.417149	0.47431	0.386862	0.461017	0.443155	0.476257	0.47332	0.48347	0.49171	0.436614	0.353406	0.332851	0.382597	0.382407	0.365699	0.399795	0.491774	0.430018	0.477425	0.523311
Michaelmas_Term.play.Comedy.Middleton	0.343648	0.346728	0.434843	0.341693	0.505211	0.457745	0.396741	0.347739	0.491034	0.363513	0.378673	0.405494	0.40355	0.409016	0.473424	0.499055	0.487197	0.463091	0.349588	0.493987	0.341278	0.542633	0.548219	0.334131	0.349918	0.384772	0.348849	0.35975	0.376666	0.414388	0.48115	0.38366	0.459994	0.446197	0.476127	0.475179	0.477584	0.486098	0.438031	0.351373	0.328672	0.375718	0.379441	0.362128	0.39376	0.489617	0.424466	0.48201	0.532453
More_Dissemblers.play.Comedy.Middleton	0.361397	0.339759	0.418362	0.350816	0.494241	0.441807	0.384559	0.350249	0.474073	0.367907	0.362315	0.392306	0.388573	0.390456	0.459587	0.478986	0.469251	0.444976	0.342428	0.472594	0.352101	0.529326	0.53599	0.339069	0.342079	0.373213	0.347509	0.349211	0.372124	0.400189	0.460476	0.371052	0.444082	0.437415	0.461683	0.458176	0.469028	0.472114	0.421046	0.355495	0.349951	0.383841	0.379336	0.3802	0.394602	0.48348	0.420174	0.464998	0.51549
Nice_Valour.play.Comedy.Middleton	0.358396	0.332479	0.423917	0.353027	0.496462	0.453308	0.391153	0.353691	0.481475	0.367769	0.367362	0.391088	0.391337	0.398048	0.464966	0.489076	0.480282	0.454322	0.344969	0.484695	0.352727	0.539319	0.545393	0.345454	0.344143	0.36788	0.348159	0.351789	0.378833	0.413533	0.478067	0.381069	0.443017	0.440052	0.462566	0.464929	0.464298	0.469279	0.423328	0.36259	0.347233	0.38245	0.381303	0.381367	0.400853	0.485431	0.421082	0.474055	0.528846
No_Wit.play.Comedy.Middleton	0.345887	0.33282	0.424016	0.335153	0.499082	0.44243	0.389158	0.342622	0.479241	0.361068	0.363048	0.394299	0.392656	0.394414	0.457184	0.485033	0.471764	0.44839	0.339958	0.47323	0.341846	0.529418	0.537806	0.333469	0.343248	0.372238	0.342464	0.346447	0.368774	0.406048	0.461096	0.371959	0.451521	0.43809	0.473001	0.471169	0.477917	0.479078	0.426215	0.348237	0.331935	0.370306	0.370675	0.367862	0.386651	0.482799	0.420151	0.472349	0.518007
Phoenix.play.Comedy.Middleton	0.34934	0.336638	0.421885	0.348149	0.493185	0.451478	0.386948	0.340454	0.478977	0.356604	0.359724	0.384628	0.380208	0.391131	0.45824	0.488469	0.479315	0.448809	0.33952	0.486357	0.346361	0.532866	0.53661	0.336002	0.339271	0.365763	0.342196	0.352036	0.362653	0.405187	0.472973	0.372028	0.443881	0.442117	0.464614	0.468319	0.467707	0.477854	0.42627	0.343874	0.334006	0.369247	0.371721	0.365962	0.386799	0.482575	0.419366	0.472881	0.520647
Puritan.play.Comedy.Middleton	0.349007	0.350394	0.445074	0.350998	0.508245	0.468964	0.408419	0.357366	0.49989	0.368428	0.387165	0.410552	0.408882	0.413483	0.475733	0.504118	0.493842	0.470228	0.355682	0.499925	0.352714	0.547274	0.550876	0.337759	0.359805	0.390386	0.351198	0.365877	0.377687	0.425515	0.487928	0.39826	0.463626	0.455714	0.482187	0.487091	0.484771	0.491044	0.444285	0.359844	0.348775	0.380269	0.383957	0.371785	0.403804	0.497225	0.429281	0.486073	0.531113
Revengers_Tragedy.play.Tragedy.Middleton	0.370203	0.333275	0.416972	0.374038	0.482753	0.446282	0.380702	0.360809	0.477957	0.365441	0.362022	0.393275	0.389263	0.398464	0.454439	0.481365	0.472011	0.451807	0.344633	0.472336	0.36616	0.52515	0.534633	0.356803	0.349648	0.372972	0.358617	0.35559	0.356591	0.400999	0.468488	0.374085	0.432367	0.438595	0.466103	0.466657	0.469347	0.470984	0.425582	0.358479	0.347715	0.372106	0.370949	0.380604	0.380922	0.478463	0.420308	0.467576	0.514993
Second_Maidens_Tragedy.play.Tragedy.Middleton	0.360781	0.321342	0.41673	0.369846	0.476714	0.432918	0.376095	0.360607	0.476453	0.363747	0.356376	0.399268	0.391482	0.397147	0.452194	0.47632	0.474382	0.444894	0.348892	0.474421	0.360367	0.525475	0.533372	0.352077	0.357323	0.371275	0.359003	0.357656	0.364298	0.39101	0.449644	0.373755	0.433244	0.434971	0.466581	0.454537	0.474872	0.473953	0.411699	0.363423	0.349764	0.373663	0.372629	0.378306	0.392775	0.482045	0.412768	0.456512	0.514176
Trick_to_Catch_the_Old_One.play.Comedy.Middleton	0.35016	0.35141	0.446394	0.352241	0.510036	0.466472	0.404465	0.355181	0.504739	0.368191	0.390213	0.41609	0.413585	0.41564	0.476952	0.507112	0.49956	0.473196	0.357904	0.505383	0.35277	0.551699	0.552833	0.338232	0.361862	0.394908	0.359372	0.365022	0.380751	0.422096	0.48331	0.396336	0.470506	0.46366	0.490224	0.490775	0.493321	0.503161	0.445254	0.363647	0.347481	0.385663	0.391248	0.368329	0.413024	0.504491	0.436852	0.491043	0.537007
Widow.play.Comedy.Middleton	0.341701	0.332745	0.447341	0.339228	0.516024	0.463138	0.404096	0.348855	0.505695	0.36176	0.386539	0.415397	0.414099	0.413376	0.482958	0.51049	0.502992	0.473598	0.347606	0.50776	0.336315	0.555722	0.56078	0.329102	0.357315	0.391386	0.351072	0.358082	0.382637	0.423938	0.48357	0.39101	0.466849	0.457377	0.489213	0.481821	0.487233	0.495651	0.435824	0.361974	0.338477	0.382184	0.387529	0.36734	0.409237	0.501715	0.425876	0.49108	0.541281
Witch.play.Tragicomedy.Middleton	0.355879	0.323868	0.42743	0.359252	0.493613	0.448561	0.389351	0.35755	0.485273	0.367759	0.366684	0.402058	0.398563	0.39867	0.462654	0.489952	0.480417	0.450531	0.348767	0.483075	0.351611	0.537095	0.540175	0.345481	0.346749	0.373213	0.354716	0.350348	0.369349	0.401584	0.461351	0.378813	0.450616	0.438823	0.469302	0.461035	0.477112	0.479877	0.424522	0.355474	0.34359	0.377508	0.378858	0.376405	0.396086	0.481533	0.416782	0.466251	0.518438
Women_Beware_Women.play.Tragedy.Middleton	0.351642	0.327896	0.414652	0.337519	0.488833	0.432389	0.37828	0.337244	0.464163	0.354975	0.350342	0.384348	0.384929	0.384633	0.450724	0.47146	0.459807	0.437126	0.330576	0.461212	0.339929	0.518804	0.532616	0.330185	0.334596	0.359116	0.33749	0.339711	0.365151	0.392767	0.455184	0.364382	0.441176	0.423902	0.45705	0.445571	0.465945	0.468709	0.413559	0.34653	0.33202	0.367489	0.363671	0.372953	0.379401	0.472115	0.410824	0.458556	0.509687
Yorkshire_Tragedy.play.Tragedy.Middleton	0.383279	0.364079	0.449193	0.394788	0.501388	0.466131	0.410432	0.386305	0.504521	0.391609	0.399962	0.430613	0.426789	0.427772	0.481964	0.498944	0.503316	0.475995	0.388785	0.509144	0.386932	0.550042	0.551679	0.383398	0.396411	0.410433	0.394507	0.392276	0.395376	0.430406	0.48227	0.415714	0.45546	0.470505	0.495631	0.489047	0.495538	0.496762	0.442327	0.401234	0.382927	0.406661	0.400399	0.401233	0.425373	0.505776	0.444564	0.492835	0.537052
Changeling.play.Tragedy.Middleton.Rowley	0.355072	0.328148	0.42747	0.347752	0.501561	0.442611	0.387214	0.351144	0.489375	0.363213	0.367447	0.398264	0.396418	0.400728	0.467588	0.496825	0.488435	0.456862	0.341956	0.484868	0.346942	0.533461	0.548661	0.337195	0.347393	0.378416	0.353193	0.349412	0.368187	0.410439	0.466504	0.373231	0.455807	0.444717	0.472114	0.4688	0.477768	0.486406	0.425318	0.354181	0.339824	0.375473	0.372508	0.37448	0.388642	0.487342	0.418082	0.472127	0.519382
John_a_Kent_and_John_a_Cumber.play.Comedy.Munday	0.392089	0.380085	0.431514	0.390687	0.495585	0.464951	0.416091	0.389502	0.496472	0.381181	0.407941	0.424994	0.419921	0.421415	0.47119	0.506044	0.490335	0.468154	0.383384	0.501615	0.384804	0.540571	0.544207	0.389489	0.392739	0.402483	0.386581	0.400058	0.398357	0.417587	0.479563	0.408383	0.450727	0.445035	0.471039	0.476279	0.469229	0.480246	0.437406	0.392799	0.400466	0.412786	0.410068	0.40057	0.429571	0.494003	0.42462	0.478779	0.527643
Choice_of_Valentines.poem.Unclassified.Nashe	0.469993	0.466257	0.484948	0.479543	0.504239	0.476728	0.472414	0.476249	0.510894	0.464792	0.469073	0.483569	0.483274	0.484262	0.496117	0.512407	0.507262	0.494273	0.47344	0.49763	0.474012	0.540867	0.54963	0.468348	0.468266	0.475722	0.473381	0.475914	0.475624	0.47022	0.493919	0.481423	0.489823	0.480202	0.503881	0.499851	0.51608	0.506273	0.477062	0.473778	0.475555	0.486573	0.472449	0.484927	0.485602	0.506202	0.472865	0.502541	0.513438
Summers_Last_Will_and_Testament.play.Comedy.Nashe	0.386862	0.38469	0.426726	0.387533	0.472236	0.45147	0.413234	0.385829	0.470021	0.391433	0.386627	0.399841	0.39987	0.408524	0.443592	0.470688	0.458827	0.435827	0.393294	0.469546	0.396628	0.506024	0.516849	0.383858	0.390461	0.39033	0.390827	0.394578	0.395082	0.411158	0.470756	0.407597	0.434445	0.422258	0.448213	0.458275	0.457913	0.467295	0.430622	0.383715	0.384295	0.38788	0.389967	0.406966	0.399701	0.469864	0.417616	0.457374	0.501043
Poems.poem.Unclassified.Oxford	0.484469	0.466835	0.452601	0.489956	0.488513	0.464226	0.459332	0.4818	0.501838	0.467277	0.469897	0.483163	0.477376	0.477789	0.49117	0.504142	0.502286	0.486807	0.474543	0.506347	0.478975	0.536505	0.538585	0.485605	0.475835	0.475262	0.48343	0.485394	0.473474	0.453538	0.455275	0.474471	0.461987	0.470912	0.493864	0.488838	0.505171	0.490292	0.454771	0.489073	0.49058	0.494716	0.475265	0.496178	0.496406	0.515744	0.475855	0.503979	0.517335
Arraignment_of_Paris.play.Pastoral.Peele	0.428278	0.417183	0.431965	0.434532	0.484243	0.45065	0.421718	0.423481	0.481248	0.412881	0.42381	0.439238	0.435793	0.436267	0.450685	0.488063	0.479159	0.458739	0.42371	0.474033	0.42436	0.509762	0.517354	0.42204	0.42129	0.428385	0.428176	0.420072	0.428345	0.425765	0.45518	0.434455	0.444953	0.449016	0.464213	0.469027	0.480145	0.481458	0.438054	0.429311	0.43933	0.446413	0.422081	0.44181	0.445384	0.485484	0.447212	0.470933	0.487294
Battle_of_Alcazar.play.History.Peele	0.458087	0.448752	0.44381	0.471219	0.492164	0.486474	0.459497	0.462007	0.488464	0.440613	0.432016	0.432984	0.422744	0.435781	0.443325	0.483767	0.478662	0.470343	0.457321	0.49536	0.471381	0.509575	0.509842	0.468993	0.45596	0.431033	0.46757	0.453486	0.43793	0.43746	0.48979	0.447394	0.456287	0.478637	0.492644	0.510093	0.504766	0.497455	0.477691	0.459901	0.475983	0.450398	0.446945	0.473679	0.44544	0.51517	0.485628	0.500143	0.50662
Edward_I.play.History.Peele	0.374522	0.371545	0.415571	0.398043	0.47169	0.448937	0.402453	0.386605	0.484191	0.367127	0.379519	0.401767	0.393317	0.408292	0.440116	0.481372	0.475028	0.452913	0.37728	0.483953	0.380935	0.518725	0.526113	0.383215	0.384362	0.389372	0.388884	0.382996	0.374323	0.403243	0.460418	0.39722	0.431245	0.447342	0.475541	0.479735	0.486264	0.487266	0.429778	0.38508	0.388185	0.392381	0.380454	0.38333	0.40023	0.500441	0.436458	0.479477	0.500632
King_David_and_Fair_Bathsheba.play.History.Peele	0.443772	0.432586	0.438598	0.464223	0.461226	0.466856	0.437508	0.450446	0.477973	0.427723	0.415152	0.429008	0.422884	0.429689	0.431736	0.464857	0.468086	0.457171	0.446735	0.474707	0.45558	0.495772	0.501228	0.452408	0.447038	0.429245	0.454578	0.443938	0.424284	0.430891	0.464752	0.44195	0.424033	0.466021	0.482848	0.489061	0.495948	0.492885	0.458706	0.45441	0.462664	0.449857	0.433187	0.461895	0.447055	0.510515	0.472717	0.490817	0.491401
Old_Wives_Tale.play.Comedy.Peele	0.367211	0.37638	0.456438	0.387503	0.493457	0.455405	0.420822	0.387346	0.498532	0.375235	0.406448	0.433443	0.430467	0.433808	0.473056	0.500122	0.493142	0.474201	0.387883	0.50083	0.368029	0.53338	0.536949	0.372708	0.393281	0.415297	0.389583	0.394692	0.392618	0.42717	0.470562	0.422393	0.465065	0.461917	0.493851	0.487835	0.498691	0.500489	0.448162	0.392732	0.378378	0.40571	0.392429	0.385688	0.424499	0.490409	0.432656	0.47653	0.520246
Two_Angry_Women_of_Abington.play.Comedy.Porter_Henry	0.331874	0.329314	0.436705	0.361048	0.500393	0.451511	0.385275	0.350721	0.499216	0.353329	0.381755	0.420041	0.41191	0.416938	0.472953	0.503425	0.497484	0.467321	0.343643	0.495742	0.325529	0.54487	0.554622	0.328899	0.359893	0.390258	0.349528	0.363757	0.367467	0.411105	0.468707	0.393708	0.443624	0.437818	0.46823	0.46181	0.473944	0.478886	0.419197	0.35678	0.339462	0.384688	0.379393	0.347762	0.407931	0.482735	0.407896	0.471298	0.526764
Poems__not_Cynthia.poem.Unclassified.Raleigh	0.449994	0.434947	0.411493	0.450697	0.452857	0.426492	0.420156	0.442349	0.455684	0.44065	0.423009	0.434515	0.434619	0.435952	0.452653	0.458531	0.453479	0.433172	0.448554	0.455605	0.458096	0.48611	0.500871	0.455183	0.435418	0.424968	0.444905	0.440047	0.441502	0.411424	0.438492	0.432941	0.430902	0.42444	0.443914	0.455346	0.456122	0.446704	0.423814	0.446743	0.454717	0.450524	0.433016	0.471837	0.44217	0.466214	0.425443	0.448266	0.477111
Alls_Lost_by_Lust.play.Tragedy.Rowley	0.356626	0.32128	0.418729	0.372401	0.49171	0.433552	0.379795	0.363619	0.487321	0.362702	0.363788	0.402269	0.395233	0.401513	0.462357	0.493898	0.488173	0.460977	0.350281	0.487361	0.359728	0.529673	0.543455	0.357601	0.36067	0.377984	0.367558	0.353236	0.363759	0.404301	0.456297	0.368506	0.444056	0.444906	0.475916	0.468983	0.484205	0.487348	0.41846	0.36034	0.350307	0.368275	0.365502	0.373945	0.384234	0.48837	0.413842	0.471286	0.51731
New_Wonder.play.Comedy.Rowley	0.333272	0.328606	0.426981	0.344054	0.492712	0.448562	0.383409	0.342013	0.493534	0.354558	0.371655	0.399375	0.392992	0.403043	0.462965	0.494909	0.489591	0.461519	0.344452	0.491466	0.347616	0.541475	0.547089	0.338527	0.354108	0.378056	0.3558	0.354762	0.364036	0.408045	0.464945	0.373448	0.448291	0.447099	0.480559	0.474876	0.480836	0.485415	0.424263	0.353647	0.329045	0.361156	0.365857	0.353124	0.387181	0.490888	0.414301	0.476057	0.52703
Alls_Well.play.Comedy.Shakespeare	0.340436	0.323218	0.408596	0.34642	0.483528	0.436754	0.369178	0.341069	0.467089	0.345606	0.347965	0.37302	0.366264	0.379299	0.441227	0.47846	0.464928	0.443834	0.330505	0.470858	0.33727	0.525148	0.530313	0.33348	0.333264	0.354949	0.337955	0.333202	0.354787	0.389552	0.454559	0.358792	0.432547	0.426697	0.449021	0.454704	0.454305	0.464735	0.411421	0.34154	0.338586	0.371148	0.36526	0.357756	0.382869	0.474206	0.40807	0.45961	0.505585
Antony_and_Cleopatra.play.Tragedy.Shakespeare	0.366455	0.338214	0.40321	0.37608	0.480877	0.437854	0.380812	0.367315	0.469786	0.36456	0.360179	0.387306	0.383812	0.381623	0.431149	0.476504	0.464717	0.444132	0.360574	0.467186	0.370419	0.517299	0.52619	0.364028	0.364289	0.365525	0.369548	0.359397	0.369491	0.373715	0.45952	0.375473	0.426473	0.427265	0.44982	0.459943	0.453498	0.462729	0.415454	0.369653	0.365581	0.376805	0.375026	0.38382	0.381121	0.470769	0.412933	0.457413	0.501435
As_You_Like_It.play.Comedy.Shakespeare	0.335329	0.330851	0.416046	0.347456	0.483402	0.436589	0.37753	0.334714	0.470822	0.346773	0.362722	0.384996	0.383813	0.399585	0.447848	0.481316	0.470778	0.444942	0.335743	0.471856	0.332221	0.524393	0.530829	0.328613	0.341827	0.365585	0.343058	0.348537	0.354803	0.396712	0.457576	0.375203	0.432578	0.426409	0.455232	0.457674	0.461375	0.471684	0.415501	0.342441	0.338866	0.37078	0.360775	0.35895	0.39046	0.470489	0.402109	0.459695	0.504069
Comedy_of_Errors.play.Comedy.Shakespeare	0.354514	0.344115	0.429033	0.375145	0.491926	0.446198	0.389882	0.362584	0.490311	0.362784	0.384078	0.408331	0.404162	0.413182	0.453254	0.497847	0.486696	0.457551	0.366668	0.486598	0.355693	0.536957	0.538813	0.354594	0.36957	0.388311	0.375107	0.370953	0.371853	0.40665	0.463865	0.390081	0.443233	0.439463	0.471353	0.473446	0.480933	0.487397	0.422363	0.368639	0.355676	0.383995	0.379085	0.371195	0.408621	0.483997	0.409637	0.468279	0.51202
Coriolanus.play.Tragedy.Shakespeare	0.356449	0.346847	0.405147	0.355399	0.482389	0.447272	0.387222	0.354925	0.462103	0.364767	0.361182	0.373694	0.374014	0.375111	0.427912	0.472046	0.45819	0.437965	0.35827	0.469654	0.369643	0.516038	0.525079	0.358476	0.360363	0.356996	0.360913	0.357163	0.370324	0.391364	0.474202	0.372594	0.42826	0.423484	0.448555	0.464517	0.444968	0.46029	0.42584	0.362391	0.361971	0.37452	0.383721	0.386071	0.378424	0.476592	0.416587	0.463367	0.509867
Cymbeline.play.Tragedy.Shakespeare	0.34811	0.325192	0.38975	0.354699	0.47061	0.42091	0.360931	0.346804	0.45381	0.348457	0.340949	0.367782	0.365262	0.370582	0.424432	0.459703	0.450705	0.426285	0.334661	0.455523	0.350274	0.509047	0.517737	0.343799	0.341569	0.345491	0.352257	0.337261	0.348079	0.375294	0.444061	0.353429	0.415962	0.410942	0.437883	0.447492	0.448393	0.454152	0.401515	0.347615	0.344085	0.364534	0.354504	0.367985	0.371258	0.458935	0.392373	0.442897	0.492182
Hamlet.play.Tragedy.Shakespeare	0.356279	0.336429	0.404954	0.363028	0.475004	0.442744	0.379129	0.351003	0.462914	0.354708	0.349598	0.373867	0.366029	0.382652	0.436624	0.468504	0.453786	0.431098	0.340432	0.462171	0.350737	0.511192	0.518956	0.353058	0.343071	0.356493	0.352587	0.348867	0.35385	0.390812	0.460305	0.370432	0.422676	0.420641	0.440145	0.458592	0.45056	0.459843	0.410327	0.350654	0.354726	0.371062	0.368536	0.37592	0.374419	0.469191	0.414111	0.457599	0.500252
Henry_IV_Part_1.play.History.Shakespeare	0.349004	0.341255	0.421157	0.369876	0.47762	0.449688	0.391491	0.366947	0.479334	0.362967	0.368291	0.388543	0.383713	0.394544	0.438816	0.481146	0.473026	0.447141	0.361205	0.482778	0.363444	0.519689	0.527868	0.355634	0.365484	0.372812	0.363887	0.36899	0.363116	0.402347	0.469612	0.386738	0.433717	0.436566	0.464169	0.471459	0.469612	0.475403	0.424972	0.361974	0.355747	0.367011	0.372335	0.367073	0.387581	0.479838	0.413758	0.465048	0.507711
Henry_IV_Part_2.play.History.Shakespeare	0.343881	0.340205	0.420275	0.363132	0.479126	0.45596	0.393211	0.357175	0.477934	0.355653	0.361012	0.381509	0.377249	0.392206	0.44342	0.480678	0.468384	0.446019	0.348941	0.482015	0.351335	0.52637	0.53169	0.347866	0.355787	0.368727	0.353829	0.360686	0.36115	0.403522	0.469749	0.380719	0.436525	0.436596	0.461826	0.471041	0.469826	0.478473	0.427117	0.356446	0.35018	0.372067	0.372187	0.358297	0.385359	0.480917	0.418031	0.472269	0.509158
Henry_V.play.History.Shakespeare	0.366168	0.367207	0.415577	0.377198	0.473903	0.448897	0.40237	0.375595	0.462996	0.371412	0.365481	0.372986	0.367356	0.385614	0.428253	0.469502	0.455231	0.436568	0.372491	0.470235	0.377854	0.507265	0.515589	0.370959	0.368416	0.363735	0.370604	0.374013	0.372859	0.402757	0.474183	0.382127	0.429359	0.429333	0.448403	0.4685	0.454808	0.467508	0.430079	0.366715	0.375203	0.376528	0.378819	0.388365	0.375039	0.479807	0.424068	0.466783	0.498731
Julius_Caesar.play.Tragedy.Shakespeare	0.36189	0.342381	0.410946	0.375922	0.481831	0.449497	0.394339	0.373142	0.477194	0.369855	0.371885	0.394788	0.391506	0.382948	0.442651	0.484197	0.469364	0.44825	0.364806	0.480124	0.370904	0.523736	0.527668	0.369006	0.372092	0.372251	0.373832	0.373593	0.374982	0.38959	0.472661	0.387148	0.435388	0.434309	0.458406	0.472557	0.458913	0.468101	0.429109	0.379406	0.373666	0.387947	0.383452	0.386274	0.392167	0.477375	0.41408	0.468585	0.511763
King_John.play.History.Shakespeare	0.366582	0.348121	0.402546	0.38893	0.46752	0.435996	0.381685	0.376854	0.463477	0.367759	0.363726	0.380216	0.374407	0.385004	0.426625	0.465744	0.456339	0.434253	0.369638	0.466432	0.380542	0.504523	0.515235	0.377655	0.375518	0.366676	0.383026	0.37174	0.361619	0.384611	0.449621	0.376522	0.41643	0.428153	0.454142	0.466314	0.466525	0.465891	0.413133	0.373989	0.379466	0.374149	0.368944	0.386417	0.377205	0.473152	0.410456	0.45515	0.492507
King_Lear_1608.play.Tragedy.Shakespeare	0.348853	0.323847	0.406323	0.363715	0.477286	0.440949	0.381117	0.351372	0.474252	0.353232	0.349972	0.379355	0.369088	0.384987	0.437701	0.476519	0.468904	0.443889	0.340003	0.476642	0.349477	0.520878	0.525824	0.347399	0.35004	0.359379	0.357181	0.350246	0.348651	0.388784	0.454109	0.369998	0.42595	0.428016	0.458359	0.464505	0.468026	0.476424	0.407946	0.353055	0.346418	0.366597	0.359401	0.367424	0.37914	0.480026	0.410904	0.463721	0.505706
Loves_Labours_Lost.play.Comedy.Shakespeare	0.371681	0.361256	0.417848	0.37568	0.481024	0.438196	0.392908	0.368487	0.4692	0.367078	0.371356	0.394609	0.394003	0.407473	0.44784	0.480844	0.465195	0.43973	0.359606	0.466936	0.358691	0.511621	0.525946	0.364961	0.361165	0.37669	0.364818	0.367869	0.379329	0.409745	0.462003	0.3881	0.433381	0.427381	0.448902	0.460489	0.461919	0.470192	0.41877	0.361247	0.364635	0.383627	0.369645	0.383849	0.392849	0.473488	0.41186	0.464926	0.497941
Lucrece.poem.Unclassified.Shakespeare	0.448671	0.428918	0.411534	0.460734	0.465653	0.434276	0.410969	0.437038	0.460729	0.44049	0.411323	0.43276	0.432717	0.434334	0.433542	0.45358	0.452467	0.434858	0.445705	0.432851	0.457873	0.493642	0.509463	0.447312	0.438488	0.419673	0.452293	0.431765	0.426895	0.409363	0.444853	0.425251	0.407877	0.421415	0.443258	0.449297	0.460225	0.459746	0.421553	0.443624	0.447974	0.44514	0.423052	0.469271	0.438452	0.479615	0.43493	0.45902	0.468008
Merchant_of_Venice.play.Comedy.Shakespeare	0.342973	0.338806	0.418419	0.35688	0.482303	0.440324	0.383817	0.350189	0.47337	0.350311	0.362399	0.386524	0.381335	0.396038	0.450687	0.486137	0.473827	0.445401	0.34139	0.477608	0.338312	0.524911	0.529456	0.340046	0.348198	0.370293	0.348177	0.351749	0.359469	0.39878	0.458076	0.377416	0.436854	0.430573	0.457456	0.464189	0.4662	0.477605	0.415125	0.347334	0.346692	0.374827	0.369528	0.361402	0.391947	0.482153	0.409024	0.465878	0.507648
Merry_Wives.play.Comedy.Shakespeare	0.347885	0.359763	0.458608	0.363748	0.518546	0.471712	0.41694	0.362378	0.508642	0.371571	0.39068	0.420047	0.418077	0.428838	0.482114	0.515465	0.505616	0.47962	0.363572	0.508308	0.344868	0.552998	0.557769	0.342139	0.36278	0.40476	0.360287	0.372732	0.383481	0.435469	0.486328	0.403647	0.478925	0.465034	0.49208	0.488957	0.497268	0.509893	0.453501	0.367335	0.351809	0.393625	0.392051	0.366381	0.414053	0.503055	0.441629	0.496335	0.530848
Midsummer_Nights_Dream.play.Comedy.Shakespeare	0.366717	0.356692	0.414705	0.381499	0.475402	0.432533	0.391871	0.375116	0.473784	0.370489	0.379309	0.403876	0.404249	0.408247	0.4477	0.4796	0.467464	0.448709	0.36271	0.465936	0.365192	0.509859	0.523125	0.364678	0.373601	0.386111	0.37469	0.374441	0.373549	0.403891	0.452635	0.393569	0.434943	0.428456	0.460551	0.46832	0.468968	0.472839	0.412401	0.373407	0.372486	0.390062	0.373417	0.386778	0.395275	0.476327	0.406308	0.464962	0.490055
Much_Ado_about_Nothing.play.Comedy.Shakespeare	0.341535	0.329773	0.421195	0.354557	0.489518	0.445823	0.379542	0.341908	0.473712	0.348349	0.359676	0.392016	0.389067	0.401512	0.457259	0.490339	0.47563	0.448517	0.332828	0.473065	0.323028	0.53092	0.539036	0.323437	0.332772	0.371125	0.33353	0.343184	0.35775	0.404871	0.459259	0.378399	0.439313	0.433175	0.460498	0.459269	0.468151	0.475485	0.418494	0.34683	0.338009	0.384122	0.370194	0.356972	0.397786	0.472447	0.407304	0.464194	0.513466
Othello.play.Tragedy.Shakespeare	0.342182	0.319771	0.408622	0.358276	0.486372	0.437669	0.36994	0.34169	0.474161	0.351659	0.355633	0.388239	0.382335	0.388047	0.449845	0.481557	0.470445	0.443423	0.329934	0.47214	0.336264	0.523956	0.532511	0.330292	0.340308	0.364045	0.344913	0.339935	0.351088	0.392889	0.456931	0.366111	0.430407	0.424763	0.452201	0.457204	0.46199	0.471078	0.411704	0.350024	0.335637	0.374104	0.367499	0.365818	0.385748	0.471873	0.40817	0.458793	0.509564
Richard_II.play.History.Shakespeare	0.379576	0.354998	0.399863	0.399106	0.455352	0.437807	0.383982	0.388987	0.472117	0.371511	0.367379	0.384292	0.374394	0.394963	0.43004	0.469042	0.460279	0.436082	0.373965	0.472803	0.390658	0.511422	0.520409	0.3905	0.382153	0.371512	0.392609	0.384034	0.365845	0.386252	0.448896	0.382443	0.412223	0.43189	0.455191	0.466669	0.462062	0.466626	0.416804	0.381376	0.39154	0.379637	0.373238	0.390588	0.387855	0.481304	0.411927	0.461804	0.498589
Richard_III.play.History.Shakespeare	0.35554	0.338705	0.397869	0.381722	0.460745	0.434542	0.371047	0.370096	0.468866	0.351308	0.356855	0.382519	0.371831	0.385926	0.43143	0.470288	0.462568	0.440442	0.351665	0.470344	0.360405	0.513287	0.520367	0.365065	0.364152	0.363634	0.367859	0.364904	0.342739	0.380079	0.446119	0.36873	0.413866	0.430089	0.457635	0.464761	0.46539	0.468214	0.41029	0.366405	0.372129	0.377702	0.3685	0.371342	0.38839	0.481261	0.406178	0.462149	0.499663
Romeo_and_Juliet.play.Tragedy.Shakespeare	0.347655	0.331786	0.414242	0.373908	0.469054	0.427334	0.376081	0.363662	0.476868	0.358758	0.366163	0.407979	0.400183	0.401119	0.447706	0.475934	0.470412	0.445766	0.35415	0.468245	0.353801	0.514797	0.524067	0.345924	0.362105	0.382503	0.364409	0.356484	0.355252	0.389376	0.445194	0.377456	0.41845	0.422573	0.455623	0.452701	0.468081	0.472708	0.404	0.366909	0.350657	0.373153	0.358111	0.362983	0.38804	0.467962	0.395199	0.450798	0.498009
Sonnets.poem.Unclassified.Shakespeare	0.409176	0.381513	0.393371	0.421665	0.445848	0.408004	0.379058	0.40414	0.458467	0.399769	0.38954	0.410934	0.412853	0.407531	0.441902	0.462924	0.457637	0.421638	0.404434	0.457583	0.418327	0.49421	0.504377	0.414079	0.406559	0.394246	0.41463	0.405455	0.401468	0.385967	0.410886	0.399705	0.40302	0.42052	0.438023	0.443323	0.448147	0.45913	0.37138	0.410922	0.415815	0.414217	0.389312	0.427962	0.42168	0.462904	0.383391	0.435872	0.480774
Taming_of_the_Shrew.play.Comedy.Shakespeare	0.342084	0.345547	0.440732	0.357749	0.501808	0.451969	0.398328	0.351285	0.497127	0.351838	0.38298	0.416746	0.412454	0.417078	0.468069	0.504817	0.493509	0.466431	0.347582	0.491266	0.332569	0.539814	0.548716	0.335478	0.358929	0.39347	0.354799	0.361946	0.37105	0.418219	0.471269	0.391151	0.458853	0.44898	0.480828	0.474521	0.492265	0.494672	0.432984	0.360227	0.341113	0.388951	0.378731	0.358229	0.408077	0.488841	0.42086	0.474719	0.52145
Tempest.play.Comedy.Shakespeare	0.358072	0.338008	0.419927	0.371492	0.4778	0.440747	0.393538	0.370879	0.475164	0.367818	0.369623	0.393683	0.392745	0.397449	0.44189	0.478884	0.470695	0.445054	0.360474	0.477484	0.36953	0.516668	0.527372	0.365359	0.371464	0.374781	0.375171	0.369639	0.365938	0.399896	0.461629	0.382169	0.432142	0.431386	0.458353	0.469436	0.467987	0.475392	0.412932	0.370511	0.365493	0.370027	0.37184	0.383564	0.391875	0.471407	0.400511	0.454504	0.500449
Troilus_and_Cressida.play.Tragedy.Shakespeare	0.363988	0.343512	0.410511	0.376253	0.48161	0.442242	0.391162	0.362139	0.466097	0.368047	0.362672	0.386498	0.388712	0.390296	0.426834	0.475263	0.462507	0.440496	0.351859	0.469793	0.360035	0.519464	0.529896	0.356393	0.35922	0.365354	0.36101	0.359865	0.369246	0.399619	0.464613	0.381446	0.42855	0.430419	0.448363	0.457955	0.458521	0.468678	0.419407	0.366298	0.363831	0.379858	0.374793	0.380992	0.386207	0.47429	0.415476	0.463824	0.503971
Twelfth_Night.play.Comedy.Shakespeare	0.341699	0.32497	0.42739	0.360128	0.492931	0.444725	0.383376	0.347768	0.484906	0.351845	0.365755	0.396223	0.395435	0.403273	0.461984	0.494032	0.488306	0.453705	0.337848	0.486771	0.335579	0.534005	0.540545	0.329439	0.343445	0.374932	0.341685	0.345713	0.359319	0.406191	0.46213	0.377596	0.441762	0.438815	0.466331	0.466031	0.474558	0.48339	0.416837	0.349157	0.34124	0.379169	0.370414	0.363062	0.399661	0.482738	0.412455	0.470887	0.518187
Two_Gentlemen_of_Verona.play.Comedy.Shakespeare	0.354005	0.336655	0.420346	0.374245	0.491376	0.433902	0.375418	0.3608	0.486219	0.358243	0.373483	0.408126	0.401354	0.411162	0.464427	0.495268	0.487233	0.452768	0.346731	0.478425	0.346369	0.529538	0.537915	0.344286	0.354698	0.38083	0.356298	0.354405	0.366103	0.400742	0.445806	0.379186	0.441468	0.436039	0.467141	0.464787	0.477345	0.480745	0.40799	0.359087	0.353095	0.39208	0.373605	0.370619	0.405007	0.480777	0.406943	0.46333	0.509086
Venus_and_Adonis.poem.Unclassified.Shakespeare	0.446989	0.435207	0.435892	0.459808	0.480004	0.43519	0.424414	0.441095	0.469481	0.442976	0.424751	0.447166	0.447932	0.450586	0.45184	0.460896	0.466455	0.451997	0.448557	0.439038	0.45583	0.497183	0.517475	0.444513	0.444422	0.4377	0.454225	0.440997	0.439316	0.432049	0.454407	0.441714	0.427683	0.431362	0.456428	0.460923	0.475331	0.472333	0.430703	0.445013	0.445736	0.449317	0.425493	0.470573	0.446222	0.477099	0.440289	0.458815	0.46346
Winters_Tale.play.Tragicomedy.Shakespeare	0.33852	0.32184	0.406688	0.346207	0.482421	0.430784	0.369961	0.341166	0.464969	0.349136	0.349527	0.379057	0.372757	0.382297	0.438814	0.473433	0.464942	0.439171	0.335524	0.466201	0.343617	0.518106	0.526832	0.338351	0.341005	0.355925	0.347712	0.339628	0.352694	0.384803	0.451543	0.36385	0.42989	0.419268	0.447495	0.456987	0.457072	0.466261	0.410439	0.342376	0.339765	0.365343	0.36229	0.361085	0.374417	0.466818	0.399059	0.453109	0.498505
Henry_VIII.play.Unclassified.Shakespeare.Fletcher	0.354587	0.334178	0.403157	0.349726	0.474413	0.439519	0.386596	0.348686	0.453872	0.35226	0.343971	0.358125	0.350052	0.373021	0.428637	0.466082	0.448072	0.42553	0.33164	0.463046	0.354334	0.516583	0.523188	0.352687	0.336096	0.344313	0.343525	0.348093	0.356891	0.390226	0.459864	0.360717	0.427459	0.423417	0.449799	0.462794	0.453894	0.456275	0.423277	0.35147	0.35184	0.36793	0.371553	0.374856	0.374677	0.475809	0.419001	0.463288	0.503228
Two_Noble_Kinsmen.play.Tragicomedy.Shakespeare.Fletcher	0.339569	0.321717	0.401252	0.340493	0.479954	0.422548	0.376051	0.343677	0.455405	0.35072	0.349034	0.374692	0.373567	0.376577	0.424839	0.462475	0.446883	0.428781	0.33758	0.450162	0.35126	0.503748	0.515804	0.337683	0.34346	0.355113	0.344285	0.341834	0.352827	0.383878	0.450577	0.35986	0.422452	0.411847	0.445532	0.448645	0.451513	0.455243	0.409811	0.347675	0.340998	0.361608	0.35314	0.370999	0.365054	0.461572	0.396607	0.446802	0.490789
Macbeth.play.Tragedy.Shakespeare.Middleton	0.365873	0.349274	0.403598	0.373974	0.465434	0.437449	0.388861	0.374542	0.463839	0.372643	0.357778	0.382901	0.378764	0.383031	0.431261	0.460924	0.453528	0.434431	0.367023	0.462855	0.379454	0.507076	0.518928	0.374261	0.372245	0.365696	0.374677	0.369665	0.365814	0.387137	0.458893	0.375511	0.421473	0.419198	0.443781	0.458056	0.450316	0.459154	0.418379	0.373283	0.374395	0.372345	0.378715	0.39438	0.373967	0.471817	0.409649	0.459342	0.500517
Measure_for_Measure.play.Comedy.Shakespeare.Middleton	0.356614	0.342916	0.418974	0.362045	0.490894	0.450598	0.383235	0.353253	0.471856	0.36174	0.361328	0.388873	0.381269	0.395839	0.456489	0.487893	0.473688	0.450318	0.344614	0.483971	0.352099	0.534714	0.537689	0.343605	0.347493	0.365681	0.362779	0.346947	0.361264	0.403153	0.472272	0.373454	0.436441	0.43463	0.456028	0.459538	0.458267	0.471951	0.42442	0.361042	0.352601	0.378996	0.381916	0.374615	0.394694	0.478441	0.418907	0.463136	0.515758
Timon_of_Athens.play.Tragedy.Shakespeare.Middleton	0.366005	0.340315	0.414581	0.369505	0.471447	0.447843	0.391243	0.366312	0.473225	0.367375	0.361829	0.385157	0.381269	0.384797	0.441663	0.474643	0.465544	0.439621	0.357416	0.477297	0.371499	0.521411	0.524436	0.357375	0.367541	0.366325	0.361365	0.366282	0.374028	0.393784	0.468102	0.379807	0.425219	0.433998	0.456803	0.462984	0.459535	0.468517	0.418774	0.369933	0.354445	0.37194	0.374969	0.38294	0.392614	0.47549	0.41014	0.460746	0.512326
Pericles.play.Tragicomedy.Shakespeare.Wilkins	0.351391	0.332336	0.39456	0.358594	0.468379	0.425008	0.368452	0.350723	0.453272	0.35139	0.34874	0.373644	0.372905	0.379805	0.426296	0.465181	0.445847	0.425926	0.342752	0.450832	0.347704	0.506999	0.515369	0.352108	0.346734	0.358957	0.355969	0.349061	0.357535	0.378571	0.44349	0.357589	0.419015	0.411149	0.442904	0.447399	0.451658	0.451269	0.404876	0.353605	0.351327	0.368116	0.362396	0.37176	0.367329	0.456185	0.39955	0.44162	0.488157
Henry_VI_Part_1.play.History.Shakespeare.others	0.374927	0.365538	0.403112	0.396189	0.468966	0.444949	0.387342	0.387628	0.469873	0.372745	0.37018	0.388724	0.379013	0.392418	0.430585	0.474596	0.468317	0.4465	0.373015	0.476635	0.390351	0.509681	0.516875	0.386093	0.382692	0.374957	0.388545	0.380589	0.367829	0.388145	0.457376	0.381867	0.423239	0.437098	0.460794	0.472731	0.472996	0.474072	0.422086	0.381968	0.389738	0.389881	0.378539	0.395642	0.396122	0.485939	0.424559	0.46832	0.500362
Henry_VI_Part_2.play.History.Shakespeare.others	0.363377	0.350215	0.404414	0.38546	0.463718	0.443079	0.383584	0.379225	0.469117	0.358794	0.360278	0.384237	0.371147	0.390915	0.427548	0.470249	0.464921	0.440201	0.362205	0.475068	0.374489	0.513046	0.519202	0.374659	0.370986	0.37304	0.381144	0.3773	0.355906	0.38898	0.454375	0.379298	0.415165	0.43222	0.458206	0.465465	0.467266	0.466931	0.420283	0.373704	0.37124	0.374306	0.372328	0.380536	0.385567	0.482468	0.412745	0.463087	0.499394
Henry_VI_Part_3.play.History.Shakespeare.others	0.368319	0.350847	0.401005	0.395134	0.467159	0.437568	0.378423	0.37927	0.473336	0.361732	0.368936	0.388111	0.375018	0.392717	0.426159	0.473143	0.4678	0.44878	0.369676	0.472929	0.381841	0.515075	0.522656	0.380599	0.381049	0.372469	0.386516	0.37927	0.355669	0.385108	0.454108	0.37921	0.415091	0.433265	0.460067	0.467594	0.467626	0.468313	0.417091	0.379496	0.388806	0.381715	0.375738	0.387206	0.392638	0.487626	0.414662	0.468102	0.500765
Cardinal.play.Tragedy.Shirley	0.381533	0.344336	0.416003	0.366669	0.495203	0.4393	0.387608	0.37022	0.472138	0.37831	0.362077	0.387979	0.380382	0.397725	0.458724	0.480443	0.472962	0.448475	0.356975	0.476028	0.374683	0.530054	0.539102	0.374326	0.357154	0.375368	0.372052	0.356822	0.379585	0.403764	0.460289	0.356341	0.450007	0.446474	0.472526	0.472811	0.481028	0.47773	0.436203	0.372657	0.375474	0.396498	0.395227	0.403606	0.400118	0.484988	0.426803	0.473344	0.51584
Loves_Cruelty.play.Tragedy.Shirley	0.35262	0.312054	0.420319	0.354672	0.500247	0.44329	0.375835	0.348135	0.488577	0.359102	0.364848	0.398745	0.390097	0.404836	0.469032	0.495168	0.491466	0.465125	0.340532	0.49059	0.345516	0.538416	0.548449	0.342808	0.348518	0.376261	0.353904	0.347023	0.36306	0.406504	0.4624	0.353312	0.45232	0.448408	0.476164	0.469159	0.480986	0.486259	0.427066	0.35007	0.344849	0.377663	0.378516	0.376762	0.397118	0.487302	0.412579	0.471397	0.526412
Traitor.play.Tragedy.Shirley	0.364109	0.31686	0.410189	0.369037	0.486067	0.439253	0.37205	0.361639	0.480192	0.362821	0.356912	0.389138	0.379822	0.392994	0.458505	0.486358	0.482175	0.45374	0.346307	0.485197	0.366009	0.533539	0.539994	0.359226	0.350162	0.366022	0.366603	0.347868	0.354623	0.394258	0.45443	0.350072	0.438457	0.445542	0.47207	0.472265	0.47481	0.480714	0.421354	0.363283	0.365619	0.378818	0.376615	0.386502	0.396691	0.487265	0.411239	0.467811	0.518741
Astrophil_and_Stella.poem.Unclassified.Sidney	0.440432	0.414031	0.398241	0.447668	0.4656	0.420853	0.405516	0.427708	0.475366	0.424736	0.414096	0.433031	0.429876	0.433017	0.454838	0.471694	0.46838	0.432886	0.42226	0.453977	0.436388	0.507966	0.516458	0.43713	0.42911	0.420795	0.434621	0.429965	0.426213	0.408323	0.42005	0.424126	0.415333	0.42027	0.448917	0.45713	0.467823	0.463359	0.3849	0.435435	0.442193	0.444398	0.41549	0.45085	0.442379	0.482533	0.415928	0.455622	0.480119
Antonie.play.Tragedy.Sidney_Mary	0.437621	0.422082	0.388027	0.446735	0.466066	0.438339	0.407188	0.428512	0.460349	0.421101	0.403876	0.416772	0.409495	0.404134	0.421494	0.451863	0.44439	0.435241	0.430388	0.451682	0.447909	0.495065	0.502843	0.442784	0.429565	0.405855	0.443413	0.428463	0.417362	0.376629	0.44989	0.417447	0.413349	0.425055	0.452909	0.470079	0.458557	0.453735	0.428954	0.440134	0.448143	0.436124	0.42109	0.459373	0.425608	0.480305	0.433605	0.461285	0.482484
St__Peters_Complaint.poem.Unclassified.Southwell	0.491562	0.472591	0.444755	0.502095	0.48794	0.473951	0.453536	0.483916	0.512166	0.478852	0.464913	0.474562	0.470282	0.475103	0.486118	0.496912	0.49498	0.480586	0.481401	0.496169	0.496892	0.535053	0.532076	0.499241	0.482776	0.470427	0.492979	0.484934	0.471104	0.459932	0.464746	0.47285	0.456242	0.477311	0.50551	0.512673	0.518597	0.501606	0.461517	0.489934	0.49505	0.489117	0.474899	0.50472	0.484113	0.533027	0.484708	0.517081	0.526009
Amoretti.poem.Unclassified.Spenser	0.453101	0.438047	0.404464	0.452716	0.465212	0.417481	0.415061	0.441251	0.455217	0.437264	0.418041	0.431848	0.426355	0.432363	0.450858	0.464082	0.453873	0.425386	0.437965	0.441852	0.451789	0.493431	0.503398	0.451531	0.433923	0.42665	0.444245	0.439877	0.439731	0.411182	0.417722	0.43312	0.424358	0.414663	0.443997	0.464216	0.465038	0.458914	0.408218	0.451202	0.45362	0.463402	0.431073	0.472247	0.440869	0.481661	0.440622	0.464157	0.464009
Epithalamion.poem.Unclassified.Spenser	0.511192	0.509169	0.498559	0.506946	0.512582	0.498921	0.503832	0.507631	0.502977	0.505162	0.493393	0.503332	0.50078	0.496086	0.499449	0.511169	0.498014	0.487321	0.512727	0.494511	0.519014	0.518899	0.528867	0.513872	0.505324	0.499127	0.507235	0.509354	0.512943	0.486016	0.501839	0.502093	0.5068	0.492289	0.514618	0.525996	0.532865	0.522657	0.502815	0.513174	0.518922	0.520088	0.503244	0.532734	0.495304	0.523992	0.508853	0.509355	0.501364
FQ_6_1_3.poem.Unclassified.Spenser	0.458822	0.456035	0.429907	0.464012	0.496611	0.464103	0.440435	0.448024	0.462082	0.452426	0.440352	0.438058	0.437172	0.444522	0.430779	0.469864	0.457194	0.446063	0.455943	0.445569	0.469439	0.512579	0.524701	0.456552	0.448775	0.430372	0.460105	0.448502	0.454001	0.427942	0.482426	0.448413	0.436434	0.423707	0.455445	0.47767	0.459382	0.460592	0.459394	0.46615	0.47384	0.477664	0.466728	0.490136	0.466996	0.484467	0.464495	0.476949	0.477837
Faerie_Queene__Book_I__1_3.poem.Unclassified.Spenser	0.477662	0.479626	0.446073	0.486614	0.494846	0.467604	0.456527	0.467952	0.464532	0.475692	0.448919	0.457957	0.456357	0.461804	0.439116	0.464142	0.459237	0.450716	0.477465	0.432593	0.492023	0.501206	0.513354	0.482707	0.467539	0.450975	0.481104	0.469929	0.468445	0.445429	0.487032	0.46688	0.450866	0.43917	0.474199	0.491852	0.486585	0.475995	0.479549	0.48189	0.488063	0.486628	0.473668	0.506571	0.47041	0.495098	0.487039	0.491001	0.469107
Mutability_Cantos.poem.Unclassified.Spenser	0.483076	0.478104	0.444038	0.481289	0.490161	0.460864	0.455731	0.46525	0.447501	0.471019	0.447884	0.45021	0.449266	0.450675	0.431152	0.457661	0.442714	0.430814	0.477525	0.42708	0.491895	0.477751	0.497052	0.483053	0.467742	0.444778	0.479073	0.471136	0.474474	0.43936	0.483436	0.472682	0.438856	0.417515	0.433547	0.472065	0.448069	0.453757	0.462726	0.480168	0.489976	0.484204	0.469957	0.508924	0.465295	0.46545	0.470431	0.457839	0.45153
Ruins_of_Time.poem.Unclassified.Spenser	0.477454	0.470978	0.439386	0.481104	0.482866	0.465134	0.455836	0.469273	0.471225	0.468818	0.450476	0.456043	0.454586	0.45188	0.451661	0.459893	0.461111	0.442533	0.475374	0.45953	0.487708	0.503915	0.508301	0.483954	0.462093	0.451931	0.476748	0.470377	0.467019	0.437367	0.468527	0.466302	0.442797	0.44939	0.469197	0.489389	0.480751	0.469223	0.460233	0.478888	0.486782	0.479731	0.456269	0.501276	0.469065	0.483694	0.466189	0.471874	0.476328
Tears_of_the_Muses.poem.Unclassified.Spenser	0.517781	0.513228	0.470461	0.505738	0.503857	0.49044	0.497391	0.503294	0.483291	0.501231	0.481569	0.477029	0.482084	0.482227	0.483453	0.488498	0.473886	0.453412	0.509879	0.482486	0.518976	0.506871	0.507355	0.519478	0.496872	0.475439	0.506381	0.507092	0.502022	0.467151	0.499047	0.501373	0.472465	0.46569	0.475857	0.499235	0.495176	0.481278	0.487139	0.508431	0.526561	0.515925	0.494858	0.538127	0.496184	0.509308	0.500052	0.507887	0.4971
Aglaura.play.Tragedy.Suckling	0.367936	0.31889	0.406815	0.358266	0.477924	0.420714	0.382818	0.36436	0.461529	0.371761	0.361687	0.386702	0.387701	0.388363	0.442284	0.468114	0.45827	0.430754	0.359982	0.457723	0.375388	0.508022	0.522217	0.363983	0.359405	0.357967	0.366128	0.361852	0.374537	0.383799	0.45499	0.358863	0.426714	0.416433	0.435972	0.442864	0.438532	0.440783	0.410603	0.36859	0.362029	0.373358	0.373938	0.39456	0.38457	0.445954	0.385987	0.436005	0.501682
Atheist.play.Tragedy.Tourneur	0.370458	0.34467	0.411947	0.372642	0.483696	0.442727	0.38788	0.363713	0.469996	0.37411	0.357625	0.384689	0.381565	0.390237	0.448567	0.474228	0.46602	0.435761	0.360546	0.47297	0.372596	0.519207	0.522026	0.362926	0.360057	0.366907	0.368629	0.350903	0.366552	0.390084	0.45957	0.370646	0.427937	0.437927	0.453065	0.462534	0.46473	0.471604	0.417971	0.362172	0.36643	0.390583	0.385858	0.392303	0.402773	0.475579	0.424013	0.465108	0.50517
Arden.play.Tragedy.Uncertain	0.346999	0.336447	0.429342	0.37534	0.486334	0.445702	0.388896	0.362026	0.493973	0.356682	0.378188	0.410971	0.402534	0.410558	0.456745	0.492885	0.486669	0.46425	0.361523	0.488212	0.35667	0.532945	0.541593	0.348923	0.367523	0.387663	0.368786	0.369326	0.367804	0.403174	0.464484	0.391098	0.440709	0.443146	0.474874	0.472142	0.475857	0.480838	0.422827	0.370914	0.360378	0.384716	0.383542	0.369412	0.404474	0.487153	0.408624	0.468477	0.517006
Bloody_Brother.play.Tragedy.Uncertain	0.34889	0.325507	0.395843	0.349017	0.469816	0.42848	0.376566	0.347846	0.451702	0.354332	0.337268	0.362641	0.35799	0.361655	0.428791	0.457116	0.45	0.42381	0.337677	0.463043	0.361161	0.508072	0.516565	0.348464	0.348791	0.339664	0.351827	0.343941	0.349271	0.382205	0.45389	0.351337	0.415336	0.422757	0.444918	0.453867	0.447742	0.453244	0.409001	0.353977	0.352651	0.362536	0.364163	0.376122	0.367216	0.472515	0.402381	0.453795	0.504634
Edmond_Ironside.play.History.Uncertain	0.388674	0.375821	0.419062	0.402171	0.486684	0.457825	0.406252	0.391587	0.486905	0.376991	0.390925	0.408106	0.396657	0.411161	0.455825	0.493137	0.483899	0.459275	0.382295	0.497286	0.391346	0.532369	0.539667	0.397755	0.392706	0.390472	0.391537	0.399037	0.383526	0.413207	0.476274	0.398465	0.442361	0.450178	0.475535	0.482863	0.480054	0.480339	0.434722	0.393468	0.398192	0.406844	0.40233	0.402261	0.410439	0.500683	0.435419	0.487475	0.523943
Edward_III.play.History.Uncertain	0.389687	0.373981	0.395677	0.403587	0.461153	0.431719	0.385991	0.394143	0.458604	0.379124	0.370375	0.389173	0.377362	0.390174	0.420309	0.462579	0.455154	0.434513	0.388452	0.459558	0.400097	0.494547	0.504392	0.398498	0.387402	0.375805	0.398243	0.391151	0.374129	0.380701	0.446264	0.383176	0.413819	0.420986	0.446949	0.458257	0.460365	0.4608	0.413025	0.387098	0.396519	0.391307	0.382483	0.40607	0.388452	0.474793	0.41793	0.45441	0.482691
Fair_Em.play.Comedy.Uncertain	0.380347	0.362064	0.416145	0.397963	0.487601	0.446097	0.390899	0.374048	0.488577	0.364267	0.388208	0.408168	0.403175	0.414583	0.461651	0.502309	0.491251	0.462799	0.365862	0.492653	0.359888	0.533288	0.539643	0.371072	0.371403	0.393197	0.379556	0.378432	0.379178	0.394278	0.448129	0.390991	0.444096	0.448204	0.470612	0.472518	0.478063	0.483571	0.416822	0.379351	0.390043	0.413864	0.399961	0.387747	0.429124	0.490345	0.420549	0.468808	0.517987
Famous_Victories.play.History.Uncertain	0.367613	0.365978	0.462176	0.393265	0.505158	0.48373	0.427266	0.393393	0.521177	0.370132	0.407034	0.423204	0.410351	0.430986	0.485646	0.523066	0.517902	0.496808	0.375709	0.53214	0.363362	0.558538	0.564548	0.374427	0.38615	0.411107	0.379381	0.396607	0.39026	0.435445	0.495949	0.421001	0.480713	0.483422	0.507525	0.510919	0.509999	0.515983	0.465462	0.390054	0.37818	0.402703	0.408597	0.3699	0.425338	0.516017	0.447143	0.503363	0.551436
Ieronimo.play.Unclassified.Uncertain	0.401622	0.377597	0.44562	0.422352	0.495441	0.468706	0.415127	0.410137	0.506682	0.398439	0.402232	0.427349	0.421191	0.427789	0.475406	0.50337	0.50135	0.478782	0.390973	0.507408	0.405508	0.542344	0.548319	0.402751	0.405422	0.410655	0.406991	0.40787	0.395155	0.431802	0.488699	0.41582	0.459665	0.47316	0.494268	0.491571	0.497851	0.498737	0.444197	0.407992	0.403381	0.411715	0.407766	0.412541	0.419098	0.505388	0.447617	0.493407	0.531851
John_of_Bordeaux.play.Comedy.Uncertain	0.404074	0.400468	0.443151	0.424882	0.493616	0.468209	0.422272	0.417082	0.502675	0.400629	0.415563	0.439614	0.431535	0.437089	0.475298	0.506298	0.502961	0.477075	0.409884	0.509396	0.407504	0.538124	0.543339	0.408638	0.414728	0.423321	0.415146	0.417863	0.410659	0.424895	0.471618	0.426215	0.458906	0.469197	0.493407	0.488438	0.50192	0.502777	0.446652	0.418611	0.410896	0.429171	0.418878	0.417795	0.443726	0.508255	0.449094	0.490941	0.526991
King_Leir.play.History.Uncertain	0.353316	0.333333	0.386847	0.369061	0.471706	0.428503	0.361707	0.350088	0.470278	0.340383	0.363041	0.387666	0.377162	0.391489	0.442651	0.477952	0.471365	0.441675	0.3398	0.473867	0.345232	0.519313	0.527075	0.350459	0.35287	0.36771	0.35564	0.359879	0.358961	0.372483	0.432851	0.368485	0.420073	0.417127	0.447247	0.458022	0.454784	0.458162	0.399042	0.358388	0.364333	0.385846	0.370568	0.370464	0.398286	0.470747	0.394991	0.455029	0.501094
Knack_to_Know_a_Knave.play.Comedy.Uncertain	0.359847	0.348595	0.42645	0.374773	0.481318	0.447809	0.386146	0.36109	0.484785	0.352043	0.374815	0.397092	0.388121	0.407654	0.452739	0.49243	0.485747	0.456549	0.35651	0.491662	0.347107	0.535002	0.538077	0.35467	0.365457	0.383418	0.366892	0.376348	0.369926	0.40641	0.462749	0.389775	0.439258	0.440506	0.465234	0.467205	0.466871	0.476965	0.420014	0.368949	0.36756	0.389282	0.383365	0.37024	0.408952	0.488298	0.416647	0.474095	0.517367
Lovers_Complaint.poem.Unclassified.Uncertain	0.499588	0.493706	0.477495	0.492604	0.51929	0.480473	0.480442	0.482955	0.490722	0.489562	0.472886	0.473558	0.476222	0.478288	0.480524	0.494339	0.486352	0.472633	0.493468	0.476639	0.501729	0.530756	0.536664	0.497766	0.483387	0.47044	0.491866	0.487438	0.489136	0.473051	0.496146	0.481753	0.482713	0.474125	0.492566	0.511914	0.505641	0.495709	0.485405	0.492628	0.501387	0.504646	0.49027	0.517625	0.493999	0.51811	0.487691	0.505004	0.510352
Selimus_Part_1.play.Romance.Uncertain	0.398801	0.380411	0.407082	0.417772	0.467164	0.442106	0.392536	0.400495	0.473062	0.391654	0.389493	0.405707	0.397074	0.404762	0.433172	0.473664	0.472289	0.448422	0.40273	0.479336	0.412911	0.509734	0.522541	0.408894	0.407419	0.39389	0.415436	0.406996	0.386572	0.394258	0.456403	0.395493	0.42056	0.440002	0.463493	0.471052	0.465228	0.466875	0.424987	0.407642	0.415242	0.406195	0.400724	0.423366	0.410291	0.48714	0.428649	0.467359	0.500744
Soliman_and_Perseda.play.Tragedy.Uncertain	0.376947	0.358815	0.406451	0.403495	0.474397	0.434321	0.378182	0.386055	0.480084	0.37046	0.381182	0.409825	0.395734	0.403304	0.44086	0.482118	0.478129	0.449832	0.377665	0.474163	0.388152	0.517826	0.525618	0.381479	0.384101	0.387273	0.392446	0.383528	0.369477	0.387467	0.442758	0.387781	0.424678	0.439017	0.465675	0.470344	0.475249	0.473368	0.413596	0.387572	0.389735	0.398776	0.379681	0.394897	0.408154	0.482818	0.411184	0.460982	0.498776
Warning_for_Fair_Women.play.Tragedy.Uncertain	0.334633	0.334471	0.412917	0.35323	0.486402	0.442372	0.376605	0.35076	0.477798	0.346518	0.361444	0.398043	0.384911	0.392364	0.452984	0.486461	0.475292	0.448591	0.336397	0.477849	0.336959	0.529221	0.53362	0.334862	0.348285	0.369059	0.345762	0.346037	0.351084	0.388649	0.455127	0.374312	0.433397	0.42737	0.456873	0.463291	0.464814	0.472778	0.419376	0.354063	0.342767	0.377584	0.372846	0.350122	0.392312	0.469598	0.408765	0.459362	0.510772
Troublesome_Reign_King_John_i.play.History.Unknown	0.400043	0.377127	0.416	0.415276	0.473361	0.457082	0.404374	0.401234	0.48518	0.385153	0.387822	0.40464	0.393944	0.411241	0.449067	0.486203	0.480172	0.458634	0.391812	0.493818	0.401741	0.523776	0.53011	0.402822	0.397211	0.392831	0.404795	0.398751	0.383877	0.405246	0.463843	0.399711	0.434912	0.45451	0.473197	0.478139	0.48274	0.484317	0.432988	0.399451	0.410095	0.404118	0.405606	0.409604	0.41998	0.504014	0.438999	0.481909	0.514811
Troublesome_Reign_King_John_ii.play.History.Unknown	0.414504	0.398918	0.420179	0.425315	0.471364	0.463945	0.417433	0.417489	0.479509	0.40005	0.40118	0.410063	0.399494	0.410696	0.445855	0.478692	0.473404	0.459196	0.407941	0.492699	0.416884	0.519645	0.52459	0.424502	0.409326	0.400776	0.419227	0.417612	0.398487	0.407749	0.468201	0.413074	0.435807	0.455359	0.474536	0.485699	0.480148	0.476807	0.444766	0.415894	0.427586	0.41749	0.418883	0.425565	0.425148	0.500164	0.448392	0.485678	0.514594
Wars_of_Cyrus.play.History.Unknown	0.414698	0.400445	0.407673	0.428705	0.480809	0.445916	0.406834	0.413563	0.475208	0.392457	0.389965	0.406519	0.398611	0.407812	0.436708	0.480768	0.476329	0.451634	0.396623	0.476808	0.418118	0.512695	0.516136	0.417299	0.407425	0.399285	0.416588	0.408254	0.398819	0.404465	0.456682	0.404633	0.432339	0.447139	0.467803	0.478615	0.481881	0.4796	0.430616	0.412677	0.42612	0.431431	0.408301	0.427952	0.426691	0.50049	0.442288	0.47965	0.50049
Devils_Law_Case.play.Tragicomedy.Webster	0.362637	0.345679	0.419748	0.346231	0.499203	0.451825	0.386523	0.346018	0.472904	0.36519	0.363403	0.382497	0.378551	0.390013	0.45482	0.482536	0.463945	0.446524	0.34908	0.474225	0.353813	0.529448	0.533765	0.347757	0.340669	0.366464	0.348246	0.347367	0.372011	0.40817	0.47186	0.3699	0.451648	0.434522	0.465078	0.46992	0.469429	0.474108	0.43383	0.350286	0.343273	0.377532	0.382798	0.384361	0.382652	0.483295	0.423015	0.475077	0.516463
Duchess_of_Malfi.play.Tragedy.Webster	0.356062	0.333886	0.410195	0.357011	0.485518	0.438255	0.379926	0.349726	0.470041	0.358329	0.347927	0.376316	0.374764	0.386046	0.448007	0.476513	0.463198	0.435724	0.344478	0.465725	0.352269	0.517331	0.526245	0.347898	0.341204	0.359646	0.353135	0.341945	0.356061	0.392656	0.459517	0.359752	0.434329	0.422266	0.456275	0.461253	0.464895	0.468378	0.418935	0.345738	0.340778	0.365942	0.360337	0.378247	0.369099	0.473855	0.412268	0.462229	0.502627
Monumental_Column.poem.Unclassified.Webster	0.498332	0.487842	0.467609	0.488991	0.498509	0.475445	0.473052	0.482558	0.472186	0.488989	0.462288	0.463987	0.463985	0.465101	0.466337	0.459366	0.452706	0.458554	0.500496	0.455313	0.506246	0.505343	0.520064	0.501622	0.479988	0.460276	0.494539	0.481693	0.494551	0.460943	0.499556	0.473047	0.467394	0.462938	0.464181	0.482547	0.473319	0.455712	0.488276	0.488374	0.498763	0.49213	0.480958	0.521074	0.475763	0.462378	0.470476	0.468697	0.501208
White_Devil.play.Tragedy.Webster	0.36448	0.343137	0.418937	0.36934	0.489519	0.44318	0.38675	0.356603	0.478599	0.364008	0.354802	0.385242	0.381316	0.395828	0.451083	0.477597	0.469063	0.443941	0.348713	0.470653	0.362554	0.52201	0.532218	0.356805	0.346894	0.367964	0.360867	0.350478	0.361798	0.405121	0.46286	0.371058	0.439596	0.430538	0.469511	0.471966	0.477987	0.481513	0.427389	0.351762	0.33999	0.368315	0.369076	0.381903	0.370365	0.485944	0.422952	0.472954	0.504317
Tancred.play.Tragedy.Wilmot	0.419612	0.39639	0.379385	0.433112	0.45988	0.423921	0.386392	0.411305	0.460655	0.401741	0.391264	0.414313	0.40063	0.409076	0.426994	0.45562	0.455059	0.435786	0.407223	0.450963	0.423926	0.501081	0.506748	0.423474	0.413025	0.402103	0.425422	0.409143	0.391563	0.371328	0.421397	0.398121	0.397682	0.416497	0.445662	0.46526	0.464077	0.457798	0.409293	0.420063	0.436074	0.425118	0.405405	0.437071	0.42404	0.479987	0.426178	0.457273	0.479948
Cobblers_Prophecy.play.Comedy.Wilson	0.365977	0.356897	0.4214	0.387903	0.479414	0.449431	0.396812	0.378875	0.476768	0.368822	0.381617	0.409469	0.402709	0.406498	0.449684	0.487238	0.478413	0.445751	0.369089	0.481119	0.372945	0.521161	0.526845	0.369854	0.379387	0.387758	0.379781	0.382989	0.365131	0.40248	0.461095	0.395002	0.43383	0.436071	0.465292	0.467998	0.476642	0.48098	0.420749	0.373822	0.374339	0.38482	0.380372	0.386075	0.402817	0.484152	0.421189	0.466539	0.505708
Three_Ladies_of_London.play.Comedy.Wilson	0.358437	0.35956	0.440959	0.372114	0.499921	0.46574	0.408373	0.375554	0.50466	0.371029	0.403163	0.427576	0.422227	0.425653	0.475851	0.51278	0.500685	0.474048	0.373717	0.50905	0.359429	0.548115	0.5489	0.357463	0.379977	0.406179	0.367079	0.383975	0.389047	0.418393	0.481858	0.407505	0.457323	0.444281	0.476798	0.478335	0.481805	0.494665	0.433868	0.376197	0.366365	0.394467	0.394896	0.375838	0.419341	0.489558	0.414925	0.477939	0.538243
Three_Lords_and_Three_Ladies.play.Comedy.Wilson	0.36769	0.368153	0.418481	0.369008	0.479705	0.451592	0.401725	0.374196	0.484375	0.367059	0.387634	0.409226	0.405286	0.401601	0.458748	0.493145	0.478603	0.450245	0.371281	0.491463	0.368824	0.52977	0.537223	0.368466	0.376391	0.387547	0.369283	0.38166	0.385327	0.402992	0.470632	0.396971	0.439222	0.431278	0.461999	0.463003	0.466327	0.47274	0.426176	0.379993	0.373337	0.392071	0.385498	0.381559	0.407179	0.480967	0.412733	0.465203	0.5208
Pamphilia_to_Amphilanthus__1_48.poem.Unclassified.Wroth_Lady_Mary	0.435876	0.407458	0.405873	0.439021	0.458507	0.412307	0.405536	0.431577	0.483335	0.426344	0.421093	0.436818	0.432926	0.430977	0.472244	0.486434	0.48446	0.441622	0.423762	0.481648	0.439612	0.523533	0.532107	0.442828	0.43358	0.42234	0.443469	0.431538	0.426439	0.401881	0.419055	0.417337	0.427335	0.432123	0.46453	0.467707	0.465058	0.458947	0.389807	0.441087	0.447089	0.448055	0.426287	0.455102	0.448853	0.490525	0.408003	0.461849	0.507696
<SamplesNames>
Knight_of_the_Burning_Pestle.play.Comedy.Beaumont	Maids_Tragedy.play.Tragedy.Beaumont.Fletcher	Virtuous_Octavia.play.Tragedy.Brandon_Samuel	Jovial_Crew.play.Comedy.Brome	Two_Books_of_Airs_Book_1.poem.Unclassified.Campion	Poems_1640_first_25.poem.Unclassified.Carew	Mariam.play.Tragedy.Carey	All_Fools.play.Comedy.Chapman	Andromeda_Liberata.poem.Unclassified.Chapman	Blind_Beggar_of_Alexandria.play.Comedy.Chapman	Bussy_dAmbois.play.Tragedy.Chapman	Byrons_Conspiracy.play.Tragedy.Chapman	Byrons_Tragedy.play.Tragedy.Chapman	Caesar_and_Pompey.play.History.Chapman	Chapman_Iliads_1_3.poem.Unclassified.Chapman	Epicede.poem.Unclassified.Chapman	Eugenia.poem.Unclassified.Chapman	Euthymiae.poem.Unclassified.Chapman	Gentleman_Usher.play.Comedy.Chapman	Hero_and_Leander.poem.Unclassified.Chapman	Humorous_Days_Mirth.play.Comedy.Chapman	Hymnus_in_Cynthiam.poem.Unclassified.Chapman	Hymnus_in_noctem.poem.Unclassified.Chapman	May_Day.play.Comedy.Chapman	Monsieur_dOlive.play.Comedy.Chapman	Revenge_of_Bussy.play.Tragedy.Chapman	Sir_Giles_Goosecap.play.Comedy.Chapman	Widows_Tears.play.Comedy.Chapman	Hoffman.play.Tragedy.Chettle	Cleopatra.play.Tragedy.Daniel	Delia.poem.Unclassified.Daniel	Unfortunate_Lovers.play.Tragedy.Davenant	Holy_Rood.poem.Unclassified.Davies_John	Humours_Heaven.poem.Unclassified.Davies_John	Mirum_in_Modum.poem.Unclassified.Davies_John	Select_Second_Husband.poem.Unclassified.Davies_John	Summa_Totalis.poem.Unclassified.Davies_John	Tears_of_the_Muses.poem.Unclassified.Davies_John	Wits_Pilgrimage.poem.Unclassified.Davies_John	Isle_of_Gulls.play.Comedy.Day	Honest_Whore_Part_2.play.Comedy.Dekker	If_it_be_not_good.play.Comedy.Dekker	Old_Fortunatus.play.Comedy.Dekker	Shoemakers_Holiday.play.Comedy.Dekker	Whore_of_Babylon.play.History.Dekker	First_Anniversary.poem.Unclassified.Donne	Poems__section.poem.Unclassified.Donne	Second_Anniversary.poem.Unclassified.Donne	Endimion_and_Phoebe.poem.Unclassified.Drayton	Bonduca.play.Tragedy.Fletcher
<EndOfFile>
[truncated: 207 more columns]

## Sheet: Results
	%Classified	%Not decided	%Mistake	works
All of the 256 plays/poems	71.5116	20.3488	8.13953	256
All works excluding the unknown, uncertain and duel authored (a total of 31 works)	73.2558	17.4419	9.30233	225
All works excluding the unknown, uncertain, duel and all the works where the author had less than 4 contributions (a total of 84 works)	75.5814	13.3721	11.0465	172

## Sheet: 3NN-172works
All works excluding the unknown, uncertain, duel and all the works where the author had less than 4 contributions (a total of 84 works)
															Legends
Query Play/Poem	Query Author	1NN	2NN	3NN	1NN	2NN	3NN	Count	Percent	Classification	classfied	not decided	mistake		k=	3
Andromeda_Liberata	Chapman	Chapman	Chapman	Chapman	1	1	1	3	100	classified	1	0	0		n=	172
Bussy_dAmbois	Chapman	Chapman	Chapman	Chapman	1	1	1	3	100	classified	1	0	0
Byrons_Conspiracy	Chapman	Chapman	Chapman	Chapman	1	1	1	3	100	classified	1	0	0
Byrons_Tragedy	Chapman	Chapman	Chapman	Chapman	1	1	1	3	100	classified	1	0	0
Caesar_and_Pompey	Chapman	Chapman	Chapman	Chapman	1	1	1	3	100	classified	1	0	0
Chapman_Iliads_1_3	Chapman	Chapman	Chapman	Chapman	1	1	1	3	100	classified	1	0	0
Epicede	Chapman	Chapman	Chapman	Chapman	1	1	1	3	100	classified	1	0	0
Eugenia	Chapman	Chapman	Chapman	Chapman	1	1	1	3	100	classified	1	0	0
Euthymiae	Chapman	Chapman	Chapman	Chapman	1	1	1	3	100	classified	1	0	0
Gentleman_Usher	Chapman	Chapman	Chapman	Chapman	1	1	1	3	100	classified	1	0	0
Hymnus_in_Cynthiam	Chapman	Chapman	Chapman	Chapman	1	1	1	3	100	classified	1	0	0
Hymnus_in_noctem	Chapman	Chapman	Chapman	Chapman	1	1	1	3	100	classified	1	0	0
Revenge_of_Bussy	Chapman	Chapman	Chapman	Chapman	1	1	1	3	100	classified	1	0	0
All_Fools	Chapman	Chapman	Chapman	Jonson	1	1	0	2	66.6667	classified	1	0	0
Blind_Beggar_of_Alexandria	Chapman	Chapman	Chapman	Shakespeare	1	1	0	2	66.6667	classified	1	0	0
Hero_and_Leander	Chapman	Chapman	Chapman	Marlowe	1	1	0	2	66.6667	classified	1	0	0
Monsieur_dOlive	Chapman	Jonson	Chapman	Chapman	0	1	1	2	66.6667	classified	1	0	0
Sir_Giles_Goosecap	Chapman	Chapman	Jonson	Chapman	1	0	1	2	66.6667	classified	1	0	0
Humorous_Days_Mirth	Chapman	Shakespeare	Chapman	Jonson	0	1	0	1	33.3333	not decided	0	1	0
May_Day	Chapman	Shakespeare	Jonson	Chapman	0	0	1	1	33.3333	not decided	0	1	0
Widows_Tears	Chapman	Chapman	Shakespeare	Ford	1	0	0	1	33.3333	not decided	0	1	0
Holy_Rood	Davies_John	Davies_John	Davies_John	Davies_John	1	1	1	3	100	classified	1	0	0
Humours_Heaven	Davies_John	Davies_John	Davies_John	Davies_John	1	1	1	3	100	classified	1	0	0
Mirum_in_Modum	Davies_John	Davies_John	Davies_John	Davies_John	1	1	1	3	100	classified	1	0	0
Select_Second_Husband	Davies_John	Davies_John	Davies_John	Davies_John	1	1	1	3	100	classified	1	0	0
Summa_Totalis	Davies_John	Davies_John	Davies_John	Davies_John	1	1	1	3	100	classified	1	0	0
Tears_of_the_Muses	Davies_John	Davies_John	Davies_John	Davies_John	1	1	1	3	100	classified	1	0	0
Wits_Pilgrimage	Davies_John	Shakespeare	Davies_John	Davies_John	0	1	1	2	66.6667	classified	1	0	0
If_it_be_not_good	Dekker	Dekker	Dekker	Dekker	1	1	1	3	100	classified	1	0	0
Old_Fortunatus	Dekker	Shakespeare	Dekker	Dekker	0	1	1	2	66.6667	classified	1	0	0
Whore_of_Babylon	Dekker	Dekker	Dekker	Jonson	1	1	0	2	66.6667	classified	1	0	0
Shoemakers_Holiday	Dekker	Dekker	Chapman	Heywood	1	0	0	1	33.3333	not decided	0	1	0
Honest_Whore_Part_2	Dekker	Fletcher	Middleton	Fletcher	0	0	0	0	0	not decided	0	1	0
Bonduca	Fletcher	Fletcher	Fletcher	Fletcher	1	1	1	3	100	classified	1	0	0
Humorous_Lieutenant	Fletcher	Fletcher	Fletcher	Fletcher	1	1	1	3	100	classified	1	0	0
Island_Princess	Fletcher	Fletcher	Fletcher	Fletcher	1	1	1	3	100	classified	1	0	0
Loyal_Subject	Fletcher	Fletcher	Fletcher	Fletcher	1	1	1	3	100	classified	1	0	0
Mad_Lover	Fletcher	Fletcher	Fletcher	Fletcher	1	1	1	3	100	classified	1	0	0
Monsieur_Thomas	Fletcher	Fletcher	Fletcher	Fletcher	1	1	1	3	100	classified	1	0	0
Pilgrim	Fletcher	Fletcher	Fletcher	Fletcher	1	1	1	3	100	classified	1	0	0
Rule_a_Wife	Fletcher	Fletcher	Fletcher	Fletcher	1	1	1	3	100	classified	1	0	0
The_Chances	Fletcher	Fletcher	Fletcher	Fletcher	1	1	1	3	100	classified	1	0	0
Valentinian	Fletcher	Fletcher	Fletcher	Fletcher	1	1	1	3	100	classified	1	0	0
Wife_for_a_Month	Fletcher	Fletcher	Fletcher	Fletcher	1	1	1	3	100	classified	1	0	0
Wild_Goose_Chase	Fletcher	Fletcher	Fletcher	Fletcher	1	1	1	3	100	classified	1	0	0
Wit_Without_Money	Fletcher	Fletcher	Fletcher	Fletcher	1	1	1	3	100	classified	1	0	0
Womans_Prize	Fletcher	Fletcher	Fletcher	Fletcher	1	1	1	3	100	classified	1	0	0
Women_Pleased	Fletcher	Fletcher	Fletcher	Fletcher	1	1	1	3	100	classified	1	0	0
Faithful_Shepherdess	Fletcher	Shakespeare	Shakespeare	Shakespeare	0	0	0	0	0	mistake	0	0	1
Broken_Heart	Ford	Ford	Ford	Ford	1	1	1	3	100	classified	1	0	0
Fancies	Ford	Ford	Ford	Ford	1	1	1	3	100	classified	1	0	0
Ladys_Trial	Ford	Ford	Ford	Ford	1	1	1	3	100	classified	1	0	0
Lovers_Melancholy	Ford	Ford	Ford	Ford	1	1	1	3	100	classified	1	0	0
Perkin_Warbeck	Ford	Ford	Ford	Ford	1	1	1	3	100	classified	1	0	0
Fames_Memorial	Ford	Ford	Ford	Chapman	1	1	0	2	66.6667	classified	1	0	0
Loves_Sacrifice	Ford	Ford	Ford	Shakespeare	1	1	0	2	66.6667	classified	1	0	0
Funeral_Elegy	Ford	Ford	Chapman	Chapman	1	0	0	1	33.3333	mistake	0	0	1
Tis_Pity	Ford	Ford	Shakespeare	Middleton	1	0	0	1	33.3333	not decided	0	1	0
Christs_Bloody_Sweat	Ford	Davies_John	Chapman	Chapman	0	0	0	0	0	mistake	0	0	1
Alphonsus	Greene	Shakespeare	Greene	Shakespeare	0	1	0	1	33.3333	mistake	0	0	1
Friar_Bacon	Greene	Greene	Peele	Shakespeare	1	0	0	1	33.3333	not decided	0	1	0
Orlando_Furioso	Greene	Marlowe	Peele	Greene	0	0	1	1	33.3333	not decided	0	1	0
James_IV	Greene	Shakespeare	Chapman	Shakespeare	0	0	0	0	0	mistake	0	0	1
Four_Prentices	Heywood	Shakespeare	Shakespeare	Heywood	0	0	1	1	33.3333	mistake	0	0	1
Woman_Killed_with_Kindness	Heywood	Heywood	Ford	Middleton	1	0	0	1	33.3333	not decided	0	1	0
Elegy	Heywood	Davies_John	Chapman	Ford	0	0	0	0	0	not decided	0	1	0
If_you_know_not	Heywood	Shakespeare	Shakespeare	Chapman	0	0	0	0	0	mistake	0	0	1
Rape_of_Lucrece	Heywood	Shakespeare	Shakespeare	Shakespeare	0	0	0	0	0	mistake	0	0	1
Wise_Woman	Heywood	Middleton	Shakespeare	Jonson	0	0	0	0	0	not decided	0	1	0
Alchemist	Jonson	Jonson	Jonson	Jonson	1	1	1	3	100	classified	1	0	0
Bartholomew_Fair	Jonson	Jonson	Jonson	Jonson	1	1	1	3	100	classified	1	0	0
Cynthias_Revels	Jonson	Jonson	Jonson	Jonson	1	1	1	3	100	classified	1	0	0
Devil_is_an_Ass	Jonson	Jonson	Jonson	Jonson	1	1	1	3	100	classified	1	0	0
Epicoene	Jonson	Jonson	Jonson	Jonson	1	1	1	3	100	classified	1	0	0
Every_Man_out_of_his_Humour	Jonson	Jonson	Jonson	Jonson	1	1	1	3	100	classified	1	0	0
Famous_Voyage	Jonson	Jonson	Jonson	Jonson	1	1	1	3	100	classified	1	0	0
Magnetic_Lady	Jonson	Jonson	Jonson	Jonson	1	1	1	3	100	classified	1	0	0
New_Inn	Jonson	Jonson	Jonson	Jonson	1	1	1	3	100	classified	1	0	0
Poetaster	Jonson	Jonson	Jonson	Jonson	1	1	1	3	100	classified	1	0	0
Staple_of_News	Jonson	Jonson	Jonson	Jonson	1	1	1	3	100	classified	1	0	0
Tale_of__a_Tub	Jonson	Jonson	Jonson	Jonson	1	1	1	3	100	classified	1	0	0
Case_is_Altered	Jonson	Jonson	Jonson	Chapman	1	1	0	2	66.6667	classified	1	0	0
Catiline	Jonson	Jonson	Shakespeare	Jonson	1	0	1	2	66.6667	classified	1	0	0
Every_Man_in_his_Humour	Jonson	Jonson	Jonson	Chapman	1	1	0	2	66.6667	classified	1	0	0
Forrest	Jonson	Jonson	Shakespeare	Jonson	1	0	1	2	66.6667	classified	1	0	0
Sad_Shepherd	Jonson	Jonson	Jonson	Shakespeare	1	1	0	2	66.6667	classified	1	0	0
Volpone	Jonson	Jonson	Jonson	Shakespeare	1	1	0	2	66.6667	classified	1	0	0
Sejanus	Jonson	Jonson	Shakespeare	Chapman	1	0	0	1	33.3333	not decided	0	1	0
Campaspe	Lyly	Lyly	Lyly	Lyly	1	1	1	3	100	classified	1	0	0
Endimion	Lyly	Lyly	Lyly	Lyly	1	1	1	3	100	classified	1	0	0
Gallathea	Lyly	Lyly	Lyly	Lyly	1	1	1	3	100	classified	1	0	0
Loves_Metamorphosis	Lyly	Lyly	Lyly	Lyly	1	1	1	3	100	classified	1	0	0
Midas	Lyly	Lyly	Lyly	Lyly	1	1	1	3	100	classified	1	0	0
Sapho_and_Phao	Lyly	Lyly	Lyly	Lyly	1	1	1	3	100	classified	1	0	0
Mother_Bombie	Lyly	Shakespeare	Shakespeare	Middleton	0	0	0	0	0	mistake	0	0	1
Woman_in_the_Moon	Lyly	Shakespeare	Fletcher	Shakespeare	0	0	0	0	0	mistake	0	0	1
Doctor_Faustus__1604	Marlowe	Marlowe	Shakespeare	Shakespeare	1	0	0	1	33.3333	mistake	0	0	1
Massacre_at_Paris	Marlowe	Marlowe	Shakespeare	Shakespeare	1	0	0	1	33.3333	mistake	0	0	1
Tamburlaine_Part_1	Marlowe	Marlowe	Heywood	Shakespeare	1	0	0	1	33.3333	not decided	0	1	0
Tamburlaine_Part_2	Marlowe	Marlowe	Heywood	Shakespeare	1	0	0	1	33.3333	not decided	0	1	0
Edward_II	Marlowe	Shakespeare	Shakespeare	Peele	0	0	0	0	0	mistake	0	0	1
Hero_and_Leander	Marlowe	Chapman	Shakespeare	Spenser	0	0	0	0	0	not decided	0	1	0
Jew_of_Malta	Marlowe	Shakespeare	Shakespeare	Shakespeare	0	0	0	0	0	mistake	0	0	1
Antonio_and_Mellida	Marston	Marston	Shakespeare	Shakespeare	1	0	0	1	33.3333	mistake	0	0	1
Antonios_Revenge	Marston	Marston	Shakespeare	Ford	1	0	0	1	33.3333	not decided	0	1	0
Dutch_Courtesan	Marston	Shakespeare	Middleton	Jonson	0	0	0	0	0	not decided	0	1	0
Sophonisba	Marston	Chapman	Heywood	Jonson	0	0	0	0	0	not decided	0	1	0
Chaste_Maid_in_Cheapside	Middleton	Middleton	Middleton	Middleton	1	1	1	3	100	classified	1	0	0
Five_Gallants	Middleton	Middleton	Middleton	Middleton	1	1	1	3	100	classified	1	0	0
Game_at_Chess	Middleton	Middleton	Middleton	Middleton	1	1	1	3	100	classified	1	0	0
Hengist	Middleton	Middleton	Middleton	Middleton	1	1	1	3	100	classified	1	0	0
Mad_World	Middleton	Middleton	Middleton	Middleton	1	1	1	3	100	classified	1	0	0
Michaelmas_Term	Middleton	Middleton	Middleton	Middleton	1	1	1	3	100	classified	1	0	0
More_Dissemblers	Middleton	Middleton	Middleton	Middleton	1	1	1	3	100	classified	1	0	0
Nice_Valour	Middleton	Middleton	Middleton	Middleton	1	1	1	3	100	classified	1	0	0
No_Wit	Middleton	Middleton	Middleton	Middleton	1	1	1	3	100	classified	1	0	0
Puritan	Middleton	Middleton	Middleton	Middleton	1	1	1	3	100	classified	1	0	0
Revengers_Tragedy	Middleton	Middleton	Middleton	Middleton	1	1	1	3	100	classified	1	0	0
Second_Maidens_Tragedy	Middleton	Middleton	Middleton	Middleton	1	1	1	3	100	classified	1	0	0
Trick_to_Catch_the_Old_One	Middleton	Middleton	Middleton	Middleton	1	1	1	3	100	classified	1	0	0
Widow	Middleton	Middleton	Middleton	Middleton	1	1	1	3	100	classified	1	0	0
Witch	Middleton	Middleton	Middleton	Middleton	1	1	1	3	100	classified	1	0	0
Women_Beware_Women	Middleton	Middleton	Middleton	Middleton	1	1	1	3	100	classified	1	0	0
Yorkshire_Tragedy	Middleton	Middleton	Middleton	Middleton	1	1	1	3	100	classified	1	0	0
Phoenix	Middleton	Middleton	Middleton	Shakespeare	1	1	0	2	66.6667	classified	1	0	0
Battle_of_Alcazar	Peele	Marlowe	Marlowe	Peele	0	0	1	1	33.3333	mistake	0	0	1
Arraignment_of_Paris	Peele	Fletcher	Greene	Shakespeare	0	0	0	0	0	not decided	0	1	0
Edward_I	Peele	Marlowe	Shakespeare	Greene	0	0	0	0	0	not decided	0	1	0
King_David_and_Fair_Bathsheba	Peele	Marlowe	Marlowe	Shakespeare	0	0	0	0	0	mistake	0	0	1
Old_Wives_Tale	Peele	Shakespeare	Chapman	Shakespeare	0	0	0	0	0	mistake	0	0	1
Alls_Well	Shakespeare	Shakespeare	Shakespeare	Shakespeare	1	1	1	3	100	classified	1	0	0
Antony_and_Cleopatra	Shakespeare	Shakespeare	Shakespeare	Shakespeare	1	1	1	3	100	classified	1	0	0
As_You_Like_It	Shakespeare	Shakespeare	Shakespeare	Shakespeare	1	1	1	3	100	classified	1	0	0
Comedy_of_Errors	Shakespeare	Shakespeare	Shakespeare	Shakespeare	1	1	1	3	100	classified	1	0	0
Cymbeline	Shakespeare	Shakespeare	Shakespeare	Shakespeare	1	1	1	3	100	classified	1	0	0
Hamlet	Shakespeare	Shakespeare	Shakespeare	Shakespeare	1	1	1	3	100	classified	1	0	0
Henry_IV_Part_1	Shakespeare	Shakespeare	Shakespeare	Shakespeare	1	1	1	3	100	classified	1	0	0
Henry_IV_Part_2	Shakespeare	Shakespeare	Shakespeare	Shakespeare	1	1	1	3	100	classified	1	0	0
Henry_V	Shakespeare	Shakespeare	Shakespeare	Shakespeare	1	1	1	3	100	classified	1	0	0
Julius_Caesar	Shakespeare	Shakespeare	Shakespeare	Shakespeare	1	1	1	3	100	classified	1	0	0
King_John	Shakespeare	Shakespeare	Shakespeare	Shakespeare	1	1	1	3	100	classified	1	0	0
King_Lear_1608	Shakespeare	Shakespeare	Shakespeare	Shakespeare	1	1	1	3	100	classified	1	0	0
Loves_Labours_Lost	Shakespeare	Shakespeare	Shakespeare	Shakespeare	1	1	1	3	100	classified	1	0	0
Lucrece	Shakespeare	Shakespeare	Shakespeare	Shakespeare	1	1	1	3	100	classified	1	0	0
Merchant_of_Venice	Shakespeare	Shakespeare	Shakespeare	Shakespeare	1	1	1	3	100	classified	1	0	0
Midsummer_Nights_Dream	Shakespeare	Shakespeare	Shakespeare	Shakespeare	1	1	1	3	100	classified	1	0	0
Much_Ado_about_Nothing	Shakespeare	Shakespeare	Shakespeare	Shakespeare	1	1	1	3	100	classified	1	0	0
Othello	Shakespeare	Shakespeare	Shakespeare	Shakespeare	1	1	1	3	100	classified	1	0	0
Richard_II	Shakespeare	Shakespeare	Shakespeare	Shakespeare	1	1	1	3	100	classified	1	0	0
Richard_III	Shakespeare	Shakespeare	Shakespeare	Shakespeare	1	1	1	3	100	classified	1	0	0
Romeo_and_Juliet	Shakespeare	Shakespeare	Shakespeare	Shakespeare	1	1	1	3	100	classified	1	0	0
Tempest	Shakespeare	Shakespeare	Shakespeare	Shakespeare	1	1	1	3	100	classified	1	0	0
Troilus_and_Cressida	Shakespeare	Shakespeare	Shakespeare	Shakespeare	1	1	1	3	100	classified	1	0	0
Twelfth_Night	Shakespeare	Shakespeare	Shakespeare	Shakespeare	1	1	1	3	100	classified	1	0	0
Two_Gentlemen_of_Verona	Shakespeare	Shakespeare	Shakespeare	Shakespeare	1	1	1	3	100	classified	1	0	0
Venus_and_Adonis	Shakespeare	Shakespeare	Shakespeare	Shakespeare	1	1	1	3	100	classified	1	0	0
Winters_Tale	Shakespeare	Shakespeare	Shakespeare	Shakespeare	1	1	1	3	100	classified	1	0	0
Coriolanus	Shakespeare	Shakespeare	Jonson	Shakespeare	1	0	1	2	66.6667	classified	1	0	0
Taming_of_the_Shrew	Shakespeare	Heywood	Shakespeare	Shakespeare	0	1	1	2	66.6667	classified	1	0	0
Merry_Wives	Shakespeare	Shakespeare	Jonson	Heywood	1	0	0	1	33.3333	not decided	0	1	0
Sonnets	Shakespeare	Davies_John	Fletcher	Shakespeare	0	0	1	1	33.3333	not decided	0	1	0
FQ_6_1_3	Spenser	Spenser	Spenser	Spenser	1	1	1	3	100	classified	1	0	0
Faerie_Queene__Book_I__1_3	Spenser	Spenser	Spenser	Spenser	1	1	1	3	100	classified	1	0	0
Mutability_Cantos	Spenser	Spenser	Spenser	Spenser	1	1	1	3	100	classified	1	0	0
Ruins_of_Time	Spenser	Spenser	Spenser	Spenser	1	1	1	3	100	classified	1	0	0
Epithalamion	Spenser	Spenser	Spenser	Fletcher	1	1	0	2	66.6667	classified	1	0	0
Tears_of_the_Muses	Spenser	Spenser	Spenser	Chapman	1	1	0	2	66.6667	classified	1	0	0
Amoretti	Spenser	Shakespeare	Fletcher	Davies_John	0	0	0	0	0	not decided	0	1	0
Devils_Law_Case	Webster	Webster	Jonson	Webster	1	0	1	2	66.6667	classified	1	0	0
Duchess_of_Malfi	Webster	Webster	Webster	Middleton	1	1	0	2	66.6667	classified	1	0	0
White_Devil	Webster	Webster	Webster	Middleton	1	1	0	2	66.6667	classified	1	0	0
Monumental_Column	Webster	Chapman	Chapman	Heywood	0	0	0	0	0	mistake	0	0	1
										Total	130	23	19
										Percent	75.5814	13.3721	11.0465

## Sheet: 3NN-225works
All works excluding the unknown, uncertain and duel authored (a total of 31 works)
Play/poem	Author	1NN	2NN	3NN	1NN	2NN	3NN	Count	Percent	Classification	classfied	not decided	mistake		k=	3
Andromeda_Liberata	Chapman	Chapman	Chapman	Chapman	1	1	1	3	100	classified	1	0	0		n=	225
Chapman_Iliads_1_3	Chapman	Chapman	Chapman	Chapman	1	1	1	3	100	classified	1	0	0
Epicede	Chapman	Chapman	Chapman	Chapman	1	1	1	3	100	classified	1	0	0
Eugenia	Chapman	Chapman	Chapman	Chapman	1	1	1	3	100	classified	1	0	0
Euthymiae	Chapman	Chapman	Chapman	Chapman	1	1	1	3	100	classified	1	0	0
Hymnus_in_Cynthiam	Chapman	Chapman	Chapman	Chapman	1	1	1	3	100	classified	1	0	0
Hymnus_in_noctem	Chapman	Chapman	Chapman	Chapman	1	1	1	3	100	classified	1	0	0
Mirum_in_Modum	Davies_John	Davies_John	Davies_John	Davies_John	1	1	1	3	100	classified	1	0	0
Select_Second_Husband	Davies_John	Davies_John	Davies_John	Davies_John	1	1	1	3	100	classified	1	0	0
Summa_Totalis	Davies_John	Davies_John	Davies_John	Davies_John	1	1	1	3	100	classified	1	0	0
Tears_of_the_Muses	Davies_John	Davies_John	Davies_John	Davies_John	1	1	1	3	100	classified	1	0	0
Bonduca	Fletcher	Fletcher	Fletcher	Fletcher	1	1	1	3	100	classified	1	0	0
Humorous_Lieutenant	Fletcher	Fletcher	Fletcher	Fletcher	1	1	1	3	100	classified	1	0	0
Island_Princess	Fletcher	Fletcher	Fletcher	Fletcher	1	1	1	3	100	classified	1	0	0
Loyal_Subject	Fletcher	Fletcher	Fletcher	Fletcher	1	1	1	3	100	classified	1	0	0
Mad_Lover	Fletcher	Fletcher	Fletcher	Fletcher	1	1	1	3	100	classified	1	0	0
Monsieur_Thomas	Fletcher	Fletcher	Fletcher	Fletcher	1	1	1	3	100	classified	1	0	0
Pilgrim	Fletcher	Fletcher	Fletcher	Fletcher	1	1	1	3	100	classified	1	0	0
Rule_a_Wife	Fletcher	Fletcher	Fletcher	Fletcher	1	1	1	3	100	classified	1	0	0
The_Chances	Fletcher	Fletcher	Fletcher	Fletcher	1	1	1	3	100	classified	1	0	0
Valentinian	Fletcher	Fletcher	Fletcher	Fletcher	1	1	1	3	100	classified	1	0	0
Wife_for_a_Month	Fletcher	Fletcher	Fletcher	Fletcher	1	1	1	3	100	classified	1	0	0
Wild_Goose_Chase	Fletcher	Fletcher	Fletcher	Fletcher	1	1	1	3	100	classified	1	0	0
Wit_Without_Money	Fletcher	Fletcher	Fletcher	Fletcher	1	1	1	3	100	classified	1	0	0
Womans_Prize	Fletcher	Fletcher	Fletcher	Fletcher	1	1	1	3	100	classified	1	0	0
Women_Pleased	Fletcher	Fletcher	Fletcher	Fletcher	1	1	1	3	100	classified	1	0	0
Alchemist	Jonson	Jonson	Jonson	Jonson	1	1	1	3	100	classified	1	0	0
Bartholomew_Fair	Jonson	Jonson	Jonson	Jonson	1	1	1	3	100	classified	1	0	0
Epicoene	Jonson	Jonson	Jonson	Jonson	1	1	1	3	100	classified	1	0	0
Magnetic_Lady	Jonson	Jonson	Jonson	Jonson	1	1	1	3	100	classified	1	0	0
New_Inn	Jonson	Jonson	Jonson	Jonson	1	1	1	3	100	classified	1	0	0
Staple_of_News	Jonson	Jonson	Jonson	Jonson	1	1	1	3	100	classified	1	0	0
Midas	Lyly	Lyly	Lyly	Lyly	1	1	1	3	100	classified	1	0	0
Chaste_Maid_in_Cheapside	Middleton	Middleton	Middleton	Middleton	1	1	1	3	100	classified	1	0	0
Five_Gallants	Middleton	Middleton	Middleton	Middleton	1	1	1	3	100	classified	1	0	0
Hengist	Middleton	Middleton	Middleton	Middleton	1	1	1	3	100	classified	1	0	0
Mad_World	Middleton	Middleton	Middleton	Middleton	1	1	1	3	100	classified	1	0	0
More_Dissemblers	Middleton	Middleton	Middleton	Middleton	1	1	1	3	100	classified	1	0	0
No_Wit	Middleton	Middleton	Middleton	Middleton	1	1	1	3	100	classified	1	0	0
Trick_to_Catch_the_Old_One	Middleton	Middleton	Middleton	Middleton	1	1	1	3	100	classified	1	0	0
Widow	Middleton	Middleton	Middleton	Middleton	1	1	1	3	100	classified	1	0	0
Witch	Middleton	Middleton	Middleton	Middleton	1	1	1	3	100	classified	1	0	0
Women_Beware_Women	Middleton	Middleton	Middleton	Middleton	1	1	1	3	100	classified	1	0	0
Alls_Well	Shakespeare	Shakespeare	Shakespeare	Shakespeare	1	1	1	3	100	classified	1	0	0
Antony_and_Cleopatra	Shakespeare	Shakespeare	Shakespeare	Shakespeare	1	1	1	3	100	classified	1	0	0
As_You_Like_It	Shakespeare	Shakespeare	Shakespeare	Shakespeare	1	1	1	3	100	classified	1	0	0
Cymbeline	Shakespeare	Shakespeare	Shakespeare	Shakespeare	1	1	1	3	100	classified	1	0	0
Hamlet	Shakespeare	Shakespeare	Shakespeare	Shakespeare	1	1	1	3	100	classified	1	0	0
Henry_IV_Part_1	Shakespeare	Shakespeare	Shakespeare	Shakespeare	1	1	1	3	100	classified	1	0	0
Henry_IV_Part_2	Shakespeare	Shakespeare	Shakespeare	Shakespeare	1	1	1	3	100	classified	1	0	0
Henry_V	Shakespeare	Shakespeare	Shakespeare	Shakespeare	1	1	1	3	100	classified	1	0	0
King_John	Shakespeare	Shakespeare	Shakespeare	Shakespeare	1	1	1	3	100	classified	1	0	0
King_Lear_1608	Shakespeare	Shakespeare	Shakespeare	Shakespeare	1	1	1	3	100	classified	1	0	0
Loves_Labours_Lost	Shakespeare	Shakespeare	Shakespeare	Shakespeare	1	1	1	3	100	classified	1	0	0
Merchant_of_Venice	Shakespeare	Shakespeare	Shakespeare	Shakespeare	1	1	1	3	100	classified	1	0	0
Midsummer_Nights_Dream	Shakespeare	Shakespeare	Shakespeare	Shakespeare	1	1	1	3	100	classified	1	0	0
Othello	Shakespeare	Shakespeare	Shakespeare	Shakespeare	1	1	1	3	100	classified	1	0	0
Richard_II	Shakespeare	Shakespeare	Shakespeare	Shakespeare	1	1	1	3	100	classified	1	0	0
Richard_III	Shakespeare	Shakespeare	Shakespeare	Shakespeare	1	1	1	3	100	classified	1	0	0
Tempest	Shakespeare	Shakespeare	Shakespeare	Shakespeare	1	1	1	3	100	classified	1	0	0
Troilus_and_Cressida	Shakespeare	Shakespeare	Shakespeare	Shakespeare	1	1	1	3	100	classified	1	0	0
Twelfth_Night	Shakespeare	Shakespeare	Shakespeare	Shakespeare	1	1	1	3	100	classified	1	0	0
Two_Gentlemen_of_Verona	Shakespeare	Shakespeare	Shakespeare	Shakespeare	1	1	1	3	100	classified	1	0	0
Winters_Tale	Shakespeare	Shakespeare	Shakespeare	Shakespeare	1	1	1	3	100	classified	1	0	0
Bussy_dAmbois	Chapman	Chapman	Chapman	Chapman	1	1	1	3	100	classified	1	0	0
Byrons_Conspiracy	Chapman	Chapman	Chapman	Chapman	1	1	1	3	100	classified	1	0	0
Broken_Heart	Ford	Ford	Ford	Ford	1	1	1	3	100	classified	1	0	0
Ladys_Trial	Ford	Ford	Ford	Ford	1	1	1	3	100	classified	1	0	0
Lovers_Melancholy	Ford	Ford	Ford	Ford	1	1	1	3	100	classified	1	0	0
Perkin_Warbeck	Ford	Ford	Ford	Ford	1	1	1	3	100	classified	1	0	0
Cynthias_Revels	Jonson	Jonson	Jonson	Jonson	1	1	1	3	100	classified	1	0	0
Devil_is_an_Ass	Jonson	Jonson	Jonson	Jonson	1	1	1	3	100	classified	1	0	0
Every_Man_out_of_his_Humour	Jonson	Jonson	Jonson	Jonson	1	1	1	3	100	classified	1	0	0
Poetaster	Jonson	Jonson	Jonson	Jonson	1	1	1	3	100	classified	1	0	0
Endimion	Lyly	Lyly	Lyly	Lyly	1	1	1	3	100	classified	1	0	0
Gallathea	Lyly	Lyly	Lyly	Lyly	1	1	1	3	100	classified	1	0	0
Loves_Metamorphosis	Lyly	Lyly	Lyly	Lyly	1	1	1	3	100	classified	1	0	0
Sapho_and_Phao	Lyly	Lyly	Lyly	Lyly	1	1	1	3	100	classified	1	0	0
Game_at_Chess	Middleton	Middleton	Middleton	Middleton	1	1	1	3	100	classified	1	0	0
Michaelmas_Term	Middleton	Middleton	Middleton	Middleton	1	1	1	3	100	classified	1	0	0
Nice_Valour	Middleton	Middleton	Middleton	Middleton	1	1	1	3	100	classified	1	0	0
Second_Maidens_Tragedy	Middleton	Middleton	Middleton	Middleton	1	1	1	3	100	classified	1	0	0
Julius_Caesar	Shakespeare	Shakespeare	Shakespeare	Shakespeare	1	1	1	3	100	classified	1	0	0
Lucrece	Shakespeare	Shakespeare	Shakespeare	Shakespeare	1	1	1	3	100	classified	1	0	0
Much_Ado_about_Nothing	Shakespeare	Shakespeare	Shakespeare	Shakespeare	1	1	1	3	100	classified	1	0	0
Romeo_and_Juliet	Shakespeare	Shakespeare	Shakespeare	Shakespeare	1	1	1	3	100	classified	1	0	0
Venus_and_Adonis	Shakespeare	Shakespeare	Shakespeare	Shakespeare	1	1	1	3	100	classified	1	0	0
Byrons_Tragedy	Chapman	Chapman	Chapman	Chapman	1	1	1	3	100	classified	1	0	0
Caesar_and_Pompey	Chapman	Chapman	Chapman	Chapman	1	1	1	3	100	classified	1	0	0
Revenge_of_Bussy	Chapman	Chapman	Chapman	Chapman	1	1	1	3	100	classified	1	0	0
Holy_Rood	Davies_John	Davies_John	Davies_John	Davies_John	1	1	1	3	100	classified	1	0	0
Humours_Heaven	Davies_John	Davies_John	Davies_John	Davies_John	1	1	1	3	100	classified	1	0	0
Fancies	Ford	Ford	Ford	Ford	1	1	1	3	100	classified	1	0	0
Famous_Voyage	Jonson	Jonson	Jonson	Jonson	1	1	1	3	100	classified	1	0	0
Tale_of__a_Tub	Jonson	Jonson	Jonson	Jonson	1	1	1	3	100	classified	1	0	0
Campaspe	Lyly	Lyly	Lyly	Lyly	1	1	1	3	100	classified	1	0	0
Puritan	Middleton	Middleton	Middleton	Middleton	1	1	1	3	100	classified	1	0	0
Revengers_Tragedy	Middleton	Middleton	Middleton	Middleton	1	1	1	3	100	classified	1	0	0
Yorkshire_Tragedy	Middleton	Middleton	Middleton	Middleton	1	1	1	3	100	classified	1	0	0
Comedy_of_Errors	Shakespeare	Shakespeare	Shakespeare	Shakespeare	1	1	1	3	100	classified	1	0	0
FQ_6_1_3	Spenser	Spenser	Spenser	Spenser	1	1	1	3	100	classified	1	0	0
Faerie_Queene__Book_I__1_3	Spenser	Spenser	Spenser	Spenser	1	1	1	3	100	classified	1	0	0
Mutability_Cantos	Spenser	Spenser	Spenser	Spenser	1	1	1	3	100	classified	1	0	0
Ruins_of_Time	Spenser	Spenser	Spenser	Spenser	1	1	1	3	100	classified	1	0	0
Gentleman_Usher	Chapman	Chapman	Chapman	Chapman	1	1	1	3	100	classified	1	0	0
If_it_be_not_good	Dekker	Dekker	Dekker	Dekker	1	1	1	3	100	classified	1	0	0
Phoenix	Middleton	Middleton	Middleton	Shakespeare	1	1	0	2	66.6667	classified	1	0	0
Coriolanus	Shakespeare	Shakespeare	Jonson	Shakespeare	1	0	1	2	66.6667	classified	1	0	0
Hero_and_Leander	Chapman	Chapman	Chapman	Marlowe	1	1	0	2	66.6667	classified	1	0	0
Monsieur_dOlive	Chapman	Jonson	Chapman	Chapman	0	1	1	2	66.6667	classified	1	0	0
Sir_Giles_Goosecap	Chapman	Chapman	Jonson	Chapman	1	0	1	2	66.6667	classified	1	0	0
All_Fools	Chapman	Chapman	Chapman	Jonson	1	1	0	2	66.6667	classified	1	0	0
Whore_of_Babylon	Dekker	Dekker	Dekker	Jonson	1	1	0	2	66.6667	classified	1	0	0
Catiline	Jonson	Jonson	Shakespeare	Jonson	1	0	1	2	66.6667	classified	1	0	0
Every_Man_in_his_Humour	Jonson	Jonson	Jonson	Chapman	1	1	0	2	66.6667	classified	1	0	0
Sad_Shepherd	Jonson	Jonson	Jonson	Shakespeare	1	1	0	2	66.6667	classified	1	0	0
Volpone	Jonson	Jonson	Jonson	Marmion	1	1	0	2	66.6667	classified	1	0	0
Epithalamion	Spenser	Spenser	Spenser	Fletcher	1	1	0	2	66.6667	classified	1	0	0
Tears_of_the_Muses	Spenser	Spenser	Spenser	Chapman	1	1	0	2	66.6667	classified	1	0	0
Blind_Beggar_of_Alexandria	Chapman	Chapman	Chapman	Haughton	1	1	0	2	66.6667	classified	1	0	0
Old_Fortunatus	Dekker	Shakespeare	Dekker	Dekker	0	1	1	2	66.6667	classified	1	0	0
First_Anniversary	Donne	Donne	Donne	Davies_John	1	1	0	2	66.6667	classified	1	0	0
Second_Anniversary	Donne	Donne	Donne	Davies_John	1	1	0	2	66.6667	classified	1	0	0
Fames_Memorial	Ford	Ford	Ford	Brandon_Samuel	1	1	0	2	66.6667	classified	1	0	0
Case_is_Altered	Jonson	Jonson	Jonson	Chapman	1	1	0	2	66.6667	classified	1	0	0
Cardinal	Shirley	Shirley	Shirley	Middleton	1	1	0	2	66.6667	classified	1	0	0
Loves_Cruelty	Shirley	Shirley	Shirley	Middleton	1	1	0	2	66.6667	classified	1	0	0
Traitor	Shirley	Shirley	Shirley	Ford	1	1	0	2	66.6667	classified	1	0	0
Devils_Law_Case	Webster	Webster	Jonson	Webster	1	0	1	2	66.6667	classified	1	0	0
Duchess_of_Malfi	Webster	Webster	Webster	Middleton	1	1	0	2	66.6667	classified	1	0	0
White_Devil	Webster	Webster	Webster	Middleton	1	1	0	2	66.6667	classified	1	0	0
Faithful_Shepherdess	Fletcher	Shakespeare	Shakespeare	Shakespeare	0	0	0	0	0	mistake	0	0	1
Orlando_Furioso	Greene	Kyd	Marlowe	Peele	0	0	0	0	0	mistake	0	0	1
Rape_of_Lucrece	Heywood	Shakespeare	Shakespeare	Shakespeare	0	0	0	0	0	mistake	0	0	1
Edward_II	Marlowe	Shakespeare	Shakespeare	Peele	0	0	0	0	0	mistake	0	0	1
Arraignment_of_Paris	Peele	Fletcher	Wilson	Greene	0	0	0	0	0	mistake	0	0	1
King_David_and_Fair_Bathsheba	Peele	Marlowe	Marlowe	Shakespeare	0	0	0	0	0	mistake	0	0	1
Poems__section	Donne	Shakespeare	Suckling	Shakespeare	0	0	0	0	0	mistake	0	0	1
James_IV	Greene	Shakespeare	Chapman	Shakespeare	0	0	0	0	0	mistake	0	0	1
If_you_know_not	Heywood	Shakespeare	Shakespeare	Chapman	0	0	0	0	0	mistake	0	0	1
Mother_Bombie	Lyly	Shakespeare	Porter_Henry	Shakespeare	0	0	0	0	0	mistake	0	0	1
Jew_of_Malta	Marlowe	Shakespeare	Rowley	Shakespeare	0	0	0	0	0	mistake	0	0	1
Choice_of_Valentines	Nashe	Fletcher	Shakespeare	Shakespeare	0	0	0	0	0	mistake	0	0	1
Summers_Last_Will_and_Testament	Nashe	Shakespeare	Shakespeare	Shakespeare	0	0	0	0	0	mistake	0	0	1
New_Wonder	Rowley	Middleton	Middleton	Middleton	0	0	0	0	0	mistake	0	0	1
Monumental_Column	Webster	Chapman	Chapman	Heywood	0	0	0	0	0	mistake	0	0	1
Cobblers_Prophecy	Wilson	Porter_Henry	Shakespeare	Shakespeare	0	0	0	0	0	mistake	0	0	1
Alphonsus	Greene	Shakespeare	Greene	Shakespeare	0	1	0	1	33.3333	mistake	0	0	1
Antonio_and_Mellida	Marston	Marston	Shakespeare	Shakespeare	1	0	0	1	33.3333	mistake	0	0	1
Battle_of_Alcazar	Peele	Marlowe	Marlowe	Peele	0	0	1	1	33.3333	mistake	0	0	1
Four_Prentices	Heywood	Shakespeare	Shakespeare	Heywood	0	0	1	1	33.3333	mistake	0	0	1
Loves_Sacrifice	Ford	Ford	Shirley	Shirley	1	0	0	1	33.3333	mistake	0	0	1
Treatise_on_Religion	Greville_Fulke	Davies_John	Davies_John	Greville_Fulke	0	0	1	1	33.3333	mistake	0	0	1
Amoretti	Spenser	Wilmot	Shakespeare	Brandon_Samuel	0	0	0	0	0	not decided	0	1	0
Antonios_Revenge	Marston	Marston	Shakespeare	Ford	1	0	0	1	33.3333	not decided	0	1	0
Christs_Bloody_Sweat	Ford	Davies_John	Daniel	Chapman	0	0	0	0	0	not decided	0	1	0
Church_Militant	Herbert_George	Ford	Donne	Chapman	0	0	0	0	0	not decided	0	1	0
Church_Porch	Herbert_George	Jonson	Suckling	Davies_John	0	0	0	0	0	not decided	0	1	0
Delia	Daniel	Shakespeare	Daniel	Spenser	0	1	0	1	33.3333	not decided	0	1	0
Doctor_Faustus__1604	Marlowe	Haughton	Marlowe	Shakespeare	0	1	0	1	33.3333	not decided	0	1	0
Dutch_Courtesan	Marston	Shakespeare	Middleton	Jonson	0	0	0	0	0	not decided	0	1	0
Edward_I	Peele	Marlowe	Shakespeare	Greene	0	0	0	0	0	not decided	0	1	0
Elegy	Heywood	Davies_John	Chapman	Ford	0	0	0	0	0	not decided	0	1	0
Forrest	Jonson	Jonson	Shakespeare	Suckling	1	0	0	1	33.3333	not decided	0	1	0
Friar_Bacon	Greene	Greene	Peele	Shakespeare	1	0	0	1	33.3333	not decided	0	1	0
Funeral_Elegy	Ford	Ford	Chapman	Daniel	1	0	0	1	33.3333	not decided	0	1	0
Hero_and_Leander	Marlowe	Chapman	Shakespeare	Spenser	0	0	0	0	0	not decided	0	1	0
Honest_Whore_Part_2	Dekker	Fletcher	Middleton	Rowley	0	0	0	0	0	not decided	0	1	0
Humorous_Days_Mirth	Chapman	Shakespeare	Chapman	Porter_Henry	0	1	0	1	33.3333	not decided	0	1	0
Massacre_at_Paris	Marlowe	Marlowe	Shakespeare	Kyd	1	0	0	1	33.3333	not decided	0	1	0
May_Day	Chapman	Shakespeare	Jonson	Chapman	0	0	1	1	33.3333	not decided	0	1	0
Merry_Wives	Shakespeare	Shakespeare	Jonson	Heywood	1	0	0	1	33.3333	not decided	0	1	0
Old_Wives_Tale	Peele	Porter_Henry	Shakespeare	Beaumont	0	0	0	0	0	not decided	0	1	0
Roman_Actor	Massinger	Massinger	Jonson	Shakespeare	1	0	0	1	33.3333	not decided	0	1	0
Sejanus	Jonson	Jonson	Massinger	Shakespeare	1	0	0	1	33.3333	not decided	0	1	0
Shoemakers_Holiday	Dekker	Porter_Henry	Dekker	Chapman	0	1	0	1	33.3333	not decided	0	1	0
Sonnets	Shakespeare	Davies_John	Fletcher	Shakespeare	0	0	1	1	33.3333	not decided	0	1	0
Sophonisba	Marston	Chapman	Heywood	Goffe	0	0	0	0	0	not decided	0	1	0
Tamburlaine_Part_1	Marlowe	Marlowe	Heywood	Shakespeare	1	0	0	1	33.3333	not decided	0	1	0
Tamburlaine_Part_2	Marlowe	Marlowe	Heywood	Shakespeare	1	0	0	1	33.3333	not decided	0	1	0
Taming_of_the_Shrew	Shakespeare	Heywood	Porter_Henry	Shakespeare	0	0	1	1	33.3333	not decided	0	1	0
The_Temple__20_poems	Herbert_George	Shakespeare	Donne	Fletcher	0	0	0	0	0	not decided	0	1	0
Three_Ladies_of_London	Wilson	Porter_Henry	Wilson	Heywood	0	1	0	1	33.3333	not decided	0	1	0
Three_Lords_and_Three_Ladies	Wilson	Wilson	Porter_Henry	Fletcher	1	0	0	1	33.3333	not decided	0	1	0
Tis_Pity	Ford	Ford	Shakespeare	Middleton	1	0	0	1	33.3333	not decided	0	1	0
Unnatural_Combat	Massinger	Massinger	Shirley	Marmion	1	0	0	1	33.3333	not decided	0	1	0
Widows_Tears	Chapman	Chapman	Shakespeare	Ford	1	0	0	1	33.3333	not decided	0	1	0
Wise_Woman	Heywood	Porter_Henry	Middleton	Shakespeare	0	0	0	0	0	not decided	0	1	0
Wits_Pilgrimage	Davies_John	Shakespeare	Davies_John	Sidney	0	1	0	1	33.3333	not decided	0	1	0
Woman_in_the_Moon	Lyly	Haughton	Shakespeare	Fletcher	0	0	0	0	0	not decided	0	1	0
Woman_Killed_with_Kindness	Heywood	Rowley	Heywood	Ford	0	1	0	1	33.3333	not decided	0	1	0
										Total	131	38	22
										Percent	58.2222	16.8889	9.77778

## Sheet: 3NN-225works (2)
All works excluding the unknown, uncertain and duel authored (a total of 31 works)
List excludes all the works where the author had less than 4 contributions
Play/poem	Author	1NN	2NN	3NN	1NN	2NN	3NN	Count	Percent	Classification	classfied	not decided	mistake		k=	3
Andromeda_Liberata	Chapman	Chapman	Chapman	Chapman	1	1	1	3	100	classified	1	0	0		n=	172
Chapman_Iliads_1_3	Chapman	Chapman	Chapman	Chapman	1	1	1	3	100	classified	1	0	0
Epicede	Chapman	Chapman	Chapman	Chapman	1	1	1	3	100	classified	1	0	0
Eugenia	Chapman	Chapman	Chapman	Chapman	1	1	1	3	100	classified	1	0	0
Euthymiae	Chapman	Chapman	Chapman	Chapman	1	1	1	3	100	classified	1	0	0
Hymnus_in_Cynthiam	Chapman	Chapman	Chapman	Chapman	1	1	1	3	100	classified	1	0	0
Hymnus_in_noctem	Chapman	Chapman	Chapman	Chapman	1	1	1	3	100	classified	1	0	0
Bussy_dAmbois	Chapman	Chapman	Chapman	Chapman	1	1	1	3	100	classified	1	0	0
Byrons_Conspiracy	Chapman	Chapman	Chapman	Chapman	1	1	1	3	100	classified	1	0	0
Byrons_Tragedy	Chapman	Chapman	Chapman	Chapman	1	1	1	3	100	classified	1	0	0
Caesar_and_Pompey	Chapman	Chapman	Chapman	Chapman	1	1	1	3	100	classified	1	0	0
Revenge_of_Bussy	Chapman	Chapman	Chapman	Chapman	1	1	1	3	100	classified	1	0	0
Gentleman_Usher	Chapman	Chapman	Chapman	Chapman	1	1	1	3	100	classified	1	0	0
Hero_and_Leander	Chapman	Chapman	Chapman	Marlowe	1	1	0	2	66.6667	classified	1	0	0
Monsieur_dOlive	Chapman	Jonson	Chapman	Chapman	0	1	1	2	66.6667	classified	1	0	0
Sir_Giles_Goosecap	Chapman	Chapman	Jonson	Chapman	1	0	1	2	66.6667	classified	1	0	0
All_Fools	Chapman	Chapman	Chapman	Jonson	1	1	0	2	66.6667	classified	1	0	0
Blind_Beggar_of_Alexandria	Chapman	Chapman	Chapman	Haughton	1	1	0	2	66.6667	classified	1	0	0
Humorous_Days_Mirth	Chapman	Shakespeare	Chapman	Porter_Henry	0	1	0	1	33.3333	not decided	0	1	0
May_Day	Chapman	Shakespeare	Jonson	Chapman	0	0	1	1	33.3333	not decided	0	1	0
Widows_Tears	Chapman	Chapman	Shakespeare	Ford	1	0	0	1	33.3333	not decided	0	1	0
Mirum_in_Modum	Davies_John	Davies_John	Davies_John	Davies_John	1	1	1	3	100	classified	1	0	0
Select_Second_Husband	Davies_John	Davies_John	Davies_John	Davies_John	1	1	1	3	100	classified	1	0	0
Summa_Totalis	Davies_John	Davies_John	Davies_John	Davies_John	1	1	1	3	100	classified	1	0	0
Tears_of_the_Muses	Davies_John	Davies_John	Davies_John	Davies_John	1	1	1	3	100	classified	1	0	0
Holy_Rood	Davies_John	Davies_John	Davies_John	Davies_John	1	1	1	3	100	classified	1	0	0
Humours_Heaven	Davies_John	Davies_John	Davies_John	Davies_John	1	1	1	3	100	classified	1	0	0
Wits_Pilgrimage	Davies_John	Shakespeare	Davies_John	Sidney	0	1	0	1	33.3333	not decided	0	1	0
If_it_be_not_good	Dekker	Dekker	Dekker	Dekker	1	1	1	3	100	classified	1	0	0
Whore_of_Babylon	Dekker	Dekker	Dekker	Jonson	1	1	0	2	66.6667	classified	1	0	0
Old_Fortunatus	Dekker	Shakespeare	Dekker	Dekker	0	1	1	2	66.6667	classified	1	0	0
Honest_Whore_Part_2	Dekker	Fletcher	Middleton	Rowley	0	0	0	0	0	not decided	0	1	0
Shoemakers_Holiday	Dekker	Porter_Henry	Dekker	Chapman	0	1	0	1	33.3333	not decided	0	1	0
Bonduca	Fletcher	Fletcher	Fletcher	Fletcher	1	1	1	3	100	classified	1	0	0
Humorous_Lieutenant	Fletcher	Fletcher	Fletcher	Fletcher	1	1	1	3	100	classified	1	0	0
Island_Princess	Fletcher	Fletcher	Fletcher	Fletcher	1	1	1	3	100	classified	1	0	0
Loyal_Subject	Fletcher	Fletcher	Fletcher	Fletcher	1	1	1	3	100	classified	1	0	0
Mad_Lover	Fletcher	Fletcher	Fletcher	Fletcher	1	1	1	3	100	classified	1	0	0
Monsieur_Thomas	Fletcher	Fletcher	Fletcher	Fletcher	1	1	1	3	100	classified	1	0	0
Pilgrim	Fletcher	Fletcher	Fletcher	Fletcher	1	1	1	3	100	classified	1	0	0
Rule_a_Wife	Fletcher	Fletcher	Fletcher	Fletcher	1	1	1	3	100	classified	1	0	0
The_Chances	Fletcher	Fletcher	Fletcher	Fletcher	1	1	1	3	100	classified	1	0	0
Valentinian	Fletcher	Fletcher	Fletcher	Fletcher	1	1	1	3	100	classified	1	0	0
Wife_for_a_Month	Fletcher	Fletcher	Fletcher	Fletcher	1	1	1	3	100	classified	1	0	0
Wild_Goose_Chase	Fletcher	Fletcher	Fletcher	Fletcher	1	1	1	3	100	classified	1	0	0
Wit_Without_Money	Fletcher	Fletcher	Fletcher	Fletcher	1	1	1	3	100	classified	1	0	0
Womans_Prize	Fletcher	Fletcher	Fletcher	Fletcher	1	1	1	3	100	classified	1	0	0
Women_Pleased	Fletcher	Fletcher	Fletcher	Fletcher	1	1	1	3	100	classified	1	0	0
Faithful_Shepherdess	Fletcher	Shakespeare	Shakespeare	Shakespeare	0	0	0	0	0	mistake	0	0	1
Broken_Heart	Ford	Ford	Ford	Ford	1	1	1	3	100	classified	1	0	0
Ladys_Trial	Ford	Ford	Ford	Ford	1	1	1	3	100	classified	1	0	0
Lovers_Melancholy	Ford	Ford	Ford	Ford	1	1	1	3	100	classified	1	0	0
Perkin_Warbeck	Ford	Ford	Ford	Ford	1	1	1	3	100	classified	1	0	0
Fancies	Ford	Ford	Ford	Ford	1	1	1	3	100	classified	1	0	0
Fames_Memorial	Ford	Ford	Ford	Brandon_Samuel	1	1	0	2	66.6667	classified	1	0	0
Loves_Sacrifice	Ford	Ford	Shirley	Shirley	1	0	0	1	33.3333	mistake	0	0	1
Christs_Bloody_Sweat	Ford	Davies_John	Daniel	Chapman	0	0	0	0	0	not decided	0	1	0
Funeral_Elegy	Ford	Ford	Chapman	Daniel	1	0	0	1	33.3333	not decided	0	1	0
Tis_Pity	Ford	Ford	Shakespeare	Middleton	1	0	0	1	33.3333	not decided	0	1	0
Orlando_Furioso	Greene	Kyd	Marlowe	Peele	0	0	0	0	0	mistake	0	0	1
James_IV	Greene	Shakespeare	Chapman	Shakespeare	0	0	0	0	0	mistake	0	0	1
Alphonsus	Greene	Shakespeare	Greene	Shakespeare	0	1	0	1	33.3333	mistake	0	0	1
Friar_Bacon	Greene	Greene	Peele	Shakespeare	1	0	0	1	33.3333	not decided	0	1	0
Rape_of_Lucrece	Heywood	Shakespeare	Shakespeare	Shakespeare	0	0	0	0	0	mistake	0	0	1
If_you_know_not	Heywood	Shakespeare	Shakespeare	Chapman	0	0	0	0	0	mistake	0	0	1
Four_Prentices	Heywood	Shakespeare	Shakespeare	Heywood	0	0	1	1	33.3333	mistake	0	0	1
Elegy	Heywood	Davies_John	Chapman	Ford	0	0	0	0	0	not decided	0	1	0
Wise_Woman	Heywood	Porter_Henry	Middleton	Shakespeare	0	0	0	0	0	not decided	0	1	0
Woman_Killed_with_Kindness	Heywood	Rowley	Heywood	Ford	0	1	0	1	33.3333	not decided	0	1	0
Alchemist	Jonson	Jonson	Jonson	Jonson	1	1	1	3	100	classified	1	0	0
Bartholomew_Fair	Jonson	Jonson	Jonson	Jonson	1	1	1	3	100	classified	1	0	0
Epicoene	Jonson	Jonson	Jonson	Jonson	1	1	1	3	100	classified	1	0	0
Magnetic_Lady	Jonson	Jonson	Jonson	Jonson	1	1	1	3	100	classified	1	0	0
New_Inn	Jonson	Jonson	Jonson	Jonson	1	1	1	3	100	classified	1	0	0
Staple_of_News	Jonson	Jonson	Jonson	Jonson	1	1	1	3	100	classified	1	0	0
Cynthias_Revels	Jonson	Jonson	Jonson	Jonson	1	1	1	3	100	classified	1	0	0
Devil_is_an_Ass	Jonson	Jonson	Jonson	Jonson	1	1	1	3	100	classified	1	0	0
Every_Man_out_of_his_Humour	Jonson	Jonson	Jonson	Jonson	1	1	1	3	100	classified	1	0	0
Poetaster	Jonson	Jonson	Jonson	Jonson	1	1	1	3	100	classified	1	0	0
Famous_Voyage	Jonson	Jonson	Jonson	Jonson	1	1	1	3	100	classified	1	0	0
Tale_of__a_Tub	Jonson	Jonson	Jonson	Jonson	1	1	1	3	100	classified	1	0	0
Catiline	Jonson	Jonson	Shakespeare	Jonson	1	0	1	2	66.6667	classified	1	0	0
Every_Man_in_his_Humour	Jonson	Jonson	Jonson	Chapman	1	1	0	2	66.6667	classified	1	0	0
Sad_Shepherd	Jonson	Jonson	Jonson	Shakespeare	1	1	0	2	66.6667	classified	1	0	0
Volpone	Jonson	Jonson	Jonson	Marmion	1	1	0	2	66.6667	classified	1	0	0
Case_is_Altered	Jonson	Jonson	Jonson	Chapman	1	1	0	2	66.6667	classified	1	0	0
Forrest	Jonson	Jonson	Shakespeare	Suckling	1	0	0	1	33.3333	not decided	0	1	0
Sejanus	Jonson	Jonson	Massinger	Shakespeare	1	0	0	1	33.3333	not decided	0	1	0
Midas	Lyly	Lyly	Lyly	Lyly	1	1	1	3	100	classified	1	0	0
Endimion	Lyly	Lyly	Lyly	Lyly	1	1	1	3	100	classified	1	0	0
Gallathea	Lyly	Lyly	Lyly	Lyly	1	1	1	3	100	classified	1	0	0
Loves_Metamorphosis	Lyly	Lyly	Lyly	Lyly	1	1	1	3	100	classified	1	0	0
Sapho_and_Phao	Lyly	Lyly	Lyly	Lyly	1	1	1	3	100	classified	1	0	0
Campaspe	Lyly	Lyly	Lyly	Lyly	1	1	1	3	100	classified	1	0	0
Mother_Bombie	Lyly	Shakespeare	Porter_Henry	Shakespeare	0	0	0	0	0	mistake	0	0	1
Woman_in_the_Moon	Lyly	Haughton	Shakespeare	Fletcher	0	0	0	0	0	not decided	0	1	0
Edward_II	Marlowe	Shakespeare	Shakespeare	Peele	0	0	0	0	0	mistake	0	0	1
Jew_of_Malta	Marlowe	Shakespeare	Rowley	Shakespeare	0	0	0	0	0	mistake	0	0	1
Doctor_Faustus__1604	Marlowe	Haughton	Marlowe	Shakespeare	0	1	0	1	33.3333	not decided	0	1	0
Hero_and_Leander	Marlowe	Chapman	Shakespeare	Spenser	0	0	0	0	0	not decided	0	1	0
Massacre_at_Paris	Marlowe	Marlowe	Shakespeare	Kyd	1	0	0	1	33.3333	not decided	0	1	0
Tamburlaine_Part_1	Marlowe	Marlowe	Heywood	Shakespeare	1	0	0	1	33.3333	not decided	0	1	0
Tamburlaine_Part_2	Marlowe	Marlowe	Heywood	Shakespeare	1	0	0	1	33.3333	not decided	0	1	0
Antonio_and_Mellida	Marston	Marston	Shakespeare	Shakespeare	1	0	0	1	33.3333	mistake	0	0	1
Antonios_Revenge	Marston	Marston	Shakespeare	Ford	1	0	0	1	33.3333	not decided	0	1	0
Dutch_Courtesan	Marston	Shakespeare	Middleton	Jonson	0	0	0	0	0	not decided	0	1	0
Sophonisba	Marston	Chapman	Heywood	Goffe	0	0	0	0	0	not decided	0	1	0
Chaste_Maid_in_Cheapside	Middleton	Middleton	Middleton	Middleton	1	1	1	3	100	classified	1	0	0
Five_Gallants	Middleton	Middleton	Middleton	Middleton	1	1	1	3	100	classified	1	0	0
Hengist	Middleton	Middleton	Middleton	Middleton	1	1	1	3	100	classified	1	0	0
Mad_World	Middleton	Middleton	Middleton	Middleton	1	1	1	3	100	classified	1	0	0
More_Dissemblers	Middleton	Middleton	Middleton	Middleton	1	1	1	3	100	classified	1	0	0
No_Wit	Middleton	Middleton	Middleton	Middleton	1	1	1	3	100	classified	1	0	0
Trick_to_Catch_the_Old_One	Middleton	Middleton	Middleton	Middleton	1	1	1	3	100	classified	1	0	0
Widow	Middleton	Middleton	Middleton	Middleton	1	1	1	3	100	classified	1	0	0
Witch	Middleton	Middleton	Middleton	Middleton	1	1	1	3	100	classified	1	0	0
Women_Beware_Women	Middleton	Middleton	Middleton	Middleton	1	1	1	3	100	classified	1	0	0
Game_at_Chess	Middleton	Middleton	Middleton	Middleton	1	1	1	3	100	classified	1	0	0
Michaelmas_Term	Middleton	Middleton	Middleton	Middleton	1	1	1	3	100	classified	1	0	0
Nice_Valour	Middleton	Middleton	Middleton	Middleton	1	1	1	3	100	classified	1	0	0
Second_Maidens_Tragedy	Middleton	Middleton	Middleton	Middleton	1	1	1	3	100	classified	1	0	0
Puritan	Middleton	Middleton	Middleton	Middleton	1	1	1	3	100	classified	1	0	0
Revengers_Tragedy	Middleton	Middleton	Middleton	Middleton	1	1	1	3	100	classified	1	0	0
Yorkshire_Tragedy	Middleton	Middleton	Middleton	Middleton	1	1	1	3	100	classified	1	0	0
Phoenix	Middleton	Middleton	Middleton	Shakespeare	1	1	0	2	66.6667	classified	1	0	0
Arraignment_of_Paris	Peele	Fletcher	Wilson	Greene	0	0	0	0	0	mistake	0	0	1
King_David_and_Fair_Bathsheba	Peele	Marlowe	Marlowe	Shakespeare	0	0	0	0	0	mistake	0	0	1
Battle_of_Alcazar	Peele	Marlowe	Marlowe	Peele	0	0	1	1	33.3333	mistake	0	0	1
Edward_I	Peele	Marlowe	Shakespeare	Greene	0	0	0	0	0	not decided	0	1	0
Old_Wives_Tale	Peele	Porter_Henry	Shakespeare	Beaumont	0	0	0	0	0	not decided	0	1	0
Alls_Well	Shakespeare	Shakespeare	Shakespeare	Shakespeare	1	1	1	3	100	classified	1	0	0
Antony_and_Cleopatra	Shakespeare	Shakespeare	Shakespeare	Shakespeare	1	1	1	3	100	classified	1	0	0
As_You_Like_It	Shakespeare	Shakespeare	Shakespeare	Shakespeare	1	1	1	3	100	classified	1	0	0
Cymbeline	Shakespeare	Shakespeare	Shakespeare	Shakespeare	1	1	1	3	100	classified	1	0	0
Hamlet	Shakespeare	Shakespeare	Shakespeare	Shakespeare	1	1	1	3	100	classified	1	0	0
Henry_IV_Part_1	Shakespeare	Shakespeare	Shakespeare	Shakespeare	1	1	1	3	100	classified	1	0	0
Henry_IV_Part_2	Shakespeare	Shakespeare	Shakespeare	Shakespeare	1	1	1	3	100	classified	1	0	0
Henry_V	Shakespeare	Shakespeare	Shakespeare	Shakespeare	1	1	1	3	100	classified	1	0	0
King_John	Shakespeare	Shakespeare	Shakespeare	Shakespeare	1	1	1	3	100	classified	1	0	0
King_Lear_1608	Shakespeare	Shakespeare	Shakespeare	Shakespeare	1	1	1	3	100	classified	1	0	0
Loves_Labours_Lost	Shakespeare	Shakespeare	Shakespeare	Shakespeare	1	1	1	3	100	classified	1	0	0
Merchant_of_Venice	Shakespeare	Shakespeare	Shakespeare	Shakespeare	1	1	1	3	100	classified	1	0	0
Midsummer_Nights_Dream	Shakespeare	Shakespeare	Shakespeare	Shakespeare	1	1	1	3	100	classified	1	0	0
Othello	Shakespeare	Shakespeare	Shakespeare	Shakespeare	1	1	1	3	100	classified	1	0	0
Richard_II	Shakespeare	Shakespeare	Shakespeare	Shakespeare	1	1	1	3	100	classified	1	0	0
Richard_III	Shakespeare	Shakespeare	Shakespeare	Shakespeare	1	1	1	3	100	classified	1	0	0
Tempest	Shakespeare	Shakespeare	Shakespeare	Shakespeare	1	1	1	3	100	classified	1	0	0
Troilus_and_Cressida	Shakespeare	Shakespeare	Shakespeare	Shakespeare	1	1	1	3	100	classified	1	0	0
Twelfth_Night	Shakespeare	Shakespeare	Shakespeare	Shakespeare	1	1	1	3	100	classified	1	0	0
Two_Gentlemen_of_Verona	Shakespeare	Shakespeare	Shakespeare	Shakespeare	1	1	1	3	100	classified	1	0	0
Winters_Tale	Shakespeare	Shakespeare	Shakespeare	Shakespeare	1	1	1	3	100	classified	1	0	0
Julius_Caesar	Shakespeare	Shakespeare	Shakespeare	Shakespeare	1	1	1	3	100	classified	1	0	0
Lucrece	Shakespeare	Shakespeare	Shakespeare	Shakespeare	1	1	1	3	100	classified	1	0	0
Much_Ado_about_Nothing	Shakespeare	Shakespeare	Shakespeare	Shakespeare	1	1	1	3	100	classified	1	0	0
Romeo_and_Juliet	Shakespeare	Shakespeare	Shakespeare	Shakespeare	1	1	1	3	100	classified	1	0	0
Venus_and_Adonis	Shakespeare	Shakespeare	Shakespeare	Shakespeare	1	1	1	3	100	classified	1	0	0
Comedy_of_Errors	Shakespeare	Shakespeare	Shakespeare	Shakespeare	1	1	1	3	100	classified	1	0	0
Coriolanus	Shakespeare	Shakespeare	Jonson	Shakespeare	1	0	1	2	66.6667	classified	1	0	0
Merry_Wives	Shakespeare	Shakespeare	Jonson	Heywood	1	0	0	1	33.3333	not decided	0	1	0
Sonnets	Shakespeare	Davies_John	Fletcher	Shakespeare	0	0	1	1	33.3333	not decided	0	1	0
Taming_of_the_Shrew	Shakespeare	Heywood	Porter_Henry	Shakespeare	0	0	1	1	33.3333	not decided	0	1	0
FQ_6_1_3	Spenser	Spenser	Spenser	Spenser	1	1	1	3	100	classified	1	0	0
Faerie_Queene__Book_I__1_3	Spenser	Spenser	Spenser	Spenser	1	1	1	3	100	classified	1	0	0
Mutability_Cantos	Spenser	Spenser	Spenser	Spenser	1	1	1	3	100	classified	1	0	0
Ruins_of_Time	Spenser	Spenser	Spenser	Spenser	1	1	1	3	100	classified	1	0	0
Epithalamion	Spenser	Spenser	Spenser	Fletcher	1	1	0	2	66.6667	classified	1	0	0
Tears_of_the_Muses	Spenser	Spenser	Spenser	Chapman	1	1	0	2	66.6667	classified	1	0	0
Amoretti	Spenser	Wilmot	Shakespeare	Brandon_Samuel	0	0	0	0	0	not decided	0	1	0
Devils_Law_Case	Webster	Webster	Jonson	Webster	1	0	1	2	66.6667	classified	1	0	0
Duchess_of_Malfi	Webster	Webster	Webster	Middleton	1	1	0	2	66.6667	classified	1	0	0
White_Devil	Webster	Webster	Webster	Middleton	1	1	0	2	66.6667	classified	1	0	0
Monumental_Column	Webster	Chapman	Chapman	Heywood	0	0	0	0	0	mistake	0	0	1
										Total	126	30	16
										Percent	73.2558	17.4419	9.30233

## Sheet: 3NN-256works
All of the 256 plays/poems
Play/poem	Author	1NN	2NN	3NN				1NN	2NN	3NN				Count	Percent	Classification	classfied	not decided	mistake
Knight_of_the_Burning_Pestle	Beaumont	BeaumontFletcher	Porter_Henry	Rowley	Fletcher	Heywood	Uncertain	0	0	0	0	0	0	0	0	not decided	0	1	0		k=	3
Maids_Tragedy	BeaumontFletcher	Fletcher	Fletcher	FletcherMassinger	Ford	Shirley	Shirley	0	0	0	0	0	0	0	0	mistake	0	0	1		n=	256
Virtuous_Octavia	Brandon_Samuel	Daniel	Wilmot	Carey	Chapman	Uncertain	Jonson	0	0	0	0	0	0	0	0	not decided	0	1	0
Jovial_Crew	Brome	Jonson	Middleton	Marmion	Middleton	Middleton	ShakespeareFletcher	0	0	0	0	0	0	0	0	not decided	0	1	0
Two_Books_of_Airs_Book_1	Campion	Ford	Shakespeare	Davies_John	Jonson	Raleigh	Shakespeare	0	0	0	0	0	0	0	0	not decided	0	1	0
Poems_1640_first_25	Carew	Fletcher	Shakespeare	Donne	Carey	Wroth_Lady_Mary	Davies_John	0	0	0	0	0	0	0	0	not decided	0	1	0
Mariam	Carey	BeaumontFletcher	Shakespeare	Uncertain	Ford	ShakespeareWilkins	MarkhamSampson	0	0	0	0	0	0	0	0	not decided	0	1	0
All_Fools	Chapman	Chapman	Chapman	Jonson	Chapman	Shakespeare	Jonson	1	1	0	1	0	0	2	66.6667	classified	1	0	0
Andromeda_Liberata	Chapman	Chapman	Chapman	Chapman	Chapman	Chapman	Chapman	1	1	1	1	1	1	3	100	classified	1	0	0
Blind_Beggar_of_Alexandria	Chapman	Chapman	Chapman	Uncertain	BeaumontFletcher	Haughton	Shakespeare	1	1	0	0	0	0	2	66.6667	classified	1	0	0
Bussy_dAmbois	Chapman	Chapman	Chapman	Uncertain	Chapman	Shakespeare	ShakespeareFletcher	1	1	0	1	0	0	2	66.6667	classified	1	0	0
Byrons_Conspiracy	Chapman	Chapman	Chapman	Chapman	Chapman	ShakespeareFletcher	Uncertain	1	1	1	1	0	0	3	100	classified	1	0	0
Byrons_Tragedy	Chapman	Chapman	Chapman	Chapman	ShakespeareFletcher	Chapman	Uncertain	1	1	1	0	1	0	3	100	classified	1	0	0
Caesar_and_Pompey	Chapman	Chapman	Chapman	Chapman	Jonson	Chapman	Uncertain	1	1	1	0	1	0	3	100	classified	1	0	0
Chapman_Iliads_1_3	Chapman	Chapman	Chapman	Chapman	Chapman	Chapman	Chapman	1	1	1	1	1	1	3	100	classified	1	0	0
Epicede	Chapman	Chapman	Chapman	Chapman	Chapman	Chapman	Chapman	1	1	1	1	1	1	3	100	classified	1	0	0
Eugenia	Chapman	Chapman	Chapman	Chapman	Chapman	Chapman	Chapman	1	1	1	1	1	1	3	100	classified	1	0	0
Euthymiae	Chapman	Chapman	Chapman	Chapman	Chapman	Chapman	Chapman	1	1	1	1	1	1	3	100	classified	1	0	0
Gentleman_Usher	Chapman	Chapman	Chapman	Chapman	Ford	Shakespeare	Shakespeare	1	1	1	0	0	0	3	100	classified	1	0	0
Hero_and_Leander	Chapman	Chapman	Chapman	Marlowe	Chapman	Chapman	Spenser	1	1	0	1	1	0	2	66.6667	classified	1	0	0
Humorous_Days_Mirth	Chapman	Shakespeare	Chapman	Porter_Henry	Jonson	Chapman	Heywood	0	1	0	0	1	0	1	33.3333	not decided	0	1	0
Hymnus_in_Cynthiam	Chapman	Chapman	Chapman	Chapman	Chapman	Chapman	Chapman	1	1	1	1	1	1	3	100	classified	1	0	0
Hymnus_in_noctem	Chapman	Chapman	Chapman	Chapman	Chapman	Chapman	Chapman	1	1	1	1	1	1	3	100	classified	1	0	0
May_Day	Chapman	Shakespeare	Jonson	Chapman	Jonson	Chapman	Heywood	0	0	1	0	1	0	1	33.3333	not decided	0	1	0
Monsieur_dOlive	Chapman	Jonson	Chapman	Chapman	Chapman	Chapman	Shakespeare	0	1	1	1	1	0	2	66.6667	classified	1	0	0
Revenge_of_Bussy	Chapman	Chapman	Chapman	Chapman	Uncertain	Chapman	Jonson	1	1	1	0	1	0	3	100	classified	1	0	0
Sir_Giles_Goosecap	Chapman	Chapman	Jonson	Chapman	Chapman	Chapman	Shakespeare	1	0	1	1	1	0	2	66.6667	classified	1	0	0
Widows_Tears	Chapman	Chapman	Shakespeare	Ford	Chapman	Shakespeare	Jonson	1	0	0	1	0	0	1	33.3333	not decided	0	1	0
Hoffman	Chettle	Shakespeare	BeaumontFletcher	Shakespeare	Shakespeare	Uncertain	Chapman	0	0	0	0	0	0	0	0	mistake	0	0	1
Cleopatra	Daniel	Brandon_Samuel	Jonson	Wilmot	Uncertain	Chapman	Shakespeare	0	0	0	0	0	0	0	0	not decided	0	1	0
Delia	Daniel	Shakespeare	Daniel	Spenser	Wroth_Lady_Mary	Sidney	Wilmot	0	1	0	0	0	0	1	33.3333	not decided	0	1	0
Unfortunate_Lovers	Davenant	FletcherMassinger	Massinger	Shirley	Uncertain	Shirley	Shakespeare	0	0	0	0	0	0	0	0	not decided	0	1	0
Holy_Rood	Davies_John	Davies_John	Davies_John	Davies_John	Ford	Davies_John	Daniel	1	1	1	0	1	0	3	100	classified	1	0	0
Humours_Heaven	Davies_John	Davies_John	Davies_John	Davies_John	Davies_John	Daniel	Brandon_Samuel	1	1	1	1	0	0	3	100	classified	1	0	0
Mirum_in_Modum	Davies_John	Davies_John	Davies_John	Davies_John	Davies_John	Davies_John	Davies_John	1	1	1	1	1	1	3	100	classified	1	0	0
Select_Second_Husband	Davies_John	Davies_John	Davies_John	Davies_John	Davies_John	Davies_John	Davies_John	1	1	1	1	1	1	3	100	classified	1	0	0
Summa_Totalis	Davies_John	Davies_John	Davies_John	Davies_John	Davies_John	Davies_John	Davies_John	1	1	1	1	1	1	3	100	classified	1	0	0
Tears_of_the_Muses	Davies_John	Davies_John	Davies_John	Davies_John	Davies_John	Davies_John	Davies_John	1	1	1	1	1	1	3	100	classified	1	0	0
Wits_Pilgrimage	Davies_John	Shakespeare	Davies_John	Sidney	Wroth_Lady_Mary	Davies_John	BeaumontFletcher	0	1	0	0	1	0	1	33.3333	not decided	0	1	0
Isle_of_Gulls	Day	Jonson	Shakespeare	Jonson	Shakespeare	Shakespeare	Middleton	0	0	0	0	0	0	0	0	mistake	0	0	1
Honest_Whore_Part_2	Dekker	Fletcher	Middleton	Rowley	Fletcher	Heywood	Middleton	0	0	0	0	0	0	0	0	not decided	0	1	0
If_it_be_not_good	Dekker	Dekker	Dekker	Dekker	BeaumontFletcher	Rowley	ShakespeareFletcher	1	1	1	0	0	0	3	100	classified	1	0	0
Old_Fortunatus	Dekker	ShakespeareFletcher	Shakespeare	Dekker	Dekker	FletcherMassinger	BeaumontFletcher	0	0	1	1	0	0	1	33.3333	mistake	0	0	1
Shoemakers_Holiday	Dekker	Porter_Henry	Uncertain	Dekker	Chapman	Beaumont	Rowley	0	0	1	0	0	0	1	33.3333	not decided	0	1	0
Whore_of_Babylon	Dekker	Dekker	ShakespeareFletcher	Dekker	Uncertain	ShakespeareWilkins	Jonson	1	0	1	0	0	0	2	66.6667	classified	1	0	0
First_Anniversary	Donne	Donne	Donne	Davies_John	Suckling	Davies_John	Jonson	1	1	0	0	0	0	2	66.6667	classified	1	0	0
Poems__section	Donne	Shakespeare	BeaumontFletcher	Suckling	Shakespeare	Jonson	Uncertain	0	0	0	0	0	0	0	0	not decided	0	1	0
Second_Anniversary	Donne	Donne	Donne	Davies_John	Jonson	Daniel	Shakespeare	1	1	0	0	0	0	2	66.6667	classified	1	0	0
Endimion_and_Phoebe	Drayton	Spenser	Chapman	Marlowe	Shakespeare	Spenser	Fletcher	0	0	0	0	0	0	0	0	not decided	0	1	0
Bonduca	Fletcher	Fletcher	Fletcher	Fletcher	Fletcher	Fletcher	Fletcher	1	1	1	1	1	1	3	100	classified	1	0	0
Faithful_Shepherdess	Fletcher	BeaumontFletcher	ShakespeareFletcher	Shakespeare	Shakespeare	Shakespeare	Fletcher	0	0	0	0	0	1	0	0	mistake	0	0	1
Humorous_Lieutenant	Fletcher	Fletcher	Fletcher	Fletcher	Fletcher	Fletcher	Fletcher	1	1	1	1	1	1	3	100	classified	1	0	0
Island_Princess	Fletcher	Fletcher	Fletcher	Fletcher	Fletcher	FletcherMassinger	Fletcher	1	1	1	1	0	1	3	100	classified	1	0	0
Loyal_Subject	Fletcher	Fletcher	Fletcher	Fletcher	Fletcher	Fletcher	Fletcher	1	1	1	1	1	1	3	100	classified	1	0	0
Mad_Lover	Fletcher	Fletcher	Fletcher	Fletcher	Fletcher	Fletcher	Fletcher	1	1	1	1	1	1	3	100	classified	1	0	0
Monsieur_Thomas	Fletcher	Fletcher	Fletcher	Fletcher	Fletcher	Fletcher	Fletcher	1	1	1	1	1	1	3	100	classified	1	0	0
Pilgrim	Fletcher	Fletcher	Fletcher	Fletcher	Fletcher	Fletcher	Fletcher	1	1	1	1	1	1	3	100	classified	1	0	0
Rule_a_Wife	Fletcher	Fletcher	Fletcher	Fletcher	Fletcher	Fletcher	Fletcher	1	1	1	1	1	1	3	100	classified	1	0	0
The_Chances	Fletcher	Fletcher	Fletcher	Fletcher	Fletcher	Fletcher	Fletcher	1	1	1	1	1	1	3	100	classified	1	0	0
Valentinian	Fletcher	Fletcher	Fletcher	Fletcher	FletcherMassinger	Fletcher	Fletcher	1	1	1	0	1	1	3	100	classified	1	0	0
Wife_for_a_Month	Fletcher	Fletcher	Fletcher	Fletcher	FletcherMassinger	Fletcher	Fletcher	1	1	1	0	1	1	3	100	classified	1	0	0
Wild_Goose_Chase	Fletcher	Fletcher	Fletcher	Fletcher	Fletcher	Fletcher	Fletcher	1	1	1	1	1	1	3	100	classified	1	0	0
Wit_Without_Money	Fletcher	Fletcher	Fletcher	Fletcher	Fletcher	Fletcher	Fletcher	1	1	1	1	1	1	3	100	classified	1	0	0
Womans_Prize	Fletcher	Fletcher	Fletcher	Fletcher	Fletcher	Fletcher	Fletcher	1	1	1	1	1	1	3	100	classified	1	0	0
Women_Pleased	Fletcher	Fletcher	Fletcher	Fletcher	Fletcher	Fletcher	Fletcher	1	1	1	1	1	1	3	100	classified	1	0	0
Double_Marriage	FletcherMassinger	Fletcher	Fletcher	Fletcher	Fletcher	Fletcher	Uncertain	0	0	0	0	0	0	0	0	mistake	0	0	1
Broken_Heart	Ford	Ford	Ford	Ford	Ford	Ford	Shakespeare	1	1	1	1	1	0	3	100	classified	1	0	0
Christs_Bloody_Sweat	Ford	Davies_John	Daniel	Chapman	Brandon_Samuel	Chapman	Wilmot	0	0	0	0	0	0	0	0	not decided	0	1	0
Fames_Memorial	Ford	Ford	Ford	Brandon_Samuel	Daniel	Chapman	Davies_John	1	1	0	0	0	0	2	66.6667	classified	1	0	0
Fancies	Ford	Ford	Ford	Ford	Ford	Middleton	Marmion	1	1	1	1	0	0	3	100	classified	1	0	0
Funeral_Elegy	Ford	Ford	Chapman	Daniel	Chapman	Ford	Chapman	1	0	0	0	1	0	1	33.3333	not decided	0	1	0
Ladys_Trial	Ford	Ford	Ford	Ford	Ford	Ford	FletcherMassinger	1	1	1	1	1	0	3	100	classified	1	0	0
Loves_Sacrifice	Ford	Ford	Shirley	BeaumontFletcher	Shirley	Ford	Shakespeare	1	0	0	0	1	0	1	33.3333	not decided	0	1	0
Lovers_Melancholy	Ford	Ford	Ford	Ford	Ford	BeaumontFletcher	FletcherMassinger	1	1	1	1	0	0	3	100	classified	1	0	0
Perkin_Warbeck	Ford	Ford	ShakespeareFletcher	Ford	Ford	Ford	Ford	1	0	1	1	1	1	2	66.6667	classified	1	0	0
Tis_Pity	Ford	BeaumontFletcher	Ford	Shakespeare	Middleton	Shakespeare	Shirley	0	1	0	0	0	0	1	33.3333	not decided	0	1	0
Amurath	Goffe	Jonson	Chapman	Uncertain	Jonson	Heywood	Heywood	0	0	0	0	0	0	0	0	not decided	0	1	0
Alphonsus	Greene	Uncertain	Shakespeareothers	Shakespeare	Shakespeareothers	Shakespeareothers	Greene	0	0	0	0	0	1	0	0	mistake	0	0	1
Friar_Bacon	Greene	Greene	Peele	Shakespeareothers	Shakespeareothers	Shakespeare	Haughton	1	0	0	0	0	0	1	33.3333	not decided	0	1	0
James_IV	Greene	Uncertain	Shakespeare	BeaumontFletcher	Uncertain	Chapman	Shakespeare	0	0	0	0	0	0	0	0	not decided	0	1	0
Orlando_Furioso	Greene	Shakespeareothers	Shakespeareothers	Kyd	Uncertain	Shakespeareothers	Marlowe	0	0	0	0	0	0	0	0	mistake	0	0	1
Mustapha	Greville_Fulke	Daniel	Jonson	Chapman	Chapman	Uncertain	Brandon_Samuel	0	0	0	0	0	0	0	0	not decided	0	1	0
Treatise_on_Religion	Greville_Fulke	Davies_John	Davies_John	Greville_Fulke	Ford	Davies_John	Davies_John	0	0	1	0	0	0	1	33.3333	mistake	0	0	1
Devil_and_his_Dame	Haughton	Uncertain	Porter_Henry	Uncertain	Ford	BeaumontFletcher	Heywood	0	0	0	0	0	0	0	0	mistake	0	0	1
Englishmen_for_my_Money	Haughton	Porter_Henry	Heywood	Shakespeare	Chapman	Uncertain	Jonson	0	0	0	0	0	0	0	0	not decided	0	1	0
Church_Militant	Herbert_George	Ford	Donne	Chapman	Chapman	Webster	Davies_John	0	0	0	0	0	0	0	0	not decided	0	1	0
Church_Porch	Herbert_George	Jonson	Suckling	Davies_John	Donne	Nashe	Davies_John	0	0	0	0	0	0	0	0	not decided	0	1	0
The_Temple__20_poems	Herbert_George	Shakespeare	BeaumontFletcher	Donne	Fletcher	Shakespeare	Uncertain	0	0	0	0	0	0	0	0	not decided	0	1	0
Sonnets_44_to_63	Herbert_Mary	Shakespeare	Daniel	Davies_John	Shakespeare	Sidney_Mary	Shakespeareothers	0	0	0	0	0	0	0	0	not decided	0	1	0
Hesperides_1_to_50	Herrick	Fletcher	BeaumontFletcher	ShakespeareFletcher	Haughton	Shakespeare	Suckling	0	0	0	0	0	0	0	0	not decided	0	1	0
Elegy	Heywood	Davies_John	Chapman	Ford	Daniel	Brandon_Samuel	Jonson	0	0	0	0	0	0	0	0	not decided	0	1	0
Four_Prentices	Heywood	Shakespeareothers	BeaumontFletcher	Shakespeareothers	Shakespeare	FletcherMassinger	ShakespeareFletcher	0	0	0	0	0	0	0	0	mistake	0	0	1
If_you_know_not	Heywood	ShakespeareFletcher	Shakespeare	Uncertain	Shakespeare	Chapman	Uncertain	0	0	0	0	0	0	0	0	mistake	0	0	1
Rape_of_Lucrece	Heywood	Shakespeare	BeaumontFletcher	ShakespeareFletcher	Shakespeare	Uncertain	Shakespeare	0	0	0	0	0	0	0	0	not decided	0	1	0
Wise_Woman	Heywood	Porter_Henry	Middleton	Shakespeare	Rowley	Jonson	Chapman	0	0	0	0	0	0	0	0	not decided	0	1	0
Woman_Killed_with_Kindness	Heywood	Uncertain	BeaumontFletcher	Rowley	Heywood	Ford	Middleton	0	0	0	1	0	0	0	0	not decided	0	1	0
Alchemist	Jonson	Jonson	Jonson	Jonson	Jonson	Jonson	Jonson	1	1	1	1	1	1	3	100	classified	1	0	0
Bartholomew_Fair	Jonson	Jonson	Jonson	Jonson	Jonson	Jonson	Jonson	1	1	1	1	1	1	3	100	classified	1	0	0
Case_is_Altered	Jonson	Jonson	Jonson	Chapman	Chapman	Shakespeare	Ford	1	1	0	0	0	0	2	66.6667	classified	1	0	0
Catiline	Jonson	Jonson	Shakespeare	Uncertain	Jonson	Shakespeare	FletcherMassinger	1	0	0	1	0	0	1	33.3333	not decided	0	1	0
Cynthias_Revels	Jonson	Jonson	Jonson	Jonson	Marmion	Jonson	Jonson	1	1	1	0	1	1	3	100	classified	1	0	0
Devil_is_an_Ass	Jonson	Jonson	Jonson	Jonson	Jonson	Jonson	Marmion	1	1	1	1	1	0	3	100	classified	1	0	0
Epicoene	Jonson	Jonson	Jonson	Jonson	Jonson	Jonson	Jonson	1	1	1	1	1	1	3	100	classified	1	0	0
Every_Man_in_his_Humour	Jonson	Jonson	Jonson	Chapman	Jonson	Porter_Henry	Shakespeare	1	1	0	1	0	0	2	66.6667	classified	1	0	0
Every_Man_out_of_his_Humour	Jonson	Jonson	Jonson	Jonson	Jonson	Marmion	Jonson	1	1	1	1	0	1	3	100	classified	1	0	0
Famous_Voyage	Jonson	Jonson	Jonson	Jonson	Davies_John	Chapman	ShakespeareFletcher	1	1	1	0	0	0	3	100	classified	1	0	0
Forrest	Jonson	Jonson	Shakespeare	Suckling	Jonson	Fletcher	Uncertain	1	0	0	1	0	0	1	33.3333	not decided	0	1	0
Magnetic_Lady	Jonson	Jonson	Jonson	Jonson	Jonson	Jonson	Jonson	1	1	1	1	1	1	3	100	classified	1	0	0
New_Inn	Jonson	Jonson	Jonson	Jonson	Jonson	Jonson	Jonson	1	1	1	1	1	1	3	100	classified	1	0	0
Poetaster	Jonson	Jonson	Jonson	Jonson	Uncertain	Jonson	Shakespeare	1	1	1	0	1	0	3	100	classified	1	0	0
Sad_Shepherd	Jonson	ShakespeareFletcher	Jonson	Jonson	Shakespeare	Brome	Jonson	0	1	1	0	0	1	2	66.6667	classified	1	0	0
Sejanus	Jonson	Jonson	Massinger	Uncertain	Shakespeare	Chapman	Jonson	1	0	0	0	0	1	1	33.3333	not decided	0	1	0
Staple_of_News	Jonson	Jonson	Jonson	Jonson	Jonson	Jonson	Jonson	1	1	1	1	1	1	3	100	classified	1	0	0
Tale_of__a_Tub	Jonson	Jonson	Jonson	Jonson	Heywood	Jonson	Middleton	1	1	1	0	1	0	3	100	classified	1	0	0
Volpone	Jonson	Jonson	Jonson	Marmion	Shakespeare	Shakespeare	Jonson	1	1	0	0	0	1	2	66.6667	classified	1	0	0
Cornelia	Kyd	Sidney_Mary	Daniel	Jonson	Brandon_Samuel	Chapman	Uncertain	0	0	0	0	0	0	0	0	not decided	0	1	0
Spanish_Tragedy	Kyd	Shakespeareothers	Shakespeare	Uncertain	Uncertain	Marlowe	Shakespeareothers	0	0	0	0	0	0	0	0	not decided	0	1	0
Eves_Apology__Cookham	Lanyer	Brandon_Samuel	Carey	Daniel	Davies_John	Ford	ShakespeareWilkins	0	0	0	0	0	0	0	0	not decided	0	1	0
Wounds_of_Civil_War	Lodge	Greene	Shakespeareothers	Kyd	Shakespeare	Shakespeareothers	Jonson	0	0	0	0	0	0	0	0	not decided	0	1	0
Campaspe	Lyly	Lyly	Lyly	Lyly	Shakespeare	Shakespeare	Lyly	1	1	1	0	0	1	3	100	classified	1	0	0
Endimion	Lyly	Lyly	Lyly	Lyly	Lyly	Shakespeare	Lyly	1	1	1	1	0	1	3	100	classified	1	0	0
Gallathea	Lyly	Lyly	Lyly	Lyly	Lyly	Lyly	Shakespeare	1	1	1	1	1	0	3	100	classified	1	0	0
Loves_Metamorphosis	Lyly	Lyly	Lyly	Lyly	Lyly	Lyly	Shakespeare	1	1	1	1	1	0	3	100	classified	1	0	0
Midas	Lyly	Lyly	Lyly	Lyly	Lyly	Lyly	Lyly	1	1	1	1	1	1	3	100	classified	1	0	0
Mother_Bombie	Lyly	Shakespeare	Porter_Henry	Shakespeare	Middleton	Heywood	Chapman	0	0	0	0	0	0	0	0	mistake	0	0	1
Sapho_and_Phao	Lyly	Lyly	Lyly	Lyly	Lyly	Shakespeare	Lyly	1	1	1	1	0	1	3	100	classified	1	0	0
Woman_in_the_Moon	Lyly	BeaumontFletcher	Haughton	Uncertain	Uncertain	Shakespeare	Fletcher	0	0	0	0	0	0	0	0	not decided	0	1	0
Herod	MarkhamSampson	BeaumontFletcher	FletcherMassinger	Uncertain	Shakespeare	Shakespeare	Ford	0	0	0	0	0	0	0	0	not decided	0	1	0
Doctor_Faustus__1604	Marlowe	BeaumontFletcher	Uncertain	Haughton	Marlowe	Uncertain	Uncertain	0	0	0	1	0	0	0	0	not decided	0	1	0
Edward_II	Marlowe	Shakespeareothers	Shakespeareothers	Shakespeare	Shakespeareothers	Shakespeare	Peele	0	0	0	0	0	0	0	0	mistake	0	0	1
Hero_and_Leander	Marlowe	Chapman	Shakespeare	Spenser	Spenser	Spenser	Shakespeare	0	0	0	0	0	0	0	0	not decided	0	1	0
Jew_of_Malta	Marlowe	Uncertain	BeaumontFletcher	Shakespeare	Rowley	Uncertain	Shakespeare	0	0	0	0	0	0	0	0	not decided	0	1	0
Massacre_at_Paris	Marlowe	Marlowe	Shakespeareothers	Shakespeareothers	Shakespeare	Shakespeareothers	Kyd	1	0	0	0	0	0	1	33.3333	mistake	0	0	1
Tamburlaine_Part_1	Marlowe	Marlowe	Uncertain	Shakespeareothers	Heywood	Unknown	Uncertain	1	0	0	0	0	0	1	33.3333	not decided	0	1	0
Tamburlaine_Part_2	Marlowe	Marlowe	Uncertain	Heywood	Shakespeareothers	Shakespeareothers	Shakespeareothers	1	0	0	0	0	0	1	33.3333	not decided	0	1	0
Dido_Queen_of_Carthage	MarloweNashe	Shakespeareothers	BeaumontFletcher	Lyly	Uncertain	Uncertain	Shakespeare	0	0	0	0	0	0	0	0	not decided	0	1	0
Antiquary	Marmion	Middleton	Jonson	Jonson	Jonson	Middleton	Webster	0	0	0	0	0	0	0	0	mistake	0	0	1
Antonio_and_Mellida	Marston	Marston	Shakespeare	Shakespeare	Shakespeare	Jonson	ShakespeareFletcher	1	0	0	0	0	0	1	33.3333	mistake	0	0	1
Antonios_Revenge	Marston	Marston	BeaumontFletcher	Shakespeare	Ford	Shakespeare	Ford	1	0	0	0	0	0	1	33.3333	not decided	0	1	0
Dutch_Courtesan	Marston	Shakespeare	Middleton	Jonson	Ford	Shakespeare	Chapman	0	0	0	0	0	0	0	0	not decided	0	1	0
Sophonisba	Marston	BeaumontFletcher	Chapman	MarkhamSampson	Heywood	Goffe	Jonson	0	0	0	0	0	0	0	0	not decided	0	1	0
Roman_Actor	Massinger	Massinger	FletcherMassinger	Uncertain	Jonson	Shakespeare	Jonson	1	0	0	0	0	0	1	33.3333	not decided	0	1	0
Unnatural_Combat	Massinger	Massinger	FletcherMassinger	Uncertain	Shirley	Marmion	Shirley	1	0	0	0	0	0	1	33.3333	not decided	0	1	0
Chaste_Maid_in_Cheapside	Middleton	Middleton	Middleton	Middleton	Middleton	Middleton	Middleton	1	1	1	1	1	1	3	100	classified	1	0	0
Five_Gallants	Middleton	Middleton	Middleton	Middleton	Middleton	Middleton	Middleton	1	1	1	1	1	1	3	100	classified	1	0	0
Game_at_Chess	Middleton	Middleton	Middleton	Middleton	MiddletonRowley	Middleton	ShakespeareFletcher	1	1	1	0	1	0	3	100	classified	1	0	0
Hengist	Middleton	Middleton	Middleton	Middleton	Middleton	Middleton	Middleton	1	1	1	1	1	1	3	100	classified	1	0	0
Mad_World	Middleton	Middleton	Middleton	Middleton	Middleton	Middleton	Middleton	1	1	1	1	1	1	3	100	classified	1	0	0
Michaelmas_Term	Middleton	Middleton	Middleton	Middleton	Middleton	Middleton	Jonson	1	1	1	1	1	0	3	100	classified	1	0	0
More_Dissemblers	Middleton	Middleton	Middleton	Middleton	MiddletonRowley	Middleton	Middleton	1	1	1	0	1	1	3	100	classified	1	0	0
Nice_Valour	Middleton	Middleton	Middleton	Middleton	MiddletonRowley	Middleton	Fletcher	1	1	1	0	1	0	3	100	classified	1	0	0
No_Wit	Middleton	Middleton	Middleton	Middleton	MiddletonRowley	Middleton	Middleton	1	1	1	0	1	1	3	100	classified	1	0	0
Phoenix	Middleton	Middleton	Middleton	Shakespeare	Middleton	Middleton	Middleton	1	1	0	1	1	1	2	66.6667	classified	1	0	0
Puritan	Middleton	Middleton	Middleton	Middleton	Jonson	Jonson	Middleton	1	1	1	0	0	1	3	100	classified	1	0	0
Revengers_Tragedy	Middleton	Middleton	Middleton	BeaumontFletcher	Middleton	Shakespeare	Middleton	1	1	0	1	0	1	2	66.6667	classified	1	0	0
Second_Maidens_Tragedy	Middleton	Middleton	BeaumontFletcher	Middleton	Middleton	Fletcher	Middleton	1	0	1	1	0	1	2	66.6667	classified	1	0	0
Trick_to_Catch_the_Old_One	Middleton	Middleton	Middleton	Middleton	Middleton	Middleton	Middleton	1	1	1	1	1	1	3	100	classified	1	0	0
Widow	Middleton	Middleton	Middleton	MiddletonRowley	Middleton	Middleton	Middleton	1	1	0	1	1	1	2	66.6667	classified	1	0	0
Witch	Middleton	Middleton	Middleton	Middleton	Middleton	BeaumontFletcher	Middleton	1	1	1	1	0	1	3	100	classified	1	0	0
Women_Beware_Women	Middleton	Middleton	Middleton	Middleton	Middleton	MiddletonRowley	Middleton	1	1	1	1	0	1	3	100	classified	1	0	0
Yorkshire_Tragedy	Middleton	Middleton	BeaumontFletcher	Middleton	Middleton	Middleton	Heywood	1	0	1	1	1	0	2	66.6667	classified	1	0	0
Changeling	MiddletonRowley	Middleton	Middleton	Middleton	Middleton	Middleton	Fletcher	0	0	0	0	0	0	0	0	mistake	0	0	1
John_a_Kent_and_John_a_Cumber	Munday	Uncertain	Porter_Henry	Uncertain	Haughton	Wilson	BeaumontFletcher	0	0	0	0	0	0	0	0	mistake	0	0	1
Choice_of_Valentines	Nashe	Fletcher	Shakespeare	Shakespeare	ShakespeareFletcher	Uncertain	Shakespeare	0	0	0	0	0	0	0	0	mistake	0	0	1
Summers_Last_Will_and_Testament	Nashe	Shakespeare	ShakespeareMiddleton	Shakespeare	Shakespeare	Shakespeare	Shakespeare	0	0	0	0	0	0	0	0	mistake	0	0	1
Poems	Oxford	Wilmot	Wroth_Lady_Mary	Sidney	Spenser	Fletcher	Raleigh	0	0	0	0	0	0	0	0	not decided	0	1	0
Arraignment_of_Paris	Peele	Fletcher	Wilson	Uncertain	Greene	ShakespeareFletcher	ShakespeareWilkins	0	0	0	0	0	0	0	0	not decided	0	1	0
Battle_of_Alcazar	Peele	Marlowe	Marlowe	Shakespeareothers	Uncertain	Unknown	Peele	0	0	0	0	0	1	0	0	mistake	0	0	1
Edward_I	Peele	Shakespeareothers	Marlowe	Shakespeareothers	Shakespeare	Greene	Shakespeare	0	0	0	0	0	0	0	0	mistake	0	0	1
King_David_and_Fair_Bathsheba	Peele	Marlowe	Shakespeareothers	Uncertain	Marlowe	Shakespeareothers	Shakespeare	0	0	0	0	0	0	0	0	not decided	0	1	0
Old_Wives_Tale	Peele	Porter_Henry	Shakespeare	Beaumont	Chapman	Shakespeare	Haughton	0	0	0	0	0	0	0	0	not decided	0	1	0
Two_Angry_Women_of_Abington	Porter_Henry	Uncertain	Heywood	Fletcher	Chapman	Jonson	Shakespeare	0	0	0	0	0	0	0	0	not decided	0	1	0
Poems__not_Cynthia	Raleigh	Shakespeare	Daniel	Brandon_Samuel	Fletcher	Wilmot	Jonson	0	0	0	0	0	0	0	0	not decided	0	1	0
Alls_Lost_by_Lust	Rowley	BeaumontFletcher	FletcherMassinger	Fletcher	Ford	Shakespeare	Shakespeare	0	0	0	0	0	0	0	0	not decided	0	1	0
New_Wonder	Rowley	Middleton	Middleton	Middleton	Heywood	Middleton	BeaumontFletcher	0	0	0	0	0	0	0	0	mistake	0	0	1
Alls_Well	Shakespeare	Shakespeare	Shakespeare	Shakespeare	Shakespeare	ShakespeareFletcher	ShakespeareMiddleton	1	1	1	1	0	0	3	100	classified	1	0	0
Antony_and_Cleopatra	Shakespeare	Shakespeare	Shakespeare	Shakespeare	Shakespeare	Shakespeare	Shakespeare	1	1	1	1	1	1	3	100	classified	1	0	0
As_You_Like_It	Shakespeare	Shakespeare	Shakespeare	Shakespeare	Shakespeare	Shakespeare	Shakespeare	1	1	1	1	1	1	3	100	classified	1	0	0
Comedy_of_Errors	Shakespeare	Shakespeare	Shakespeare	Shakespeare	BeaumontFletcher	Porter_Henry	Uncertain	1	1	1	0	0	0	3	100	classified	1	0	0
Coriolanus	Shakespeare	Shakespeare	Jonson	Shakespeare	Shakespeare	Shakespeare	Shakespeare	1	0	1	1	1	1	2	66.6667	classified	1	0	0
Cymbeline	Shakespeare	Shakespeare	Shakespeare	Shakespeare	Shakespeare	ShakespeareWilkins	Shakespeare	1	1	1	1	0	1	3	100	classified	1	0	0
Hamlet	Shakespeare	Shakespeare	Shakespeare	Shakespeare	Shakespeare	Shakespeare	Shakespeare	1	1	1	1	1	1	3	100	classified	1	0	0
Henry_IV_Part_1	Shakespeare	Shakespeare	Shakespeare	Shakespeare	Shakespeare	Shakespeare	Shakespeare	1	1	1	1	1	1	3	100	classified	1	0	0
Henry_IV_Part_2	Shakespeare	Shakespeare	Shakespeare	Shakespeare	Shakespeare	Shakespeare	Shakespeare	1	1	1	1	1	1	3	100	classified	1	0	0
Henry_V	Shakespeare	Shakespeare	Shakespeare	Shakespeare	Shakespeare	Shakespeareothers	Shakespeare	1	1	1	1	0	1	3	100	classified	1	0	0
Julius_Caesar	Shakespeare	Shakespeare	Shakespeare	Shakespeare	BeaumontFletcher	Shakespeare	Shakespeare	1	1	1	0	1	1	3	100	classified	1	0	0
King_John	Shakespeare	Shakespeare	Shakespeare	Shakespeareothers	Shakespeare	Shakespeare	Shakespeare	1	1	0	1	1	1	2	66.6667	classified	1	0	0
King_Lear_1608	Shakespeare	Shakespeare	Shakespeare	Shakespeare	Shakespeare	Shakespeare	BeaumontFletcher	1	1	1	1	1	0	3	100	classified	1	0	0
Loves_Labours_Lost	Shakespeare	Shakespeare	Shakespeare	Shakespeare	Shakespeare	Shakespeare	Shakespeare	1	1	1	1	1	1	3	100	classified	1	0	0
Lucrece	Shakespeare	Shakespeare	Shakespeare	Uncertain	Shakespeare	Ford	Shakespeare	1	1	0	1	0	1	2	66.6667	classified	1	0	0
Merchant_of_Venice	Shakespeare	Shakespeare	Shakespeare	Shakespeare	Shakespeare	Shakespeare	Shakespeare	1	1	1	1	1	1	3	100	classified	1	0	0
Merry_Wives	Shakespeare	Shakespeare	Jonson	Heywood	Porter_Henry	Shakespeare	Shakespeare	1	0	0	0	1	1	1	33.3333	not decided	0	1	0
Midsummer_Nights_Dream	Shakespeare	Shakespeare	Shakespeare	ShakespeareFletcher	Shakespeare	Shakespeare	Shakespeare	1	1	0	1	1	1	2	66.6667	classified	1	0	0
Much_Ado_about_Nothing	Shakespeare	Shakespeare	Shakespeare	Shakespeare	Shakespeare	Shakespeare	Chapman	1	1	1	1	1	0	3	100	classified	1	0	0
Othello	Shakespeare	Shakespeare	Shakespeare	Shakespeare	Shakespeare	Shakespeare	Shakespeare	1	1	1	1	1	1	3	100	classified	1	0	0
Richard_II	Shakespeare	Shakespeare	Shakespeareothers	Shakespeare	Shakespeareothers	Shakespeare	Shakespeare	1	0	1	0	1	1	2	66.6667	classified	1	0	0
Richard_III	Shakespeare	Shakespeareothers	Shakespeare	Shakespeareothers	Shakespeare	Shakespeare	Shakespeareothers	0	1	0	1	1	0	1	33.3333	mistake	0	0	1
Romeo_and_Juliet	Shakespeare	BeaumontFletcher	Shakespeare	Shakespeare	Shakespeare	Shakespeare	Shakespeare	0	1	1	1	1	1	2	66.6667	classified	1	0	0
Sonnets	Shakespeare	Davies_John	Fletcher	Shakespeare	Shakespeare	Shakespeare	Carey	0	0	1	1	1	0	1	33.3333	not decided	0	1	0
Taming_of_the_Shrew	Shakespeare	Heywood	Porter_Henry	Shakespeare	Shakespeare	Chapman	Chapman	0	0	1	1	0	0	1	33.3333	not decided	0	1	0
Tempest	Shakespeare	Shakespeare	Shakespeare	BeaumontFletcher	Shakespeare	Shakespeare	Shakespeare	1	1	0	1	1	1	2	66.6667	classified	1	0	0
Troilus_and_Cressida	Shakespeare	Shakespeare	Shakespeare	Shakespeare	Shakespeare	Shakespeare	Shakespeare	1	1	1	1	1	1	3	100	classified	1	0	0
Twelfth_Night	Shakespeare	Shakespeare	Shakespeare	Shakespeare	Shakespeare	Shakespeare	BeaumontFletcher	1	1	1	1	1	0	3	100	classified	1	0	0
Two_Gentlemen_of_Verona	Shakespeare	Shakespeare	Shakespeare	Shakespeare	Shakespeare	Shakespeare	Shakespeare	1	1	1	1	1	1	3	100	classified	1	0	0
Venus_and_Adonis	Shakespeare	Shakespeare	Shakespeare	Shakespeare	Fletcher	Uncertain	Shakespeare	1	1	1	0	0	1	3	100	classified	1	0	0
Winters_Tale	Shakespeare	Shakespeare	Shakespeare	Shakespeare	Shakespeare	Shakespeare	ShakespeareFletcher	1	1	1	1	1	0	3	100	classified	1	0	0
Henry_VIII	ShakespeareFletcher	Shakespeare	Shakespeare	ShakespeareFletcher	Fletcher	Shakespeare	Uncertain	0	0	1	0	0	0	1	33.3333	mistake	0	0	1
Two_Noble_Kinsmen	ShakespeareFletcher	Fletcher	FletcherMassinger	Shakespeare	Shakespeare	Fletcher	Fletcher	0	0	0	0	0	0	0	0	not decided	0	1	0
Macbeth	ShakespeareMiddleton	Shakespeare	Shakespeare	Shakespeare	Shakespeare	Shakespeare	Shakespeare	0	0	0	0	0	0	0	0	mistake	0	0	1
Measure_for_Measure	ShakespeareMiddleton	Shakespeare	Shakespeare	Shakespeare	Shakespeare	Shakespeare	Shakespeare	0	0	0	0	0	0	0	0	mistake	0	0	1
Timon_of_Athens	ShakespeareMiddleton	Shakespeare	Shakespeare	Shakespeare	Shakespeare	BeaumontFletcher	Shakespeare	0	0	0	0	0	0	0	0	mistake	0	0	1
Pericles	ShakespeareWilkins	Shakespeare	Shakespeare	Shakespeare	ShakespeareFletcher	BeaumontFletcher	Shakespeare	0	0	0	0	0	0	0	0	mistake	0	0	1
Henry_VI_Part_1	Shakespeareothers	Shakespeareothers	Shakespeareothers	Shakespeare	Uncertain	Shakespeare	Marlowe	1	1	0	0	0	0	2	66.6667	classified	1	0	0
Henry_VI_Part_2	Shakespeareothers	Shakespeareothers	Shakespeare	Shakespeareothers	Marlowe	Shakespeare	Uncertain	1	0	1	0	0	0	2	66.6667	classified	1	0	0
Henry_VI_Part_3	Shakespeareothers	Shakespeareothers	Shakespeare	Shakespeareothers	Marlowe	Shakespeare	Uncertain	1	0	1	0	0	0	2	66.6667	classified	1	0	0
Cardinal	Shirley	Shirley	Shirley	FletcherMassinger	ShakespeareFletcher	Middleton	Marmion	1	1	0	0	0	0	2	66.6667	classified	1	0	0
Loves_Cruelty	Shirley	Shirley	BeaumontFletcher	Shirley	Middleton	Shakespeare	Ford	1	0	1	0	0	0	2	66.6667	classified	1	0	0
Traitor	Shirley	Shirley	BeaumontFletcher	Shirley	Uncertain	Ford	FletcherMassinger	1	0	1	0	0	0	2	66.6667	classified	1	0	0
Astrophil_and_Stella	Sidney	Shakespeare	Davies_John	Wroth_Lady_Mary	Brandon_Samuel	Wilmot	Spenser	0	0	0	0	0	0	0	0	not decided	0	1	0
Antonie	Sidney_Mary	Daniel	Kyd	Brandon_Samuel	Wilmot	Jonson	Shakespeare	0	0	0	0	0	0	0	0	not decided	0	1	0
St__Peters_Complaint	Southwell	Brandon_Samuel	Sidney	Shakespeare	Wilmot	Ford	Carey	0	0	0	0	0	0	0	0	not decided	0	1	0
Amoretti	Spenser	Wilmot	Shakespeare	Brandon_Samuel	Sidney	Fletcher	Davies_John	0	0	0	0	0	0	0	0	not decided	0	1	0
Epithalamion	Spenser	Spenser	Spenser	Fletcher	Spenser	Wilmot	Daniel	1	1	0	1	0	0	2	66.6667	classified	1	0	0
FQ_6_1_3	Spenser	Spenser	Spenser	Spenser	Wilmot	Davies_John	Spenser	1	1	1	0	0	1	3	100	classified	1	0	0
Faerie_Queene__Book_I__1_3	Spenser	Spenser	Spenser	Spenser	Spenser	Chapman	Shakespeare	1	1	1	1	0	0	3	100	classified	1	0	0
Mutability_Cantos	Spenser	Spenser	Spenser	Spenser	Davies_John	Chapman	Spenser	1	1	1	0	0	1	3	100	classified	1	0	0
Ruins_of_Time	Spenser	Spenser	Spenser	Spenser	Spenser	Wilmot	Daniel	1	1	1	1	0	0	3	100	classified	1	0	0
Tears_of_the_Muses	Spenser	Spenser	Spenser	Chapman	Spenser	Davies_John	Daniel	1	1	0	1	0	0	2	66.6667	classified	1	0	0
Aglaura	Suckling	BeaumontFletcher	Fletcher	Fletcher	FletcherMassinger	Uncertain	Jonson	0	0	0	0	0	0	0	0	mistake	0	0	1
Atheist	Tourneur	Shakespeare	BeaumontFletcher	Shakespeare	Uncertain	Shakespeare	Shakespeare	0	0	0	0	0	0	0	0	mistake	0	0	1
Arden	Uncertain	Uncertain	Porter_Henry	BeaumontFletcher	Haughton	Heywood	Shakespeare	1	0	0	0	0	0	1	33.3333	not decided	0	1	0
Bloody_Brother	Uncertain	FletcherMassinger	Fletcher	Fletcher	ShakespeareFletcher	Massinger	ShakespeareFletcher	0	0	0	0	0	0	0	0	mistake	0	0	1
Edmond_Ironside	Uncertain	Shakespeare	Uncertain	Shakespeareothers	Shakespeareothers	Greene	Marlowe	0	1	0	0	0	0	1	33.3333	not decided	0	1	0
Edward_III	Uncertain	Shakespeareothers	Shakespeareothers	Shakespeare	Shakespeareothers	Shakespeare	Shakespeare	0	0	0	0	0	0	0	0	mistake	0	0	1
Fair_Em	Uncertain	Uncertain	Haughton	Shakespeare	Uncertain	Chapman	Heywood	1	0	0	1	0	0	1	33.3333	not decided	0	1	0
Famous_Victories	Uncertain	Shakespeare	Uncertain	Shakespeare	Shakespeare	Marlowe	Uncertain	0	1	0	0	0	1	1	33.3333	mistake	0	0	1
Ieronimo	Uncertain	BeaumontFletcher	Middleton	Kyd	Shakespeare	Shakespeare	Shakespeare	0	0	0	0	0	0	0	0	not decided	0	1	0
John_of_Bordeaux	Uncertain	Greene	Haughton	Uncertain	Uncertain	Shakespeare	BeaumontFletcher	0	0	1	1	0	0	1	33.3333	not decided	0	1	0
King_Leir	Uncertain	Shakespeare	BeaumontFletcher	Haughton	ShakespeareWilkins	Shakespeare	Shakespeare	0	0	0	0	0	0	0	0	not decided	0	1	0
Knack_to_Know_a_Knave	Uncertain	Uncertain	Shakespeare	Chapman	Shakespeare	Uncertain	BeaumontFletcher	1	0	0	0	1	0	1	33.3333	not decided	0	1	0
Lovers_Complaint	Uncertain	Shakespeare	Chapman	Shakespeare	ShakespeareFletcher	Shakespeare	Ford	0	0	0	0	0	0	0	0	mistake	0	0	1
Selimus_Part_1	Uncertain	Shakespeareothers	Shakespeareothers	Shakespeare	Uncertain	Marlowe	Uncertain	0	0	0	1	0	1	0	0	mistake	0	0	1
Soliman_and_Perseda	Uncertain	Kyd	Shakespeareothers	Shakespeare	Uncertain	BeaumontFletcher	Shakespeareothers	0	0	0	1	0	0	0	0	not decided	0	1	0
Warning_for_Fair_Women	Uncertain	Porter_Henry	Ford	Heywood	Shakespeare	Shakespeare	Jonson	0	0	0	0	0	0	0	0	not decided	0	1	0
Troublesome_Reign_King_John_i	Unknown	Shakespeare	Unknown	Shakespeareothers	Shakespeareothers	Shakespeare	Shakespeare	0	1	0	0	0	0	1	33.3333	not decided	0	1	0
Troublesome_Reign_King_John_ii	Unknown	Unknown	Shakespeareothers	Shakespeare	Marlowe	Shakespeare	Shakespeareothers	1	0	0	0	0	0	1	33.3333	not decided	0	1	0
Wars_of_Cyrus	Unknown	Shakespeareothers	Shakespeareothers	Uncertain	Shakespeare	Uncertain	Shakespeareothers	0	0	0	0	0	0	0	0	mistake	0	0	1
Devils_Law_Case	Webster	Webster	Jonson	Webster	Middleton	Marmion	ShakespeareFletcher	1	0	1	0	0	0	2	66.6667	classified	1	0	0
Duchess_of_Malfi	Webster	Webster	Webster	Middleton	Shakespeare	Shakespeare	Shakespeare	1	1	0	0	0	0	2	66.6667	classified	1	0	0
Monumental_Column	Webster	Chapman	Chapman	Heywood	Davies_John	Ford	Jonson	0	0	0	0	0	0	0	0	mistake	0	0	1
White_Devil	Webster	Webster	Webster	Middleton	Shakespeare	Dekker	Ford	1	1	0	0	0	0	2	66.6667	classified	1	0	0
Tancred	Wilmot	Kyd	Daniel	Uncertain	Brandon_Samuel	Shakespeare	Shakespeareothers	0	0	0	0	0	0	0	0	not decided	0	1	0
Cobblers_Prophecy	Wilson	BeaumontFletcher	ShakespeareFletcher	Uncertain	Porter_Henry	Shakespeare	Shakespeare	0	0	0	0	0	0	0	0	not decided	0	1	0
Three_Ladies_of_London	Wilson	Porter_Henry	Wilson	Uncertain	Uncertain	Heywood	Haughton	0	1	0	0	0	0	1	33.3333	not decided	0	1	0
Three_Lords_and_Three_Ladies	Wilson	Wilson	Uncertain	Porter_Henry	ShakespeareFletcher	Uncertain	Fletcher	1	0	0	0	0	0	1	33.3333	not decided	0	1	0
Pamphilia_to_Amphilanthus__1_48	Wroth_Lady_Mary	Sidney	Shakespeare	Davies_John	Fletcher	Daniel	Uncertain	0	0	0	0	0	0	0	0	not decided	0	1	0
																Total	131	86	39
																Percent	51.1719	33.5938	15.2344

## Sheet: 3NN-256works (2)
All of the 256 plays/poems
List excludes all the works where the author had less than 4 contributions
Play/poem	Author	1NN	2NN	3NN				1NN	2NN	3NN				Count	Percent	Classification	classfied	not decided	mistake
All_Fools	Chapman	Chapman	Chapman	Jonson	Chapman	Shakespeare	Jonson	1	1	0	1	0	0	2	66.6667	classified	1	0	0		k=	3
Andromeda_Liberata	Chapman	Chapman	Chapman	Chapman	Chapman	Chapman	Chapman	1	1	1	1	1	1	3	100	classified	1	0	0		n=	172
Blind_Beggar_of_Alexandria	Chapman	Chapman	Chapman	Uncertain	BeaumontFletcher	Haughton	Shakespeare	1	1	0	0	0	0	2	66.6667	classified	1	0	0
Bussy_dAmbois	Chapman	Chapman	Chapman	Uncertain	Chapman	Shakespeare	ShakespeareFletcher	1	1	0	1	0	0	2	66.6667	classified	1	0	0
Byrons_Conspiracy	Chapman	Chapman	Chapman	Chapman	Chapman	ShakespeareFletcher	Uncertain	1	1	1	1	0	0	3	100	classified	1	0	0
Byrons_Tragedy	Chapman	Chapman	Chapman	Chapman	ShakespeareFletcher	Chapman	Uncertain	1	1	1	0	1	0	3	100	classified	1	0	0
Caesar_and_Pompey	Chapman	Chapman	Chapman	Chapman	Jonson	Chapman	Uncertain	1	1	1	0	1	0	3	100	classified	1	0	0
Chapman_Iliads_1_3	Chapman	Chapman	Chapman	Chapman	Chapman	Chapman	Chapman	1	1	1	1	1	1	3	100	classified	1	0	0
Epicede	Chapman	Chapman	Chapman	Chapman	Chapman	Chapman	Chapman	1	1	1	1	1	1	3	100	classified	1	0	0
Eugenia	Chapman	Chapman	Chapman	Chapman	Chapman	Chapman	Chapman	1	1	1	1	1	1	3	100	classified	1	0	0
Euthymiae	Chapman	Chapman	Chapman	Chapman	Chapman	Chapman	Chapman	1	1	1	1	1	1	3	100	classified	1	0	0
Gentleman_Usher	Chapman	Chapman	Chapman	Chapman	Ford	Shakespeare	Shakespeare	1	1	1	0	0	0	3	100	classified	1	0	0
Hero_and_Leander	Chapman	Chapman	Chapman	Marlowe	Chapman	Chapman	Spenser	1	1	0	1	1	0	2	66.6667	classified	1	0	0
Humorous_Days_Mirth	Chapman	Shakespeare	Chapman	Porter_Henry	Jonson	Chapman	Heywood	0	1	0	0	1	0	1	33.3333	not decided	0	1	0
Hymnus_in_Cynthiam	Chapman	Chapman	Chapman	Chapman	Chapman	Chapman	Chapman	1	1	1	1	1	1	3	100	classified	1	0	0
Hymnus_in_noctem	Chapman	Chapman	Chapman	Chapman	Chapman	Chapman	Chapman	1	1	1	1	1	1	3	100	classified	1	0	0
May_Day	Chapman	Shakespeare	Jonson	Chapman	Jonson	Chapman	Heywood	0	0	1	0	1	0	1	33.3333	not decided	0	1	0
Monsieur_dOlive	Chapman	Jonson	Chapman	Chapman	Chapman	Chapman	Shakespeare	0	1	1	1	1	0	2	66.6667	classified	1	0	0
Revenge_of_Bussy	Chapman	Chapman	Chapman	Chapman	Uncertain	Chapman	Jonson	1	1	1	0	1	0	3	100	classified	1	0	0
Sir_Giles_Goosecap	Chapman	Chapman	Jonson	Chapman	Chapman	Chapman	Shakespeare	1	0	1	1	1	0	2	66.6667	classified	1	0	0
Widows_Tears	Chapman	Chapman	Shakespeare	Ford	Chapman	Shakespeare	Jonson	1	0	0	1	0	0	1	33.3333	not decided	0	1	0
Holy_Rood	Davies_John	Davies_John	Davies_John	Davies_John	Ford	Davies_John	Daniel	1	1	1	0	1	0	3	100	classified	1	0	0
Humours_Heaven	Davies_John	Davies_John	Davies_John	Davies_John	Davies_John	Daniel	Brandon_Samuel	1	1	1	1	0	0	3	100	classified	1	0	0
Mirum_in_Modum	Davies_John	Davies_John	Davies_John	Davies_John	Davies_John	Davies_John	Davies_John	1	1	1	1	1	1	3	100	classified	1	0	0
Select_Second_Husband	Davies_John	Davies_John	Davies_John	Davies_John	Davies_John	Davies_John	Davies_John	1	1	1	1	1	1	3	100	classified	1	0	0
Summa_Totalis	Davies_John	Davies_John	Davies_John	Davies_John	Davies_John	Davies_John	Davies_John	1	1	1	1	1	1	3	100	classified	1	0	0
Tears_of_the_Muses	Davies_John	Davies_John	Davies_John	Davies_John	Davies_John	Davies_John	Davies_John	1	1	1	1	1	1	3	100	classified	1	0	0
Wits_Pilgrimage	Davies_John	Shakespeare	Davies_John	Sidney	Wroth_Lady_Mary	Davies_John	BeaumontFletcher	0	1	0	0	1	0	1	33.3333	not decided	0	1	0
Honest_Whore_Part_2	Dekker	Fletcher	Middleton	Rowley	Fletcher	Heywood	Middleton	0	0	0	0	0	0	0	0	not decided	0	1	0
If_it_be_not_good	Dekker	Dekker	Dekker	Dekker	BeaumontFletcher	Rowley	ShakespeareFletcher	1	1	1	0	0	0	3	100	classified	1	0	0
Old_Fortunatus	Dekker	ShakespeareFletcher	Shakespeare	Dekker	Dekker	FletcherMassinger	BeaumontFletcher	0	0	1	1	0	0	1	33.3333	mistake	0	0	1
Shoemakers_Holiday	Dekker	Porter_Henry	Uncertain	Dekker	Chapman	Beaumont	Rowley	0	0	1	0	0	0	1	33.3333	not decided	0	1	0
Whore_of_Babylon	Dekker	Dekker	ShakespeareFletcher	Dekker	Uncertain	ShakespeareWilkins	Jonson	1	0	1	0	0	0	2	66.6667	classified	1	0	0
Bonduca	Fletcher	Fletcher	Fletcher	Fletcher	Fletcher	Fletcher	Fletcher	1	1	1	1	1	1	3	100	classified	1	0	0
Faithful_Shepherdess	Fletcher	BeaumontFletcher	ShakespeareFletcher	Shakespeare	Shakespeare	Shakespeare	Fletcher	0	0	0	0	0	1	0	0	mistake	0	0	1
Humorous_Lieutenant	Fletcher	Fletcher	Fletcher	Fletcher	Fletcher	Fletcher	Fletcher	1	1	1	1	1	1	3	100	classified	1	0	0
Island_Princess	Fletcher	Fletcher	Fletcher	Fletcher	Fletcher	FletcherMassinger	Fletcher	1	1	1	1	0	1	3	100	classified	1	0	0
Loyal_Subject	Fletcher	Fletcher	Fletcher	Fletcher	Fletcher	Fletcher	Fletcher	1	1	1	1	1	1	3	100	classified	1	0	0
Mad_Lover	Fletcher	Fletcher	Fletcher	Fletcher	Fletcher	Fletcher	Fletcher	1	1	1	1	1	1	3	100	classified	1	0	0
Monsieur_Thomas	Fletcher	Fletcher	Fletcher	Fletcher	Fletcher	Fletcher	Fletcher	1	1	1	1	1	1	3	100	classified	1	0	0
Pilgrim	Fletcher	Fletcher	Fletcher	Fletcher	Fletcher	Fletcher	Fletcher	1	1	1	1	1	1	3	100	classified	1	0	0
Rule_a_Wife	Fletcher	Fletcher	Fletcher	Fletcher	Fletcher	Fletcher	Fletcher	1	1	1	1	1	1	3	100	classified	1	0	0
The_Chances	Fletcher	Fletcher	Fletcher	Fletcher	Fletcher	Fletcher	Fletcher	1	1	1	1	1	1	3	100	classified	1	0	0
Valentinian	Fletcher	Fletcher	Fletcher	Fletcher	FletcherMassinger	Fletcher	Fletcher	1	1	1	0	1	1	3	100	classified	1	0	0
Wife_for_a_Month	Fletcher	Fletcher	Fletcher	Fletcher	FletcherMassinger	Fletcher	Fletcher	1	1	1	0	1	1	3	100	classified	1	0	0
Wild_Goose_Chase	Fletcher	Fletcher	Fletcher	Fletcher	Fletcher	Fletcher	Fletcher	1	1	1	1	1	1	3	100	classified	1	0	0
Wit_Without_Money	Fletcher	Fletcher	Fletcher	Fletcher	Fletcher	Fletcher	Fletcher	1	1	1	1	1	1	3	100	classified	1	0	0
Womans_Prize	Fletcher	Fletcher	Fletcher	Fletcher	Fletcher	Fletcher	Fletcher	1	1	1	1	1	1	3	100	classified	1	0	0
Women_Pleased	Fletcher	Fletcher	Fletcher	Fletcher	Fletcher	Fletcher	Fletcher	1	1	1	1	1	1	3	100	classified	1	0	0
Broken_Heart	Ford	Ford	Ford	Ford	Ford	Ford	Shakespeare	1	1	1	1	1	0	3	100	classified	1	0	0
Christs_Bloody_Sweat	Ford	Davies_John	Daniel	Chapman	Brandon_Samuel	Chapman	Wilmot	0	0	0	0	0	0	0	0	not decided	0	1	0
Fames_Memorial	Ford	Ford	Ford	Brandon_Samuel	Daniel	Chapman	Davies_John	1	1	0	0	0	0	2	66.6667	classified	1	0	0
Fancies	Ford	Ford	Ford	Ford	Ford	Middleton	Marmion	1	1	1	1	0	0	3	100	classified	1	0	0
Funeral_Elegy	Ford	Ford	Chapman	Daniel	Chapman	Ford	Chapman	1	0	0	0	1	0	1	33.3333	not decided	0	1	0
Ladys_Trial	Ford	Ford	Ford	Ford	Ford	Ford	FletcherMassinger	1	1	1	1	1	0	3	100	classified	1	0	0
Loves_Sacrifice	Ford	Ford	Shirley	BeaumontFletcher	Shirley	Ford	Shakespeare	1	0	0	0	1	0	1	33.3333	not decided	0	1	0
Lovers_Melancholy	Ford	Ford	Ford	Ford	Ford	BeaumontFletcher	FletcherMassinger	1	1	1	1	0	0	3	100	classified	1	0	0
Perkin_Warbeck	Ford	Ford	ShakespeareFletcher	Ford	Ford	Ford	Ford	1	0	1	1	1	1	2	66.6667	classified	1	0	0
Tis_Pity	Ford	BeaumontFletcher	Ford	Shakespeare	Middleton	Shakespeare	Shirley	0	1	0	0	0	0	1	33.3333	not decided	0	1	0
Alphonsus	Greene	Uncertain	Shakespeareothers	Shakespeare	Shakespeareothers	Shakespeareothers	Greene	0	0	0	0	0	1	0	0	mistake	0	0	1
Friar_Bacon	Greene	Greene	Peele	Shakespeareothers	Shakespeareothers	Shakespeare	Haughton	1	0	0	0	0	0	1	33.3333	not decided	0	1	0
James_IV	Greene	Uncertain	Shakespeare	BeaumontFletcher	Uncertain	Chapman	Shakespeare	0	0	0	0	0	0	0	0	not decided	0	1	0
Orlando_Furioso	Greene	Shakespeareothers	Shakespeareothers	Kyd	Uncertain	Shakespeareothers	Marlowe	0	0	0	0	0	0	0	0	mistake	0	0	1
Elegy	Heywood	Davies_John	Chapman	Ford	Daniel	Brandon_Samuel	Jonson	0	0	0	0	0	0	0	0	not decided	0	1	0
Four_Prentices	Heywood	Shakespeareothers	BeaumontFletcher	Shakespeareothers	Shakespeare	FletcherMassinger	ShakespeareFletcher	0	0	0	0	0	0	0	0	mistake	0	0	1
If_you_know_not	Heywood	ShakespeareFletcher	Shakespeare	Uncertain	Shakespeare	Chapman	Uncertain	0	0	0	0	0	0	0	0	mistake	0	0	1
Rape_of_Lucrece	Heywood	Shakespeare	BeaumontFletcher	ShakespeareFletcher	Shakespeare	Uncertain	Shakespeare	0	0	0	0	0	0	0	0	not decided	0	1	0
Wise_Woman	Heywood	Porter_Henry	Middleton	Shakespeare	Rowley	Jonson	Chapman	0	0	0	0	0	0	0	0	not decided	0	1	0
Woman_Killed_with_Kindness	Heywood	Uncertain	BeaumontFletcher	Rowley	Heywood	Ford	Middleton	0	0	0	1	0	0	0	0	not decided	0	1	0
Alchemist	Jonson	Jonson	Jonson	Jonson	Jonson	Jonson	Jonson	1	1	1	1	1	1	3	100	classified	1	0	0
Bartholomew_Fair	Jonson	Jonson	Jonson	Jonson	Jonson	Jonson	Jonson	1	1	1	1	1	1	3	100	classified	1	0	0
Case_is_Altered	Jonson	Jonson	Jonson	Chapman	Chapman	Shakespeare	Ford	1	1	0	0	0	0	2	66.6667	classified	1	0	0
Catiline	Jonson	Jonson	Shakespeare	Uncertain	Jonson	Shakespeare	FletcherMassinger	1	0	0	1	0	0	1	33.3333	not decided	0	1	0
Cynthias_Revels	Jonson	Jonson	Jonson	Jonson	Marmion	Jonson	Jonson	1	1	1	0	1	1	3	100	classified	1	0	0
Devil_is_an_Ass	Jonson	Jonson	Jonson	Jonson	Jonson	Jonson	Marmion	1	1	1	1	1	0	3	100	classified	1	0	0
Epicoene	Jonson	Jonson	Jonson	Jonson	Jonson	Jonson	Jonson	1	1	1	1	1	1	3	100	classified	1	0	0
Every_Man_in_his_Humour	Jonson	Jonson	Jonson	Chapman	Jonson	Porter_Henry	Shakespeare	1	1	0	1	0	0	2	66.6667	classified	1	0	0
Every_Man_out_of_his_Humour	Jonson	Jonson	Jonson	Jonson	Jonson	Marmion	Jonson	1	1	1	1	0	1	3	100	classified	1	0	0
Famous_Voyage	Jonson	Jonson	Jonson	Jonson	Davies_John	Chapman	ShakespeareFletcher	1	1	1	0	0	0	3	100	classified	1	0	0
Forrest	Jonson	Jonson	Shakespeare	Suckling	Jonson	Fletcher	Uncertain	1	0	0	1	0	0	1	33.3333	not decided	0	1	0
Magnetic_Lady	Jonson	Jonson	Jonson	Jonson	Jonson	Jonson	Jonson	1	1	1	1	1	1	3	100	classified	1	0	0
New_Inn	Jonson	Jonson	Jonson	Jonson	Jonson	Jonson	Jonson	1	1	1	1	1	1	3	100	classified	1	0	0
Poetaster	Jonson	Jonson	Jonson	Jonson	Uncertain	Jonson	Shakespeare	1	1	1	0	1	0	3	100	classified	1	0	0
Sad_Shepherd	Jonson	ShakespeareFletcher	Jonson	Jonson	Shakespeare	Brome	Jonson	0	1	1	0	0	1	2	66.6667	classified	1	0	0
Sejanus	Jonson	Jonson	Massinger	Uncertain	Shakespeare	Chapman	Jonson	1	0	0	0	0	1	1	33.3333	not decided	0	1	0
Staple_of_News	Jonson	Jonson	Jonson	Jonson	Jonson	Jonson	Jonson	1	1	1	1	1	1	3	100	classified	1	0	0
Tale_of__a_Tub	Jonson	Jonson	Jonson	Jonson	Heywood	Jonson	Middleton	1	1	1	0	1	0	3	100	classified	1	0	0
Volpone	Jonson	Jonson	Jonson	Marmion	Shakespeare	Shakespeare	Jonson	1	1	0	0	0	1	2	66.6667	classified	1	0	0
Campaspe	Lyly	Lyly	Lyly	Lyly	Shakespeare	Shakespeare	Lyly	1	1	1	0	0	1	3	100	classified	1	0	0
Endimion	Lyly	Lyly	Lyly	Lyly	Lyly	Shakespeare	Lyly	1	1	1	1	0	1	3	100	classified	1	0	0
Gallathea	Lyly	Lyly	Lyly	Lyly	Lyly	Lyly	Shakespeare	1	1	1	1	1	0	3	100	classified	1	0	0
Loves_Metamorphosis	Lyly	Lyly	Lyly	Lyly	Lyly	Lyly	Shakespeare	1	1	1	1	1	0	3	100	classified	1	0	0
Midas	Lyly	Lyly	Lyly	Lyly	Lyly	Lyly	Lyly	1	1	1	1	1	1	3	100	classified	1	0	0
Mother_Bombie	Lyly	Shakespeare	Porter_Henry	Shakespeare	Middleton	Heywood	Chapman	0	0	0	0	0	0	0	0	mistake	0	0	1
Sapho_and_Phao	Lyly	Lyly	Lyly	Lyly	Lyly	Shakespeare	Lyly	1	1	1	1	0	1	3	100	classified	1	0	0
Woman_in_the_Moon	Lyly	BeaumontFletcher	Haughton	Uncertain	Uncertain	Shakespeare	Fletcher	0	0	0	0	0	0	0	0	not decided	0	1	0
Doctor_Faustus__1604	Marlowe	BeaumontFletcher	Uncertain	Haughton	Marlowe	Uncertain	Uncertain	0	0	0	1	0	0	0	0	not decided	0	1	0
Edward_II	Marlowe	Shakespeareothers	Shakespeareothers	Shakespeare	Shakespeareothers	Shakespeare	Peele	0	0	0	0	0	0	0	0	mistake	0	0	1
Hero_and_Leander	Marlowe	Chapman	Shakespeare	Spenser	Spenser	Spenser	Shakespeare	0	0	0	0	0	0	0	0	not decided	0	1	0
Jew_of_Malta	Marlowe	Uncertain	BeaumontFletcher	Shakespeare	Rowley	Uncertain	Shakespeare	0	0	0	0	0	0	0	0	not decided	0	1	0
Massacre_at_Paris	Marlowe	Marlowe	Shakespeareothers	Shakespeareothers	Shakespeare	Shakespeareothers	Kyd	1	0	0	0	0	0	1	33.3333	mistake	0	0	1
Tamburlaine_Part_1	Marlowe	Marlowe	Uncertain	Shakespeareothers	Heywood	Unknown	Uncertain	1	0	0	0	0	0	1	33.3333	not decided	0	1	0
Tamburlaine_Part_2	Marlowe	Marlowe	Uncertain	Heywood	Shakespeareothers	Shakespeareothers	Shakespeareothers	1	0	0	0	0	0	1	33.3333	not decided	0	1	0
Antonio_and_Mellida	Marston	Marston	Shakespeare	Shakespeare	Shakespeare	Jonson	ShakespeareFletcher	1	0	0	0	0	0	1	33.3333	mistake	0	0	1
Antonios_Revenge	Marston	Marston	BeaumontFletcher	Shakespeare	Ford	Shakespeare	Ford	1	0	0	0	0	0	1	33.3333	not decided	0	1	0
Dutch_Courtesan	Marston	Shakespeare	Middleton	Jonson	Ford	Shakespeare	Chapman	0	0	0	0	0	0	0	0	not decided	0	1	0
Sophonisba	Marston	BeaumontFletcher	Chapman	MarkhamSampson	Heywood	Goffe	Jonson	0	0	0	0	0	0	0	0	not decided	0	1	0
Chaste_Maid_in_Cheapside	Middleton	Middleton	Middleton	Middleton	Middleton	Middleton	Middleton	1	1	1	1	1	1	3	100	classified	1	0	0
Five_Gallants	Middleton	Middleton	Middleton	Middleton	Middleton	Middleton	Middleton	1	1	1	1	1	1	3	100	classified	1	0	0
Game_at_Chess	Middleton	Middleton	Middleton	Middleton	MiddletonRowley	Middleton	ShakespeareFletcher	1	1	1	0	1	0	3	100	classified	1	0	0
Hengist	Middleton	Middleton	Middleton	Middleton	Middleton	Middleton	Middleton	1	1	1	1	1	1	3	100	classified	1	0	0
Mad_World	Middleton	Middleton	Middleton	Middleton	Middleton	Middleton	Middleton	1	1	1	1	1	1	3	100	classified	1	0	0
Michaelmas_Term	Middleton	Middleton	Middleton	Middleton	Middleton	Middleton	Jonson	1	1	1	1	1	0	3	100	classified	1	0	0
More_Dissemblers	Middleton	Middleton	Middleton	Middleton	MiddletonRowley	Middleton	Middleton	1	1	1	0	1	1	3	100	classified	1	0	0
Nice_Valour	Middleton	Middleton	Middleton	Middleton	MiddletonRowley	Middleton	Fletcher	1	1	1	0	1	0	3	100	classified	1	0	0
No_Wit	Middleton	Middleton	Middleton	Middleton	MiddletonRowley	Middleton	Middleton	1	1	1	0	1	1	3	100	classified	1	0	0
Phoenix	Middleton	Middleton	Middleton	Shakespeare	Middleton	Middleton	Middleton	1	1	0	1	1	1	2	66.6667	classified	1	0	0
Puritan	Middleton	Middleton	Middleton	Middleton	Jonson	Jonson	Middleton	1	1	1	0	0	1	3	100	classified	1	0	0
Revengers_Tragedy	Middleton	Middleton	Middleton	BeaumontFletcher	Middleton	Shakespeare	Middleton	1	1	0	1	0	1	2	66.6667	classified	1	0	0
Second_Maidens_Tragedy	Middleton	Middleton	BeaumontFletcher	Middleton	Middleton	Fletcher	Middleton	1	0	1	1	0	1	2	66.6667	classified	1	0	0
Trick_to_Catch_the_Old_One	Middleton	Middleton	Middleton	Middleton	Middleton	Middleton	Middleton	1	1	1	1	1	1	3	100	classified	1	0	0
Widow	Middleton	Middleton	Middleton	MiddletonRowley	Middleton	Middleton	Middleton	1	1	0	1	1	1	2	66.6667	classified	1	0	0
Witch	Middleton	Middleton	Middleton	Middleton	Middleton	BeaumontFletcher	Middleton	1	1	1	1	0	1	3	100	classified	1	0	0
Women_Beware_Women	Middleton	Middleton	Middleton	Middleton	Middleton	MiddletonRowley	Middleton	1	1	1	1	0	1	3	100	classified	1	0	0
Yorkshire_Tragedy	Middleton	Middleton	BeaumontFletcher	Middleton	Middleton	Middleton	Heywood	1	0	1	1	1	0	2	66.6667	classified	1	0	0
Arraignment_of_Paris	Peele	Fletcher	Wilson	Uncertain	Greene	ShakespeareFletcher	ShakespeareWilkins	0	0	0	0	0	0	0	0	not decided	0	1	0
Battle_of_Alcazar	Peele	Marlowe	Marlowe	Shakespeareothers	Uncertain	Unknown	Peele	0	0	0	0	0	1	0	0	mistake	0	0	1
Edward_I	Peele	Shakespeareothers	Marlowe	Shakespeareothers	Shakespeare	Greene	Shakespeare	0	0	0	0	0	0	0	0	mistake	0	0	1
King_David_and_Fair_Bathsheba	Peele	Marlowe	Shakespeareothers	Uncertain	Marlowe	Shakespeareothers	Shakespeare	0	0	0	0	0	0	0	0	not decided	0	1	0
Old_Wives_Tale	Peele	Porter_Henry	Shakespeare	Beaumont	Chapman	Shakespeare	Haughton	0	0	0	0	0	0	0	0	not decided	0	1	0
Alls_Well	Shakespeare	Shakespeare	Shakespeare	Shakespeare	Shakespeare	ShakespeareFletcher	ShakespeareMiddleton	1	1	1	1	0	0	3	100	classified	1	0	0
Antony_and_Cleopatra	Shakespeare	Shakespeare	Shakespeare	Shakespeare	Shakespeare	Shakespeare	Shakespeare	1	1	1	1	1	1	3	100	classified	1	0	0
As_You_Like_It	Shakespeare	Shakespeare	Shakespeare	Shakespeare	Shakespeare	Shakespeare	Shakespeare	1	1	1	1	1	1	3	100	classified	1	0	0
Comedy_of_Errors	Shakespeare	Shakespeare	Shakespeare	Shakespeare	BeaumontFletcher	Porter_Henry	Uncertain	1	1	1	0	0	0	3	100	classified	1	0	0
Coriolanus	Shakespeare	Shakespeare	Jonson	Shakespeare	Shakespeare	Shakespeare	Shakespeare	1	0	1	1	1	1	2	66.6667	classified	1	0	0
Cymbeline	Shakespeare	Shakespeare	Shakespeare	Shakespeare	Shakespeare	ShakespeareWilkins	Shakespeare	1	1	1	1	0	1	3	100	classified	1	0	0
Hamlet	Shakespeare	Shakespeare	Shakespeare	Shakespeare	Shakespeare	Shakespeare	Shakespeare	1	1	1	1	1	1	3	100	classified	1	0	0
Henry_IV_Part_1	Shakespeare	Shakespeare	Shakespeare	Shakespeare	Shakespeare	Shakespeare	Shakespeare	1	1	1	1	1	1	3	100	classified	1	0	0
Henry_IV_Part_2	Shakespeare	Shakespeare	Shakespeare	Shakespeare	Shakespeare	Shakespeare	Shakespeare	1	1	1	1	1	1	3	100	classified	1	0	0
Henry_V	Shakespeare	Shakespeare	Shakespeare	Shakespeare	Shakespeare	Shakespeareothers	Shakespeare	1	1	1	1	0	1	3	100	classified	1	0	0
Julius_Caesar	Shakespeare	Shakespeare	Shakespeare	Shakespeare	BeaumontFletcher	Shakespeare	Shakespeare	1	1	1	0	1	1	3	100	classified	1	0	0
King_John	Shakespeare	Shakespeare	Shakespeare	Shakespeareothers	Shakespeare	Shakespeare	Shakespeare	1	1	0	1	1	1	2	66.6667	classified	1	0	0
King_Lear_1608	Shakespeare	Shakespeare	Shakespeare	Shakespeare	Shakespeare	Shakespeare	BeaumontFletcher	1	1	1	1	1	0	3	100	classified	1	0	0
Loves_Labours_Lost	Shakespeare	Shakespeare	Shakespeare	Shakespeare	Shakespeare	Shakespeare	Shakespeare	1	1	1	1	1	1	3	100	classified	1	0	0
Lucrece	Shakespeare	Shakespeare	Shakespeare	Uncertain	Shakespeare	Ford	Shakespeare	1	1	0	1	0	1	2	66.6667	classified	1	0	0
Merchant_of_Venice	Shakespeare	Shakespeare	Shakespeare	Shakespeare	Shakespeare	Shakespeare	Shakespeare	1	1	1	1	1	1	3	100	classified	1	0	0
Merry_Wives	Shakespeare	Shakespeare	Jonson	Heywood	Porter_Henry	Shakespeare	Shakespeare	1	0	0	0	1	1	1	33.3333	not decided	0	1	0
Midsummer_Nights_Dream	Shakespeare	Shakespeare	Shakespeare	ShakespeareFletcher	Shakespeare	Shakespeare	Shakespeare	1	1	0	1	1	1	2	66.6667	classified	1	0	0
Much_Ado_about_Nothing	Shakespeare	Shakespeare	Shakespeare	Shakespeare	Shakespeare	Shakespeare	Chapman	1	1	1	1	1	0	3	100	classified	1	0	0
Othello	Shakespeare	Shakespeare	Shakespeare	Shakespeare	Shakespeare	Shakespeare	Shakespeare	1	1	1	1	1	1	3	100	classified	1	0	0
Richard_II	Shakespeare	Shakespeare	Shakespeareothers	Shakespeare	Shakespeareothers	Shakespeare	Shakespeare	1	0	1	0	1	1	2	66.6667	classified	1	0	0
Richard_III	Shakespeare	Shakespeareothers	Shakespeare	Shakespeareothers	Shakespeare	Shakespeare	Shakespeareothers	0	1	0	1	1	0	1	33.3333	mistake	0	0	1
Romeo_and_Juliet	Shakespeare	BeaumontFletcher	Shakespeare	Shakespeare	Shakespeare	Shakespeare	Shakespeare	0	1	1	1	1	1	2	66.6667	classified	1	0	0
Sonnets	Shakespeare	Davies_John	Fletcher	Shakespeare	Shakespeare	Shakespeare	Carey	0	0	1	1	1	0	1	33.3333	not decided	0	1	0
Taming_of_the_Shrew	Shakespeare	Heywood	Porter_Henry	Shakespeare	Shakespeare	Chapman	Chapman	0	0	1	1	0	0	1	33.3333	not decided	0	1	0
Tempest	Shakespeare	Shakespeare	Shakespeare	BeaumontFletcher	Shakespeare	Shakespeare	Shakespeare	1	1	0	1	1	1	2	66.6667	classified	1	0	0
Troilus_and_Cressida	Shakespeare	Shakespeare	Shakespeare	Shakespeare	Shakespeare	Shakespeare	Shakespeare	1	1	1	1	1	1	3	100	classified	1	0	0
Twelfth_Night	Shakespeare	Shakespeare	Shakespeare	Shakespeare	Shakespeare	Shakespeare	BeaumontFletcher	1	1	1	1	1	0	3	100	classified	1	0	0
Two_Gentlemen_of_Verona	Shakespeare	Shakespeare	Shakespeare	Shakespeare	Shakespeare	Shakespeare	Shakespeare	1	1	1	1	1	1	3	100	classified	1	0	0
Venus_and_Adonis	Shakespeare	Shakespeare	Shakespeare	Shakespeare	Fletcher	Uncertain	Shakespeare	1	1	1	0	0	1	3	100	classified	1	0	0
Winters_Tale	Shakespeare	Shakespeare	Shakespeare	Shakespeare	Shakespeare	Shakespeare	ShakespeareFletcher	1	1	1	1	1	0	3	100	classified	1	0	0
Amoretti	Spenser	Wilmot	Shakespeare	Brandon_Samuel	Sidney	Fletcher	Davies_John	0	0	0	0	0	0	0	0	not decided	0	1	0
Epithalamion	Spenser	Spenser	Spenser	Fletcher	Spenser	Wilmot	Daniel	1	1	0	1	0	0	2	66.6667	classified	1	0	0
FQ_6_1_3	Spenser	Spenser	Spenser	Spenser	Wilmot	Davies_John	Spenser	1	1	1	0	0	1	3	100	classified	1	0	0
Faerie_Queene__Book_I__1_3	Spenser	Spenser	Spenser	Spenser	Spenser	Chapman	Shakespeare	1	1	1	1	0	0	3	100	classified	1	0	0
Mutability_Cantos	Spenser	Spenser	Spenser	Spenser	Davies_John	Chapman	Spenser	1	1	1	0	0	1	3	100	classified	1	0	0
Ruins_of_Time	Spenser	Spenser	Spenser	Spenser	Spenser	Wilmot	Daniel	1	1	1	1	0	0	3	100	classified	1	0	0
Tears_of_the_Muses	Spenser	Spenser	Spenser	Chapman	Spenser	Davies_John	Daniel	1	1	0	1	0	0	2	66.6667	classified	1	0	0
Devils_Law_Case	Webster	Webster	Jonson	Webster	Middleton	Marmion	ShakespeareFletcher	1	0	1	0	0	0	2	66.6667	classified	1	0	0
Duchess_of_Malfi	Webster	Webster	Webster	Middleton	Shakespeare	Shakespeare	Shakespeare	1	1	0	0	0	0	2	66.6667	classified	1	0	0
Monumental_Column	Webster	Chapman	Chapman	Heywood	Davies_John	Ford	Jonson	0	0	0	0	0	0	0	0	mistake	0	0	1
White_Devil	Webster	Webster	Webster	Middleton	Shakespeare	Dekker	Ford	1	1	0	0	0	0	2	66.6667	classified	1	0	0
																Total	123	35	14
																Percent	71.5116	20.3488	8.13953

## Sheet: No_of_works_per_author
Authors (Excluding the unknown, uncertain and duel authorships)	#of works	works-count
Shakespeare	31
Chapman	21
Jonson	19
Middleton	18
Fletcher	16
Ford	10
Lyly	8
Davies_John	7
Marlowe	7
Spenser	7
Heywood	6
Dekker	5
Peele	5
Greene	4
Marston	4
Webster	4	172
Donne	3
Herbert_George	3
Shirley	3
Wilson	3
Daniel	2
Greville_Fulke	2
Haughton	2
Kyd	2
Massinger	2
Nashe	2
Rowley	2
Beaumont	1
Brandon_Samuel	1
Brome	1
Campion	1
Carew	1
Carey	1
Chettle	1
Davenant	1
Day	1
Drayton	1
Goffe	1
Herbert_Mary	1
Herrick	1
Lanyer	1
Lodge	1
Marmion	1
Munday	1
Oxford	1
Porter_Henry	1
Raleigh	1
Sidney	1
Sidney_Mary	1
Southwell	1
Suckling	1
Tourneur	1
Wilmot	1
Wroth_Lady_Mary	1	225
unkown/uncertain	17
duel authors	14	256

## Sheet: Uncertain-unkown-classification
3NN classification of the works with uncertain/unknown authorships
Play/poem	Current authorship	1NN	2NN	3NN	Suggested authorship	Percent
Arden	Uncertain	Uncertain	Porter_Henry	BeaumontFletcher	not decided	0
Bloody_Brother	Uncertain	FletcherMassinger	Fletcher	Fletcher	Fletcher	66.66
Edmond_Ironside	Uncertain	Shakespeare	Uncertain	Shakespeare and others	Shakespeare and others (weak)	33.33
Edward_III	Uncertain	Shakespeare and others	Shakespeare and others	Shakespeare	Shakespeare and others	66.66
Fair_Em	Uncertain	Uncertain	Haughton	Shakespeare	not decided	0
Famous_Victories	Uncertain	Shakespeare	Uncertain	Shakespeare	Shakespeare	66.66
Ieronimo	Uncertain	BeaumontFletcher	Middleton	Kyd	not decided	0
John_of_Bordeaux	Uncertain	Greene	Haughton	Uncertain	not decided	0
King_Leir	Uncertain	Shakespeare	BeaumontFletcher	Haughton	not decided	0
Knack_to_Know_a_Knave	Uncertain	Uncertain	Shakespeare	Chapman	not decided	0
Lovers_Complaint	Uncertain	Shakespeare	Chapman	Shakespeare	Shakespeare	66.66
Selimus_Part_1	Uncertain	Shakespeare and others	Shakespeare and others	Shakespeare	Shakespeare and others	66.66
Soliman_and_Perseda	Uncertain	Kyd	Shakespeare and others	Shakespeare	Shakespeare/Shakespeare and others	33.33
Warning_for_Fair_Women	Uncertain	Porter_Henry	Ford	Heywood	not decided	0
Troublesome_Reign_King_John_i	Unknown	Shakespeare	Unknown (Shakespeare and others)	Shakespeare and others	Shakespeare and others (weak)	33.33
Troublesome_Reign_King_John_ii	Unknown	Unknown (Shakespeare and others)	Shakespeare and others	Shakespeare	Shakespeare and others (weak)	33.33
Wars_of_Cyrus	Unknown	Shakespeare and others	Shakespeare and others	Uncertain (Shakespeare and others)	Shakespeare and others	66.66
Full Legends
Play/poem	Current authorship	1NN	2NN	3NN	Suggested authorship	Percent
Arden.play.Tragedy.Uncertain	Uncertain	Warning_for_Fair_Women.play.Tragedy.Uncertain	Two_Angry_Women_of_Abington.play.Comedy.Porter_Henry	Maids_Tragedy.play.Tragedy.BeaumontFletcher
Bloody_Brother.play.Tragedy.Uncertain	Uncertain	Double_Marriage.play.Tragedy.FletcherMassinger	Loyal_Subject.play.Tragicomedy.Fletcher	Wife_for_a_Month.play.Tragicomedy.Fletcher
Edmond_Ironside.play.History.Uncertain	Uncertain	Richard_III.play.History.Shakespeare	King_Leir.play.History.Uncertain	Henry_VI_Part_2.play.History.Shakespeareothers
Edward_III.play.History.Uncertain	Uncertain	Henry_VI_Part_3.play.History.Shakespeareothers	Henry_VI_Part_1.play.History.Shakespeareothers	Richard_III.play.History.Shakespeare
Fair_Em.play.Comedy.Uncertain	Uncertain	King_Leir.play.History.Uncertain	Devil_and_his_Dame.play.Comedy.Haughton	Alls_Well.play.Comedy.Shakespeare
Famous_Victories.play.History.Uncertain	Uncertain	Henry_IV_Part_2.play.History.Shakespeare	Knack_to_Know_a_Knave.play.Comedy.Uncertain	Henry_IV_Part_1.play.History.Shakespeare
Ieronimo.play.Unclassified.Uncertain	Uncertain	Maids_Tragedy.play.Tragedy.BeaumontFletcher	Revengers_Tragedy.play.Tragedy.Middleton	Spanish_Tragedy.play.Tragedy.Kyd
John_of_Bordeaux.play.Comedy.Uncertain	Uncertain	James_IV.play.History.Greene	Devil_and_his_Dame.play.Comedy.Haughton	Warning_for_Fair_Women.play.Tragedy.Uncertain
King_Leir.play.History.Uncertain	Uncertain	Winters_Tale.play.Tragicomedy.Shakespeare	Maids_Tragedy.play.Tragedy.BeaumontFletcher	Devil_and_his_Dame.play.Comedy.Haughton
Knack_to_Know_a_Knave.play.Comedy.Uncertain	Uncertain	King_Leir.play.History.Uncertain	Alls_Well.play.Comedy.Shakespeare	Humorous_Days_Mirth.play.Comedy.Chapman
Lovers_Complaint.poem.Unclassified.Uncertain	Uncertain	Cymbeline.play.Tragedy.Shakespeare	Revenge_of_Bussy.play.Tragedy.Chapman	Sonnets.poem.Unclassified.Shakespeare
Selimus_Part_1.play.Romance.Uncertain	Uncertain	Henry_VI_Part_3.play.History.Shakespeareothers	Henry_VI_Part_2.play.History.Shakespeareothers	Richard_III.play.History.Shakespeare
Soliman_and_Perseda.play.Tragedy.Uncertain	Uncertain	Spanish_Tragedy.play.Tragedy.Kyd	Henry_VI_Part_3.play.History.Shakespeareothers	Richard_III.play.History.Shakespeare
Warning_for_Fair_Women.play.Tragedy.Uncertain	Uncertain	Two_Angry_Women_of_Abington.play.Comedy.Porter_Henry	Tis_Pity.play.Tragedy.Ford	Wise_Woman.play.Comedy.Heywood
Troublesome_Reign_King_John_i.play.History.Unknown	Unknown	King_John.play.History.Shakespeare	Troublesome_Reign_King_John_ii.play.History.Unknown	Henry_VI_Part_3.play.History.Shakespeareothers
Troublesome_Reign_King_John_ii.play.History.Unknown	Unknown	Troublesome_Reign_King_John_i.play.History.Unknown	Henry_VI_Part_2.play.History.Shakespeareothers	King_John.play.History.Shakespeare
Wars_of_Cyrus.play.History.Unknown	Unknown	Henry_VI_Part_1.play.History.Shakespeareothers	Henry_VI_Part_3.play.History.Shakespeareothers	Edward_III.play.History.Uncertain
